# Supplementary material for: De Novo Assembly and Analysis of Tartary Buckwheat (Fagopyrum tataricum Garetn.) Transcriptome Discloses Key Regulators Involved in Salt-Stress Response
Source: Genes (Basel). 2017 Oct 3;8(10):255. doi: 10.3390/genes8100255 (PMC5664105; doi:10.3390/genes8100255)
Supplement: Supplementary file 1 [file genes-08-00255-s001.zip]

Archive with 9 entries (9 files):
- Supplementary figure S1.tif
- Supplementary table S1-GO.xlsx
- Supplementary table S2-KOG.xlsx
- Supplementary table S3-KEGG.xlsx
- Supplementary table S4-TF.xlsx
- Supplementary table S5-DEG_GO.xlsx
- Supplementary table S6-DEG_KEGG.xlsx
- Supplementary table S7-SSR.xlsx
- Supplementary table S8-real-time primers.docx
