# Supplementary material for: De Novo Assembly and Analysis of Tartary Buckwheat (Fagopyrum tataricum Garetn.) Transcriptome Discloses Key Regulators Involved in Salt-Stress Response
Source: Genes (Basel). 2017 Oct 3;8(10):255. doi: 10.3390/genes8100255 (PMC5664105; doi:10.3390/genes8100255)
Supplement: Supplementary file 1 [file genes-08-00255-s001.zip › Supplementary table S1-GO.xlsx]

## Sheet: Overview
Table S1. Gene ontology of the F. tataricum transcriptome at level2.
#GO ID (Lev2)	GO Term (Lev2)	GO Term (Lev1)	Gene Number
GO:0002376	immune system process	Biological Process	74
GO:0040007	growth	Biological Process	15
GO:0065007	biological regulation	Biological Process	3736
GO:0048519	negative regulation of biological process	Biological Process	152
GO:0032502	developmental process	Biological Process	210
GO:0001906	cell killing	Biological Process	22
GO:0023052	signaling	Biological Process	1287
GO:0022610	biological adhesion	Biological Process	127
GO:0022414	reproductive process	Biological Process	81
GO:0000003	reproduction	Biological Process	133
GO:0050896	response to stimulus	Biological Process	2345
GO:0008152	metabolic process	Biological Process	11368
GO:0007610	behavior	Biological Process	29
GO:0044848	biological phase	Biological Process	9
GO:0051704	multi-organism process	Biological Process	884
GO:0071840	cellular component organization or biogenesis	Biological Process	1795
GO:0048511	rhythmic process	Biological Process	9
GO:0050789	regulation of biological process	Biological Process	3477
GO:0040011	locomotion	Biological Process	170
GO:0051179	localization	Biological Process	3334
GO:0009987	cellular process	Biological Process	11753
GO:0032501	multicellular organismal process	Biological Process	277
GO:0044699	single-organism process	Biological Process	8664
GO:0048518	positive regulation of biological process	Biological Process	198
GO:0005488	binding	Molecular Function	11891
GO:0001071	nucleic acid binding transcription factor activity	Molecular Function	727
GO:0000988	protein binding transcription factor activity	Molecular Function	169
GO:0005085	guanyl-nucleotide exchange factor activity	Molecular Function	27
GO:0016247	channel regulator activity	Molecular Function	64
GO:0016530	metallochaperone activity	Molecular Function	1
GO:0030545	receptor regulator activity	Molecular Function	13
GO:0005198	structural molecule activity	Molecular Function	601
GO:0005215	transporter activity	Molecular Function	1374
GO:0098772	molecular function regulator	Molecular Function	349
GO:0030234	enzyme regulator activity	Molecular Function	239
GO:0016209	antioxidant activity	Molecular Function	90
GO:0003824	catalytic activity	Molecular Function	9823
GO:0060089	molecular transducer activity	Molecular Function	369
GO:0044456	synapse part	Cellular Component	3
GO:0044422	organelle part	Cellular Component	2220
GO:0045202	synapse	Cellular Component	3
GO:0016020	membrane	Cellular Component	3068
GO:0044423	virion part	Cellular Component	385
GO:0044464	cell part	Cellular Component	6399
GO:0031012	extracellular matrix	Cellular Component	142
GO:0044425	membrane part	Cellular Component	2889
GO:0031974	membrane-enclosed lumen	Cellular Component	494
GO:0043226	organelle	Cellular Component	4150
GO:0019012	virion	Cellular Component	385
GO:0030054	cell junction	Cellular Component	6
GO:0009295	nucleoid	Cellular Component	1
GO:0005623	cell	Cellular Component	6399
GO:0044420	extracellular matrix component	Cellular Component	53
GO:0005576	extracellular region	Cellular Component	346
GO:0044421	extracellular region part	Cellular Component	324
GO:0032991	macromolecular complex	Cellular Component	4258
