# Supplementary material for: De Novo Assembly and Analysis of Tartary Buckwheat (Fagopyrum tataricum Garetn.) Transcriptome Discloses Key Regulators Involved in Salt-Stress Response
Source: Genes (Basel). 2017 Oct 3;8(10):255. doi: 10.3390/genes8100255 (PMC5664105; doi:10.3390/genes8100255)
Supplement: Supplementary file 1 [file genes-08-00255-s001.zip › Supplementary table S2-KOG.xlsx]

## Sheet: Overview
Table S2. Statistics of KOG function classification of the F. tataricum transcriptome.
A	(A) RNA processing and modification	578
B	(B) Chromatin structure and dynamics	219
C	(C) Energy production and conversion	588
D	(D) Cell cycle control, cell division, chromosome partitioning	316
E	(E) Amino acid transport and metabolism	542
F	(F) Nucleotide transport and metabolism	170
G	(G) Carbohydrate transport and metabolism	663
H	(H) Coenzyme transport and metabolism	157
I	(I) Lipid transport and metabolism	526
J	(J) Translation, ribosomal structure and biogenesis	769
K	(K) Transcription	715
L	(L) Replication, recombination and repair	330
M	(M) Cell wall/membrane/envelope biogenesis	154
N	(N) Cell motility	4
O	(O) Posttranslational modification, protein turnover, chaperones	1583
P	(P) Inorganic ion transport and metabolism	328
Q	(Q) Secondary metabolites biosynthesis, transport and catabolism	587
R	(R) General function prediction only	2049
S	(S) Function unknown	496
T	(T) Signal transduction mechanisms	1142
U	(U) Intracellular trafficking, secretion, and vesicular transport	790
V	(V) Defense mechanisms	102
W	(W) Extracellular structures	33
Y	(Y) Nuclear structure	56
Z	(Z) Cytoskeleton	346
