# Supplementary material for: De Novo Assembly and Analysis of Tartary Buckwheat (Fagopyrum tataricum Garetn.) Transcriptome Discloses Key Regulators Involved in Salt-Stress Response
Source: Genes (Basel). 2017 Oct 3;8(10):255. doi: 10.3390/genes8100255 (PMC5664105; doi:10.3390/genes8100255)
Supplement: Supplementary file 1 [file genes-08-00255-s001.zip › Supplementary table S3-KEGG.xlsx]

## Sheet: overview
Table S4. Enrichment of the F. tataricum transcriptome on KEGG pathways at Hierarchy2.
#Pathway Hierarchy1	Pathway Hierarchy2	Gene Number
Cellular Processes	Cell growth and death	424
Cellular Processes	Cell motility	146
Cellular Processes	Cellular commiunity	167
Cellular Processes	Transport and catabolism	614
Environmental Information Processing	Membrane transport	120
Environmental Information Processing	Signal transduction	1143
Environmental Information Processing	Signaling molecules and interaction	6
Genetic Information Processing	Folding, sorting and degradation	787
Genetic Information Processing	Replication and repair	253
Genetic Information Processing	Transcription	363
Genetic Information Processing	Translation	921
Metabolism	Amino acid metabolism	725
Metabolism	Biosynthesis of other secondary metabolites	281
Metabolism	Carbohydrate metabolism	1097
Metabolism	Energy metabolism	795
Metabolism	Glycan biosynthesis and metabolism	152
Metabolism	Lipid metabolism	556
Metabolism	Metabolism of cofactors and vitamins	336
Metabolism	Metabolism of other amino acids	319
Metabolism	Metabolism of terpenoids and polyketides	282
Metabolism	Nucleotide metabolism	316
Metabolism	Overview	797
Metabolism	Xenobiotics biodegradation and metabolism	155
Organismal Systems	Circulatory system	141
Organismal Systems	Development	93
Organismal Systems	Digestive system	182
Organismal Systems	Endocrine system	459
Organismal Systems	Environmental adaptation	400
Organismal Systems	Excretory system	153
Organismal Systems	Immune system	353
Organismal Systems	Nervous system	386
Organismal Systems	Sensory system	34

## Sheet: detail
Pathway Hierarchy1	Pathway Hierarchy2	KEGG Pathway	Pathway ID	Gene Number	Gene IDs
Cellular Processes	Cell growth and death	Apoptosis	ko04210	62	c22689_g1,c30284_g1,c32227_g3,c30598_g1,c45197_g1,c50506_g1,c23506_g1,c54548_g1,c26233_g1,c4756_g1,c25547_g2,c27919_g1,c19935_g1,c17003_g1,c30857_g2,c28500_g1,c26233_g2,c32517_g3,c62516_g1,c33207_g3,c30618_g1,c27694_g1,c40719_g1,c25951_g1,c26907_g1,c29067_g1,c48181_g1,c17607_g1,c26228_g1,c54615_g1,c4434_g1,c33864_g1,c60644_g1,c36700_g1,c54832_g1,c40206_g1,c59310_g1,c32623_g1,c35114_g1,c16475_g1,c…
Cellular Processes	Cell growth and death	Cell cycle	ko04110	175	c45402_g1,c32239_g2,c28695_g1,c60862_g1,c31252_g1,c431_g1,c12248_g1,c32716_g4,c11345_g1,c8850_g1,c27401_g2,c1197_g1,c3389_g2,c57192_g1,c63308_g1,c31897_g1,c62101_g1,c22245_g1,c30805_g3,c31897_g2,c49809_g1,c29979_g1,c55008_g1,c31881_g1,c32239_g4,c60377_g1,c39300_g1,c11810_g1,c31620_g1,c20928_g1,c58002_g1,c64222_g1,c35326_g1,c55355_g1,c44916_g1,c62450_g1,c14989_g1,c6075_g1,c33219_g8,c48016_g1,c5028…
Cellular Processes	Cell growth and death	Cell cycle - Caulobacter	ko04112	25	c39041_g1,c49785_g1,c40062_g1,c39483_g1,c34335_g1,c61776_g1,c27274_g1,c30725_g2,c25472_g4,c40449_g1,c50158_g1,c35994_g1,c26665_g1,c44082_g1,c59938_g1,c25472_g1,c20192_g1,c30725_g1,c6025_g1,c34363_g1,c31148_g1,c32410_g1,c37557_g1,c22407_g1,c23096_g1
Cellular Processes	Cell growth and death	Cell cycle - yeast	ko04111	128	c13378_g1,c42512_g1,c25411_g1,c59040_g1,c25114_g1,c44000_g1,c27401_g1,c64180_g1,c46434_g1,c16838_g1,c31984_g1,c54663_g1,c31197_g1,c27353_g1,c5959_g1,c49850_g1,c23375_g1,c29279_g2,c23380_g1,c3968_g1,c13766_g1,c14770_g1,c50917_g1,c36749_g1,c35351_g1,c16397_g1,c55028_g1,c51487_g1,c28759_g1,c20741_g1,c10862_g1,c33646_g1,c38093_g1,c55685_g1,c33905_g1,c31991_g2,c34177_g1,c40826_g1,c31991_g1,c7868_g1,c4…
Cellular Processes	Cell growth and death	Meiosis - yeast	ko04113	110	c27975_g1,c55685_g1,c23041_g1,c38093_g1,c5224_g1,c32342_g1,c31991_g1,c28523_g1,c39274_g1,c27327_g2,c34177_g1,c11583_g1,c31991_g2,c32849_g2,c28695_g2,c23945_g1,c16420_g1,c31984_g2,c64150_g1,c32939_g1,c59079_g1,c5695_g1,c24363_g1,c38838_g1,c48010_g1,c41153_g1,c54735_g1,c34480_g1,c21511_g1,c28022_g1,c39570_g1,c43009_g1,c38013_g1,c33219_g6,c51691_g1,c3389_g1,c13773_g1,c32833_g1,c25388_g1,c31396_g1,c3…
Cellular Processes	Cell growth and death	Oocyte meiosis	ko04114	169	c60695_g1,c31897_g1,c22245_g1,c56286_g1,c11481_g1,c63308_g1,c31984_g4,c31990_g2,c55008_g1,c32833_g2,c49809_g1,c31897_g2,c31037_g3,c60862_g1,c31252_g1,c28695_g1,c32716_g4,c11345_g1,c64550_g1,c46106_g1,c46970_g1,c44916_g1,c35326_g1,c31577_g1,c50287_g1,c33219_g8,c604_g1,c31620_g1,c11810_g1,c7084_g1,c10706_g2,c39300_g1,c60377_g1,c21554_g2,c11583_g2,c31577_g5,c32391_g2,c58002_g1,c32833_g3,c39070_g1,c2…
Cellular Processes	Cell growth and death	p53 signaling pathway	ko04115	52	c11086_g1,c292_g2,c59864_g1,c64635_g1,c40206_g1,c33168_g4,c1910_g1,c51272_g1,c58850_g1,c292_g1,c1468_g2,c62450_g1,c2917_g1,c48181_g1,c26556_g1,c49219_g1,c420_g1,c59574_g1,c64222_g1,c54432_g1,c25593_g1,c32517_g2,c32314_g1,c30643_g2,c54718_g1,c55596_g1,c47765_g1,c32517_g1,c56191_g1,c11086_g2,c54093_g1,c35923_g1,c10838_g1,c16517_g2,c30039_g1,c49892_g1,c45197_g1,c16517_g1,c31903_g2,c22624_g2,c21472_g…
Cellular Processes	Cell motility	Bacterial chemotaxis	ko02030	2	c52242_g1,c35554_g1
Cellular Processes	Cell motility	Flagellar assembly	ko02040	2	c35554_g1,c50914_g1
Cellular Processes	Cell motility	Regulation of actin cytoskeleton	ko04810	143	c10431_g1,c30961_g1,c28219_g2,c51691_g1,c64509_g1,c63749_g1,c12221_g1,c62170_g1,c57355_g1,c60828_g1,c39936_g1,c26788_g1,c55116_g1,c64630_g1,c29998_g1,c58839_g1,c47942_g1,c53514_g1,c7442_g1,c28604_g1,c51169_g1,c11860_g1,c15796_g2,c22211_g2,c45101_g1,c30772_g1,c33286_g1,c27327_g2,c7442_g2,c32924_g2,c44586_g1,c28604_g4,c49906_g1,c38838_g1,c51882_g1,c43285_g1,c28849_g2,c23144_g1,c4116_g2,c22509_g2,c4…
Cellular Processes	Cellular commiunity	Adherens junction	ko04520	79	c29998_g3,c7084_g1,c37898_g1,c60929_g1,c31577_g5,c60558_g1,c28993_g1,c28556_g2,c46106_g1,c49354_g1,c21301_g1,c36622_g1,c43069_g1,c31577_g1,c55839_g1,c24788_g1,c60635_g1,c30234_g1,c4116_g2,c64550_g1,c22509_g2,c31915_g2,c26694_g2,c46232_g1,c78_g1,c11481_g1,c22211_g1,c6595_g1,c26694_g1,c60932_g1,c61884_g1,c47672_g1,c26927_g1,c25944_g1,c45204_g1,c24788_g2,c44586_g1,c31181_g2,c33286_g1,c57738_g1,c7442…
Cellular Processes	Cellular commiunity	Focal adhesion	ko04510	95	c49087_g1,c51691_g1,c4814_g1,c28219_g2,c30775_g1,c57355_g1,c5943_g1,c15446_g1,c25899_g1,c12221_g1,c27683_g2,c29553_g1,c55116_g1,c39936_g1,c39112_g1,c26788_g1,c55499_g1,c60828_g1,c11860_g1,c51169_g1,c26210_g1,c53514_g1,c47942_g1,c41063_g1,c7442_g1,c64630_g1,c26210_g2,c29998_g1,c27646_g2,c15796_g2,c22211_g2,c44586_g1,c49649_g1,c45204_g1,c7442_g2,c27327_g2,c57738_g1,c27304_g1,c33286_g1,c47689_g1,c51…
Cellular Processes	Cellular commiunity	Gap junction	ko04540	66	c26788_g2,c33958_g1,c47689_g1,c11160_g1,c4116_g1,c33341_g4,c63555_g1,c21366_g1,c27473_g2,c61581_g1,c41760_g1,c10047_g1,c7442_g2,c57738_g1,c27473_g1,c57897_g1,c33286_g1,c44586_g1,c45204_g1,c60828_g1,c29265_g2,c55116_g1,c39112_g1,c39936_g1,c26788_g1,c55499_g1,c4894_g1,c7442_g1,c26210_g2,c64630_g1,c37870_g1,c29998_g1,c51169_g1,c26210_g1,c25162_g1,c48630_g1,c30597_g1,c4814_g1,c28219_g2,c16532_g2,c594…
Cellular Processes	Cellular commiunity	Tight junction	ko04530	47	c32707_g1,c24788_g2,c58222_g1,c30643_g2,c15796_g2,c28642_g1,c29595_g1,c26556_g1,c60929_g1,c60558_g1,c28993_g1,c32391_g2,c12102_g1,c31984_g1,c22103_g2,c22103_g1,c35137_g1,c33461_g2,c36622_g1,c31984_g2,c51882_g1,c49354_g1,c27022_g2,c6595_g2,c29553_g1,c27022_g3,c32803_g3,c30234_g1,c40701_g1,c47099_g1,c24788_g1,c57355_g1,c27501_g1,c31990_g1,c6339_g1,c8172_g1,c13773_g1,c6595_g1,c32391_g1,c60932_g1,c31…
Cellular Processes	Transport and catabolism	Endocytosis	ko04144	231	c6020_g1,c5703_g2,c10476_g1,c45579_g1,c29366_g1,c44120_g1,c11765_g1,c36573_g1,c44735_g1,c52237_g1,c30961_g2,c10992_g1,c33966_g1,c1060_g2,c27199_g1,c57730_g1,c47511_g1,c46394_g1,c26388_g1,c29694_g3,c26863_g1,c39241_g1,c59348_g1,c33532_g1,c49814_g1,c29884_g1,c32777_g2,c46173_g1,c15199_g1,c22753_g2,c24740_g1,c5288_g1,c50017_g1,c31332_g1,c32963_g1,c60661_g1,c54547_g1,c19641_g1,c48783_g1,c31254_g1,c22…
Cellular Processes	Transport and catabolism	Lysosome	ko04142	114	c35067_g1,c15442_g1,c20882_g3,c45928_g1,c33295_g1,c29338_g1,c33232_g1,c49979_g1,c40048_g1,c28513_g1,c32389_g2,c26919_g2,c45361_g1,c19080_g2,c10881_g2,c33295_g2,c27772_g1,c2551_g1,c2281_g2,c50374_g1,c16069_g1,c54826_g1,c61574_g1,c39674_g1,c27884_g2,c49681_g1,c47190_g1,c64397_g1,c259_g2,c25786_g4,c34000_g1,c32068_g1,c37064_g1,c28544_g1,c50315_g1,c35827_g1,c23585_g1,c10714_g1,c33009_g1,c57430_g1,c33…
Cellular Processes	Transport and catabolism	Peroxisome	ko04146	124	c64652_g1,c30442_g2,c52835_g1,c33881_g1,c50979_g1,c29048_g1,c27635_g1,c54665_g1,c42101_g1,c6034_g1,c57208_g1,c54631_g1,c4655_g1,c20769_g1,c36699_g1,c27913_g1,c21563_g1,c21344_g1,c16099_g1,c49402_g1,c15495_g1,c29741_g2,c60184_g1,c34051_g1,c38786_g1,c24085_g1,c26506_g1,c33082_g3,c64060_g1,c60417_g1,c30143_g1,c48220_g1,c32393_g1,c37204_g1,c6248_g1,c25014_g1,c62878_g1,c33324_g2,c27932_g2,c30265_g3,c2…
Cellular Processes	Transport and catabolism	Phagosome	ko04145	145	c21470_g2,c51737_g1,c43069_g1,c25162_g2,c25786_g1,c31410_g2,c25786_g3,c37898_g1,c32604_g1,c26423_g2,c46427_g1,c60929_g1,c21470_g3,c32429_g1,c56387_g1,c61199_g1,c32696_g1,c23909_g1,c47672_g1,c30759_g2,c61884_g1,c21470_g1,c25786_g2,c30915_g3,c6456_g1,c17221_g1,c21609_g1,c5406_g1,c50958_g1,c46639_g1,c10431_g2,c32889_g6,c26694_g2,c30915_g2,c31915_g2,c26896_g2,c63555_g1,c29885_g2,c32287_g1,c33819_g1,c…
Cellular Processes	Transport and catabolism	Regulation of autophagy	ko04140	51	c60794_g1,c49976_g1,c32889_g6,c20795_g1,c16132_g1,c22565_g1,c16407_g1,c22214_g1,c44597_g1,c60112_g1,c40086_g1,c24521_g1,c4601_g1,c26025_g1,c42558_g1,c11828_g1,c4915_g1,c24521_g2,c24931_g1,c49226_g1,c27959_g1,c28792_g1,c18243_g1,c20795_g3,c45126_g1,c50987_g1,c26116_g1,c24709_g2,c28225_g2,c15734_g1,c40772_g1,c38952_g1,c52811_g1,c31199_g2,c26025_g2,c33180_g1,c7853_g1,c31199_g1,c25924_g2,c10807_g1,c5…
Environmental Information Processing	Membrane transport	ABC transporters	ko02010	96	c54673_g1,c44653_g1,c6849_g1,c47945_g1,c28305_g1,c59038_g1,c54162_g1,c38948_g1,c44304_g1,c50634_g1,c55320_g1,c55418_g1,c9302_g1,c36978_g1,c12815_g1,c63454_g1,c14273_g1,c14788_g1,c217_g1,c59795_g1,c44839_g1,c60773_g1,c16052_g1,c56772_g1,c3744_g1,c54442_g1,c30623_g1,c63888_g1,c1332_g1,c25767_g3,c33308_g3,c30009_g2,c40760_g1,c23281_g1,c57059_g1,c59967_g1,c52242_g1,c43253_g1,c39827_g1,c25883_g2,c4124…
Environmental Information Processing	Membrane transport	Bacterial secretion system	ko03070	22	c43719_g1,c58623_g1,c33525_g1,c27249_g1,c22554_g1,c40577_g1,c50359_g1,c22554_g2,c41381_g1,c22554_g3,c31054_g1,c31360_g1,c33410_g1,c86_g1,c40662_g1,c51061_g1,c10833_g1,c32272_g1,c26350_g1,c44974_g1,c20840_g1,c32122_g1
Environmental Information Processing	Membrane transport	Phosphotransferase system (PTS)	ko02060	2	c61938_g1,c62277_g1
Environmental Information Processing	Signal transduction	AMPK signaling pathway	ko04152	144	c22030_g1,c31984_g1,c26746_g3,c45057_g1,c15150_g1,c25924_g2,c32613_g1,c32747_g1,c32004_g1,c21319_g1,c11493_g1,c26025_g2,c22750_g1,c28884_g3,c33598_g1,c26746_g2,c25308_g3,c29040_g3,c5942_g1,c26436_g1,c11828_g1,c2976_g1,c28759_g1,c28884_g2,c47986_g1,c10449_g2,c39245_g1,c24521_g1,c61225_g1,c21846_g1,c44601_g1,c26202_g1,c2358_g2,c50896_g1,c35429_g1,c936_g1,c49976_g1,c41248_g1,c16132_g1,c41613_g1,c207…
Environmental Information Processing	Signal transduction	Calcium signaling pathway	ko04020	58	c44750_g1,c31037_g3,c16018_g1,c30931_g1,c29205_g1,c30857_g2,c14625_g1,c33207_g3,c25662_g1,c40719_g1,c21554_g1,c31037_g2,c11787_g1,c35406_g1,c63941_g1,c19829_g1,c57528_g1,c39154_g1,c43733_g1,c26957_g1,c40178_g1,c25662_g2,c50506_g1,c50228_g1,c60443_g1,c54587_g1,c31037_g1,c51243_g1,c33556_g1,c1447_g1,c63783_g1,c30857_g1,c11787_g2,c10706_g1,c10706_g2,c30857_g3,c34799_g1,c29919_g1,c38267_g1,c31465_g1,…
Environmental Information Processing	Signal transduction	ErbB signaling pathway	ko04012	59	c30775_g1,c64550_g1,c4116_g2,c22509_g2,c28219_g2,c4814_g1,c27683_g2,c431_g1,c32307_g1,c55839_g1,c15446_g1,c60635_g1,c5943_g1,c51110_g1,c60828_g1,c25308_g2,c39936_g1,c39112_g1,c55499_g1,c26788_g1,c55116_g1,c64630_g1,c26210_g2,c30805_g2,c29998_g1,c7442_g1,c30805_g3,c26210_g1,c51169_g1,c11481_g1,c28556_g2,c25308_g3,c27646_g2,c33598_g1,c31577_g5,c7084_g1,c27304_g1,c29998_g3,c33286_g1,c57738_g1,c7442_…
Environmental Information Processing	Signal transduction	FoxO signaling pathway	ko04068	112	c4601_g1,c78_g1,c26025_g1,c11481_g1,c11828_g1,c49402_g1,c20651_g1,c55376_g1,c44597_g1,c60524_g1,c24521_g1,c60635_g1,c16407_g1,c55839_g1,c12248_g1,c32307_g1,c2358_g2,c56052_g1,c60794_g1,c12352_g1,c64550_g1,c4116_g2,c22509_g2,c49976_g1,c16132_g1,c24709_g1,c32628_g2,c46106_g1,c32009_g1,c48181_g1,c25924_g2,c6075_g1,c64635_g1,c31577_g1,c37999_g1,c33178_g2,c21301_g1,c33168_g4,c30643_g2,c15734_g1,c50674…
Environmental Information Processing	Signal transduction	HIF-1 signaling pathway	ko04066	108	c33135_g4,c24658_g1,c26788_g2,c33045_g1,c11199_g1,c23181_g1,c37115_g1,c4116_g1,c47689_g1,c3909_g1,c25058_g1,c23498_g2,c56570_g1,c21366_g1,c32128_g1,c55034_g1,c40464_g1,c23624_g1,c32747_g2,c57892_g1,c7442_g2,c57738_g1,c31181_g2,c33286_g1,c6231_g1,c2536_g1,c44586_g1,c60816_g1,c50944_g1,c61046_g1,c45204_g1,c13040_g1,c33903_g1,c60828_g1,c25308_g2,c57733_g1,c55116_g1,c55885_g1,c55499_g1,c26788_g1,c391…
Environmental Information Processing	Signal transduction	Hedgehog signaling pathway	ko04340	27	c41698_g1,c51110_g1,c30805_g1,c28859_g1,c30775_g2,c33958_g1,c35336_g1,c30805_g3,c12014_g1,c26335_g1,c27683_g1,c14989_g1,c30805_g2,c55355_g1,c64777_g1,c27646_g2,c30775_g1,c30730_g1,c7209_g1,c431_g1,c27683_g2,c27304_g1,c50576_g1,c60211_g1,c49649_g1,c7209_g2,c15446_g1
Environmental Information Processing	Signal transduction	Hippo signaling pathway	ko04390	76	c60929_g1,c32391_g2,c60558_g1,c11810_g1,c39300_g1,c16333_g1,c25114_g1,c31984_g1,c46970_g1,c14989_g1,c44916_g1,c31197_g1,c55355_g1,c35450_g1,c21511_g2,c35326_g1,c431_g1,c52880_g1,c31990_g2,c51110_g1,c32205_g2,c57771_g1,c28759_g1,c6224_g1,c30805_g3,c60695_g1,c30805_g2,c31984_g4,c29519_g1,c27646_g2,c15796_g2,c29595_g1,c40767_g1,c7209_g1,c34825_g1,c31197_g2,c27327_g2,c27304_g1,c32707_g1,c49649_g1,c30…
Environmental Information Processing	Signal transduction	Hippo signaling pathway -fly	ko04391	51	c56780_g1,c31197_g2,c60929_g1,c34825_g1,c60558_g1,c32391_g2,c7209_g1,c40767_g1,c29595_g1,c15796_g2,c25114_g1,c32707_g1,c39300_g1,c2793_g1,c11810_g1,c31984_g2,c10995_g1,c39404_g1,c32205_g1,c35326_g1,c35450_g1,c31197_g1,c44916_g1,c31984_g1,c40098_g1,c13773_g1,c43986_g1,c49620_g1,c29301_g1,c31990_g1,c52880_g1,c61283_g1,c48557_g1,c47099_g1,c939_g2,c57355_g1,c27022_g3,c27022_g2,c60846_g1,c40701_g1,c28…
Environmental Information Processing	Signal transduction	Jak-STAT signaling pathway	ko04630	7	c23624_g1,c78_g1,c31181_g1,c55034_g1,c32128_g1,c31181_g2,c31472_g1
Environmental Information Processing	Signal transduction	MAPK signaling pathway	ko04010	97	c64320_g1,c21301_g1,c43069_g1,c31577_g1,c46106_g1,c31577_g5,c34716_g1,c28556_g2,c34551_g1,c27199_g1,c30857_g1,c50674_g1,c25702_g2,c7084_g1,c10992_g1,c35880_g1,c29998_g3,c37898_g1,c33480_g1,c61884_g1,c47672_g1,c54547_g1,c22492_g2,c25944_g1,c11481_g1,c28707_g1,c22211_g1,c26694_g1,c26266_g1,c50251_g1,c4116_g2,c64550_g1,c22509_g2,c31915_g2,c26694_g2,c55839_g1,c60635_g1,c32307_g1,c30857_g2,c22492_g3,c…
Environmental Information Processing	Signal transduction	MAPK signaling pathway - fly	ko04013	39	c44586_g1,c50674_g1,c45204_g1,c7442_g2,c57738_g1,c29998_g3,c7084_g1,c33286_g1,c31577_g5,c28556_g2,c21366_g1,c46106_g1,c47689_g1,c4116_g1,c31577_g1,c21301_g1,c26788_g2,c60635_g1,c5943_g1,c55839_g1,c32307_g1,c4814_g1,c4116_g2,c64550_g1,c22509_g2,c28219_g2,c51169_g1,c11481_g1,c26210_g1,c7442_g1,c26210_g2,c64630_g1,c29998_g1,c55116_g1,c39112_g1,c39936_g1,c26788_g1,c55499_g1,c60828_g1
Environmental Information Processing	Signal transduction	MAPK signaling pathway - yeast	ko04011	10	c60022_g1,c44129_g1,c35137_g1,c15626_g1,c34990_g1,c36907_g1,c49518_g1,c50423_g1,c62797_g1,c46815_g1
Environmental Information Processing	Signal transduction	NF-kappa B signaling pathway	ko04064	65	c32517_g3,c6339_g1,c30618_g1,c8172_g1,c6595_g2,c17003_g1,c28500_g1,c26233_g2,c30598_g1,c32227_g3,c22689_g1,c26233_g1,c23506_g1,c54548_g1,c5624_g1,c32517_g1,c46589_g1,c31953_g1,c26150_g1,c38897_g1,c27694_g2,c24788_g2,c23952_g1,c21969_g1,c32517_g2,c24314_g1,c54832_g1,c35114_g1,c32417_g2,c32623_g1,c29067_g1,c60644_g1,c22103_g2,c22103_g1,c26228_g1,c54615_g1,c4434_g1,c62516_g1,c25951_g1,c27694_g1,c302…
Environmental Information Processing	Signal transduction	Notch signaling pathway	ko04330	19	c32458_g2,c78_g1,c60168_g1,c25891_g1,c23316_g1,c32458_g3,c33896_g1,c56065_g1,c29318_g1,c57979_g1,c28640_g1,c31181_g2,c29869_g2,c23624_g1,c30819_g1,c31181_g1,c32191_g1,c55034_g1,c32128_g1
Environmental Information Processing	Signal transduction	PI3K-Akt signaling pathway	ko04151	183	c32833_g2,c61884_g1,c31990_g2,c47672_g1,c26025_g1,c11481_g1,c31984_g4,c20651_g1,c30805_g3,c23879_g1,c44109_g1,c56286_g1,c31915_g2,c64550_g1,c26694_g2,c61967_g1,c58223_g1,c14048_g1,c30176_g1,c431_g1,c11884_g2,c29633_g2,c37999_g1,c43069_g1,c31577_g1,c55355_g1,c24709_g1,c35326_g1,c40579_g1,c14989_g1,c44916_g1,c46106_g1,c32391_g2,c31577_g5,c26556_g1,c42442_g1,c32833_g3,c11583_g2,c11810_g1,c604_g1,c45…
Environmental Information Processing	Signal transduction	Phosphatidylinositol signaling system	ko04070	103	c15918_g1,c63749_g1,c29553_g1,c29018_g1,c25662_g1,c23297_g1,c10431_g1,c30961_g1,c31037_g2,c21554_g1,c35406_g1,c33501_g1,c19829_g1,c29281_g1,c28054_g1,c28604_g2,c22462_g1,c42558_g1,c28604_g1,c31410_g6,c33284_g2,c26297_g1,c60443_g1,c31037_g1,c63783_g1,c5125_g1,c27488_g1,c54515_g1,c50371_g1,c28604_g4,c27934_g1,c52811_g1,c30831_g3,c10706_g1,c28598_g1,c30772_g1,c54967_g1,c28598_g2,c49511_g1,c28589_g1,…
Environmental Information Processing	Signal transduction	Plant hormone signal transduction	ko04075	366	c27594_g1,c25576_g2,c6474_g1,c49240_g1,c32496_g3,c60549_g1,c58861_g1,c51637_g1,c6149_g1,c30562_g1,c31144_g3,c32938_g2,c60277_g1,c29215_g1,c18414_g2,c23407_g2,c2739_g1,c11063_g1,c31654_g2,c54788_g1,c47351_g1,c46843_g1,c14812_g1,c37276_g1,c25342_g1,c34548_g1,c57123_g1,c21624_g1,c4782_g1,c30889_g3,c27070_g3,c27646_g1,c2892_g1,c31170_g3,c60812_g1,c32315_g1,c2864_g1,c33503_g1,c30757_g2,c59778_g1,c5623…
Environmental Information Processing	Signal transduction	Rap1 signaling pathway	ko04015	83	c48829_g1,c4116_g1,c47689_g1,c26788_g2,c21366_g1,c28589_g1,c35137_g1,c33819_g1,c32287_g1,c15796_g2,c22211_g2,c44586_g1,c45204_g1,c10706_g1,c57738_g1,c7442_g2,c33286_g1,c55116_g1,c60443_g1,c26788_g1,c55499_g1,c39112_g1,c39936_g1,c31037_g1,c60828_g1,c51169_g1,c26210_g1,c7442_g1,c41063_g1,c53514_g1,c29998_g1,c64630_g1,c26210_g2,c4814_g1,c49087_g1,c28219_g2,c35406_g1,c55738_g1,c21554_g1,c31037_g2,c28…
Environmental Information Processing	Signal transduction	Ras signaling pathway	ko04014	111	c54471_g1,c25765_g3,c24740_g2,c60828_g1,c27515_g1,c26788_g1,c25765_g1,c55499_g1,c39112_g1,c39936_g1,c31037_g1,c60443_g1,c55116_g1,c54212_g1,c56448_g1,c34322_g1,c11807_g1,c29998_g1,c33786_g1,c26210_g2,c64630_g1,c36731_g1,c7442_g1,c46471_g1,c53514_g1,c41063_g1,c26210_g1,c51169_g1,c19829_g1,c35406_g1,c31037_g2,c26423_g1,c25765_g4,c21554_g1,c28219_g2,c4814_g1,c49087_g1,c39993_g1,c25899_g1,c5943_g1,c5…
Environmental Information Processing	Signal transduction	TGF-beta signaling pathway	ko04350	82	c51487_g1,c49809_g1,c50917_g1,c31990_g2,c55008_g1,c31984_g4,c78_g1,c11481_g1,c4116_g2,c64550_g1,c31432_g1,c22509_g2,c8850_g1,c55839_g1,c60635_g1,c60862_g1,c31252_g1,c3968_g1,c27724_g1,c2318_g1,c21301_g1,c31577_g1,c46106_g1,c16838_g1,c31984_g1,c13378_g1,c31577_g5,c32391_g2,c28556_g2,c25308_g3,c60377_g1,c7084_g1,c29998_g3,c31620_g1,c39112_g1,c39936_g1,c55499_g1,c26788_g1,c55116_g1,c39445_g1,c57733_…
Environmental Information Processing	Signal transduction	TNF signaling pathway	ko04668	45	c55116_g1,c11452_g1,c39936_g1,c39112_g1,c26788_g1,c55499_g1,c60828_g1,c11481_g1,c51169_g1,c26210_g1,c7442_g1,c64630_g1,c31222_g1,c26210_g2,c29998_g1,c4814_g1,c64550_g1,c4116_g2,c28219_g2,c22509_g2,c14006_g1,c14006_g2,c60635_g1,c5943_g1,c55839_g1,c32307_g1,c47689_g1,c4116_g1,c31577_g1,c21301_g1,c26788_g2,c21366_g1,c46106_g1,c31577_g5,c25445_g1,c28556_g2,c44586_g1,c50674_g1,c45204_g1,c7442_g2,c5773…
Environmental Information Processing	Signal transduction	Two-component system	ko02020	37	c56556_g1,c30191_g2,c61831_g1,c4564_g1,c33364_g2,c15175_g1,c60445_g1,c62435_g1,c40206_g1,c54048_g1,c51390_g1,c49523_g1,c15175_g2,c16455_g2,c31255_g1,c59574_g1,c16455_g1,c23881_g1,c44986_g1,c57516_g1,c49058_g1,c45197_g1,c58533_g1,c28818_g2,c39725_g1,c51348_g1,c30191_g1,c40449_g1,c40105_g1,c42855_g1,c13273_g2,c13273_g1,c39547_g1,c28818_g1,c4564_g2,c47587_g1,c37579_g1
Environmental Information Processing	Signal transduction	VEGF signaling pathway	ko04370	65	c26694_g2,c4116_g2,c64550_g1,c22509_g2,c31915_g2,c32307_g1,c30857_g2,c55839_g1,c60635_g1,c47672_g1,c25944_g1,c61884_g1,c26694_g1,c11481_g1,c22211_g1,c28556_g2,c34551_g1,c31577_g5,c7084_g1,c29998_g3,c37898_g1,c30857_g1,c50674_g1,c21301_g1,c43069_g1,c31577_g1,c46106_g1,c30522_g1,c40719_g1,c28219_g2,c49087_g1,c33207_g3,c4814_g1,c25899_g1,c5943_g1,c60828_g1,c39936_g1,c39112_g1,c26788_g1,c55499_g1,c55…
Environmental Information Processing	Signal transduction	Wnt signaling pathway	ko04310	100	c34135_g1,c25899_g1,c15446_g1,c50576_g1,c33317_g5,c27683_g2,c6595_g2,c6339_g1,c40719_g1,c33207_g3,c31181_g1,c49087_g1,c8172_g1,c30775_g1,c32582_g1,c49892_g1,c26335_g1,c50506_g1,c41063_g1,c53514_g1,c55683_g1,c56191_g1,c57733_g1,c56065_g1,c24788_g2,c29318_g1,c49649_g1,c31181_g2,c30857_g3,c27304_g1,c2536_g1,c23624_g1,c7209_g1,c25593_g1,c22211_g2,c32128_g1,c27646_g2,c55034_g1,c29919_g1,c35137_g1,c338…
Environmental Information Processing	Signal transduction	cAMP signaling pathway	ko04024	129	c5943_g1,c25899_g1,c39993_g1,c4814_g1,c49087_g1,c35406_g1,c31037_g2,c21554_g1,c26210_g1,c36731_g1,c46471_g1,c41063_g1,c10905_g1,c34322_g1,c26210_g2,c54212_g1,c27515_g1,c55499_g1,c39112_g1,c31037_g1,c25765_g3,c45204_g1,c10706_g1,c57738_g1,c31181_g2,c25819_g1,c20941_g1,c21366_g1,c28589_g1,c21511_g1,c35137_g1,c33819_g1,c32287_g1,c4116_g1,c47689_g1,c26788_g2,c20769_g1,c31037_g3,c31915_g2,c64550_g1,c5…
Environmental Information Processing	Signal transduction	cGMP - PKG signaling pathway	ko04022	104	c51691_g1,c4814_g1,c33207_g3,c40719_g1,c28219_g2,c31037_g2,c21554_g1,c35406_g1,c19829_g1,c57528_g1,c39154_g1,c43733_g1,c20318_g1,c5943_g1,c12221_g1,c55116_g1,c54587_g1,c60443_g1,c39112_g1,c31037_g1,c39936_g1,c57378_g1,c26788_g1,c55499_g1,c60828_g1,c51169_g1,c11860_g1,c26957_g1,c40178_g1,c26210_g1,c47942_g1,c7442_g1,c50506_g1,c64630_g1,c26210_g2,c29998_g1,c29919_g1,c38267_g1,c44586_g1,c45204_g1,c7…
Environmental Information Processing	Signal transduction	mTOR signaling pathway	ko04150	84	c55839_g1,c21846_g1,c60635_g1,c16132_g1,c61967_g1,c14048_g1,c49976_g1,c22509_g2,c54542_g1,c4116_g2,c936_g1,c64550_g1,c26202_g1,c20651_g1,c44109_g1,c11828_g1,c11481_g1,c26025_g1,c24521_g1,c29998_g3,c7084_g1,c26025_g2,c30643_g2,c28556_g2,c25308_g3,c20788_g2,c33598_g1,c31577_g5,c42442_g1,c26556_g1,c46106_g1,c40579_g1,c24709_g1,c21301_g1,c29633_g2,c37999_g1,c31577_g1,c61628_g1,c25924_g2,c29553_g1,c59…
Environmental Information Processing	Signaling molecules and interaction	Cell adhesion molecules (CAMs)	ko04514	1	c46427_g1
Environmental Information Processing	Signaling molecules and interaction	Neuroactive ligand-receptor interaction	ko04080	5	c54429_g1,c51415_g1,c31266_g1,c26461_g1,c56025_g1
Genetic Information Processing	Folding, sorting and degradation	Proteasome	ko03050	78	c3409_g1,c51904_g1,c53354_g1,c11891_g2,c22630_g1,c31417_g2,c35655_g1,c49455_g1,c11891_g1,c5974_g1,c37800_g1,c30905_g2,c39851_g1,c34350_g1,c38436_g1,c31994_g1,c35431_g1,c20726_g1,c47725_g1,c29214_g1,c25158_g1,c62835_g1,c25158_g3,c26340_g1,c60328_g1,c29997_g1,c59672_g1,c10761_g1,c25118_g1,c49465_g1,c11582_g1,c54884_g1,c61507_g1,c49658_g1,c56003_g1,c61950_g1,c54292_g1,c40611_g1,c21093_g1,c14547_g1,c…
Genetic Information Processing	Folding, sorting and degradation	Protein export	ko03060	74	c31054_g1,c62583_g1,c54643_g1,c45706_g1,c44974_g1,c33245_g1,c30140_g1,c20931_g1,c31739_g1,c8608_g1,c37254_g1,c33221_g1,c61064_g1,c33525_g1,c21442_g1,c22554_g2,c39750_g1,c33410_g1,c23909_g2,c86_g1,c31360_g1,c27271_g1,c21795_g2,c19889_g1,c29277_g1,c40687_g1,c32272_g1,c14723_g1,c16121_g1,c58623_g1,c46151_g1,c31748_g1,c25762_g1,c51061_g1,c22554_g3,c30261_g2,c26702_g1,c50033_g1,c29277_g2,c34068_g1,c22…
Genetic Information Processing	Folding, sorting and degradation	Protein processing in endoplasmic reticulum	ko04141	308	c28519_g1,c32293_g1,c21795_g1,c55008_g1,c30759_g2,c29309_g1,c36951_g1,c38902_g1,c16456_g2,c50251_g1,c25882_g3,c31048_g1,c39466_g1,c4958_g1,c31252_g1,c60862_g1,c30260_g1,c55646_g1,c28673_g2,c26552_g1,c6193_g1,c11884_g2,c36570_g1,c39203_g1,c36491_g1,c15549_g1,c51568_g1,c55084_g1,c20562_g1,c33121_g4,c31747_g1,c36337_g1,c46161_g1,c30848_g2,c16505_g1,c54893_g1,c32664_g1,c25849_g1,c31001_g1,c25580_g1,c…
Genetic Information Processing	Folding, sorting and degradation	RNA degradation	ko03018	156	c12096_g1,c57892_g1,c62086_g1,c30844_g1,c21440_g1,c10157_g1,c32021_g1,c50257_g1,c37115_g1,c360_g1,c26735_g1,c45346_g1,c61845_g1,c31035_g2,c33054_g1,c27719_g1,c44267_g1,c4713_g1,c50784_g1,c54844_g1,c42999_g1,c34023_g1,c26313_g1,c58737_g1,c26776_g1,c41050_g1,c44003_g1,c21142_g1,c24298_g1,c22914_g1,c33131_g1,c32781_g1,c26085_g1,c8954_g1,c54387_g1,c10871_g1,c30366_g1,c62180_g1,c25537_g1,c6994_g1,c539…
Genetic Information Processing	Folding, sorting and degradation	SNARE interactions in vesicular transport	ko04130	39	c64499_g1,c50481_g1,c31060_g1,c19157_g1,c26481_g1,c54712_g1,c60318_g1,c15846_g1,c28924_g1,c34348_g1,c29684_g2,c28924_g3,c31235_g1,c25019_g1,c15537_g1,c54815_g1,c26216_g1,c5406_g1,c6456_g1,c14635_g1,c28924_g2,c33425_g4,c24661_g2,c39803_g1,c39461_g1,c32214_g1,c39172_g1,c34818_g1,c22857_g1,c62087_g1,c7603_g1,c11058_g1,c24661_g1,c11577_g1,c17413_g1,c33860_g1,c23783_g1,c54498_g1,c49957_g1
Genetic Information Processing	Folding, sorting and degradation	Sulfur relay system	ko04122	12	c33222_g1,c39091_g1,c16128_g1,c50971_g1,c33117_g1,c54651_g1,c53662_g1,c45325_g1,c31944_g1,c30108_g1,c36565_g1,c41724_g1
Genetic Information Processing	Folding, sorting and degradation	Ubiquitin mediated proteolysis	ko04120	181	c33829_g1,c27975_g1,c22102_g2,c45167_g1,c22812_g1,c32342_g1,c49390_g1,c5780_g2,c2536_g1,c47765_g1,c32849_g2,c30094_g1,c55228_g1,c30139_g1,c21630_g1,c41090_g1,c50618_g1,c28673_g1,c8425_g1,c31620_g2,c2917_g1,c36208_g1,c38013_g1,c31396_g1,c1252_g1,c33232_g6,c46762_g1,c54947_g1,c62238_g1,c34328_g1,c5780_g1,c58975_g1,c59583_g1,c43747_g1,c44635_g1,c32120_g2,c39265_g1,c57733_g1,c52182_g1,c31472_g1,c1433…
Genetic Information Processing	Replication and repair	Base excision repair	ko03410	50	c33278_g1,c36632_g1,c28790_g1,c42120_g1,c16165_g1,c31724_g2,c22682_g2,c15146_g1,c23612_g1,c38993_g1,c56400_g1,c31881_g1,c15636_g1,c4535_g1,c24503_g1,c20286_g1,c43978_g1,c51886_g1,c50189_g1,c21528_g1,c49845_g1,c62465_g1,c22729_g1,c25978_g1,c57287_g1,c32478_g3,c28193_g1,c32433_g1,c27820_g1,c46262_g1,c56868_g1,c17487_g1,c31521_g2,c28428_g1,c30763_g1,c49902_g1,c426_g1,c46114_g1,c48146_g1,c26592_g1,c5…
Genetic Information Processing	Replication and repair	DNA replication	ko03030	75	c49845_g1,c22233_g1,c21099_g1,c6202_g1,c59969_g1,c26030_g1,c43978_g1,c44832_g1,c6202_g2,c11041_g2,c23004_g1,c42120_g1,c33278_g1,c38993_g1,c23612_g1,c44223_g1,c16312_g1,c21949_g1,c5011_g1,c57954_g1,c9725_g1,c55352_g1,c59694_g1,c4728_g1,c52144_g1,c46974_g1,c3389_g1,c25978_g1,c19840_g1,c749_g1,c60117_g1,c32433_g1,c22729_g1,c23819_g1,c27401_g1,c38809_g1,c23024_g1,c14350_g1,c56400_g1,c31881_g1,c8152_g…
Genetic Information Processing	Replication and repair	Fanconi anemia pathway	ko03460	80	c6202_g2,c32655_g1,c59864_g1,c13575_g1,c30094_g1,c6202_g1,c23981_g1,c59969_g1,c5307_g1,c1468_g2,c48933_g1,c58850_g1,c37425_g1,c32072_g1,c1910_g1,c30674_g1,c33030_g1,c32430_g1,c39992_g1,c32944_g3,c21463_g2,c42737_g1,c30096_g1,c59694_g1,c32925_g3,c9725_g1,c54061_g1,c41046_g1,c30469_g2,c32826_g2,c21463_g1,c36394_g1,c30469_g1,c57384_g1,c29433_g1,c749_g1,c64508_g1,c39788_g1,c1315_g2,c32643_g1,c47225_g…
Genetic Information Processing	Replication and repair	Homologous recombination	ko03440	65	c16972_g1,c46974_g1,c36919_g1,c1315_g2,c39788_g1,c32433_g1,c749_g1,c29433_g1,c19840_g1,c10916_g1,c30469_g1,c57384_g1,c36394_g1,c30469_g2,c54061_g1,c9725_g1,c63361_g1,c18735_g1,c59694_g1,c48224_g1,c42737_g1,c25371_g3,c7000_g1,c37425_g1,c48933_g1,c27489_g1,c30230_g1,c43978_g1,c59969_g1,c43399_g1,c23981_g1,c6202_g1,c42604_g1,c6202_g2,c28428_g1,c55995_g1,c426_g1,c36572_g1,c51421_g1,c48758_g1,c33389_g…
Genetic Information Processing	Replication and repair	Mismatch repair	ko03430	60	c31881_g1,c41145_g1,c54847_g1,c62042_g1,c24276_g2,c21209_g1,c57848_g1,c64517_g1,c23004_g1,c36779_g1,c29455_g2,c54574_g1,c10738_g1,c31495_g1,c49284_g1,c29094_g1,c15146_g1,c56867_g1,c32944_g3,c29563_g1,c22729_g1,c23819_g1,c23245_g1,c9206_g2,c17079_g1,c39822_g1,c37705_g1,c40980_g1,c9206_g1,c51886_g1,c6202_g1,c38809_g1,c43978_g1,c59969_g1,c56433_g1,c6202_g2,c14350_g1,c28428_g1,c44664_g1,c46974_g1,c32…
Genetic Information Processing	Replication and repair	Non-homologous end-joining	ko03450	11	c32597_g1,c33278_g1,c16165_g1,c51886_g1,c27342_g1,c248_g1,c15636_g1,c40969_g1,c7855_g1,c29536_g1,c32859_g1
Genetic Information Processing	Replication and repair	Nucleotide excision repair	ko03420	77	c42120_g1,c63899_g1,c32430_g1,c27011_g1,c54557_g1,c23612_g1,c38993_g1,c23004_g1,c31143_g1,c45436_g1,c32069_g1,c2536_g1,c59969_g1,c43978_g1,c51886_g1,c6202_g1,c29365_g1,c6202_g2,c49845_g1,c32072_g1,c21630_g1,c31977_g1,c25978_g1,c54947_g1,c32433_g1,c749_g1,c9725_g1,c55352_g1,c57733_g1,c59694_g1,c32950_g1,c44223_g1,c28741_g1,c28741_g2,c21838_g1,c33250_g1,c49100_g1,c49284_g1,c31495_g1,c10738_g1,c5457…
Genetic Information Processing	Transcription	Basal transcription factors	ko03022	51	c14505_g1,c62716_g1,c31977_g1,c22635_g1,c29586_g1,c27956_g1,c32259_g1,c25722_g1,c26795_g1,c32069_g1,c18711_g1,c32546_g1,c32516_g1,c29985_g1,c29961_g1,c15110_g1,c61520_g1,c49100_g1,c29769_g1,c27011_g1,c28796_g1,c27887_g1,c29705_g1,c25722_g2,c26870_g1,c33250_g1,c29533_g2,c12829_g1,c30446_g1,c15868_g1,c33177_g11,c419_g1,c32950_g1,c43958_g1,c39565_g1,c495_g1,c10247_g1,c49505_g1,c25761_g1,c55945_g1,c4…
Genetic Information Processing	Transcription	RNA polymerase	ko03020	63	c32149_g1,c37391_g1,c33298_g1,c25513_g1,c32883_g1,c30595_g1,c33298_g4,c28040_g1,c43791_g1,c61183_g1,c33009_g2,c63621_g1,c22292_g1,c21798_g1,c25319_g3,c33251_g19,c11639_g1,c59644_g1,c33298_g6,c337_g1,c25503_g2,c33298_g3,c24700_g1,c50209_g1,c45807_g1,c33298_g2,c33280_g1,c25503_g4,c41784_g1,c32438_g2,c34030_g1,c64119_g1,c25319_g1,c24040_g1,c35690_g1,c54600_g1,c63929_g1,c25503_g1,c60249_g1,c24700_g2,…
Genetic Information Processing	Transcription	Spliceosome	ko03040	249	c26821_g1,c41027_g1,c32499_g1,c22492_g1,c26777_g1,c4713_g1,c6279_g2,c47777_g1,c22875_g1,c33807_g1,c59174_g1,c27335_g2,c42460_g1,c26419_g1,c4501_g1,c21597_g2,c27871_g1,c53608_g1,c60615_g1,c39153_g1,c2535_g1,c33379_g1,c62086_g1,c33541_g1,c33679_g1,c11149_g1,c10157_g1,c61682_g1,c25439_g2,c15426_g1,c17527_g1,c34283_g1,c2001_g2,c21053_g1,c30033_g1,c2141_g1,c31831_g1,c5934_g1,c31274_g2,c24759_g1,c10484…
Genetic Information Processing	Translation	Aminoacyl-tRNA biosynthesis	ko00970	79	c27000_g1,c25315_g1,c61397_g1,c8963_g1,c4701_g1,c43724_g1,c44149_g1,c64666_g1,c33219_g7,c26023_g1,c33370_g1,c26479_g1,c35796_g1,c32805_g1,c13429_g2,c53724_g1,c27971_g1,c45444_g1,c30952_g1,c28746_g1,c33177_g1,c5523_g1,c3821_g1,c39972_g1,c12729_g1,c52661_g1,c49503_g1,c48270_g1,c30884_g1,c6150_g1,c58655_g1,c49847_g1,c50772_g1,c32618_g1,c13429_g1,c32888_g1,c28569_g1,c64750_g1,c31177_g1,c23891_g1,c266…
Genetic Information Processing	Translation	RNA transport	ko03013	215	c61682_g1,c49704_g1,c24634_g1,c6231_g1,c9404_g1,c61336_g1,c54570_g1,c30654_g1,c24793_g1,c17527_g1,c27796_g2,c51832_g1,c38897_g1,c28991_g1,c33639_g1,c24230_g1,c52205_g1,c26311_g2,c49569_g1,c55969_g1,c29182_g1,c59546_g1,c55072_g1,c6627_g2,c56124_g1,c28415_g1,c5593_g1,c25584_g1,c28393_g1,c44340_g1,c62797_g1,c55019_g1,c26935_g1,c49995_g1,c32881_g1,c39130_g1,c27796_g1,c6279_g2,c11178_g1,c6232_g1,c3380…
Genetic Information Processing	Translation	Ribosome	ko03010	396	c31617_g2,c44034_g1,c21716_g1,c30382_g1,c32688_g1,c29697_g1,c56627_g1,c61810_g1,c51043_g1,c6448_g1,c44643_g1,c415_g2,c53897_g1,c3738_g1,c42943_g1,c23737_g1,c52556_g1,c27302_g1,c31154_g1,c48720_g1,c18124_g1,c55016_g1,c40026_g1,c52342_g1,c56226_g1,c16044_g2,c14815_g1,c50452_g1,c22438_g1,c42442_g1,c27302_g2,c31849_g1,c28110_g2,c28018_g3,c40870_g1,c50247_g1,c6751_g2,c6160_g1,c31588_g1,c44881_g1,c3225…
Genetic Information Processing	Translation	Ribosome biogenesis in eukaryotes	ko03008	129	c33401_g1,c33460_g1,c29199_g1,c8194_g1,c48887_g1,c39883_g1,c32200_g1,c23899_g1,c23342_g2,c15111_g1,c4712_g1,c23342_g1,c40510_g1,c34169_g1,c62180_g1,c24863_g1,c31641_g2,c15163_g1,c33252_g3,c33453_g1,c59041_g1,c6595_g1,c46232_g1,c62551_g1,c28267_g2,c30528_g1,c29517_g2,c30234_g1,c32522_g1,c26311_g4,c31764_g1,c32644_g1,c14798_g1,c28267_g1,c32471_g2,c15967_g1,c31035_g1,c22103_g2,c49265_g1,c31035_g2,c6…
Genetic Information Processing	Translation	mRNA surveillance pathway	ko03015	153	c22750_g1,c32384_g1,c31756_g1,c54986_g1,c58259_g1,c16333_g1,c23509_g1,c50051_g1,c33386_g2,c33248_g1,c33248_g2,c33163_g1,c21511_g2,c27546_g2,c31984_g1,c32184_g1,c25140_g1,c10084_g1,c26088_g1,c54910_g1,c33868_g1,c32180_g2,c32803_g2,c6224_g1,c6279_g1,c28759_g1,c49221_g1,c57771_g1,c10873_g1,c57893_g1,c28417_g1,c54420_g1,c8165_g1,c12040_g1,c29519_g1,c5942_g1,c38757_g1,c29040_g3,c61643_g1,c23290_g2,c28…
Metabolism	Amino acid metabolism	Alanine, aspartate and glutamate metabolism	ko00250	85	c40895_g1,c23538_g1,c44554_g1,c61374_g1,c24540_g1,c16731_g1,c22517_g1,c21720_g1,c50523_g1,c59875_g1,c34075_g1,c63332_g1,c48621_g1,c8486_g1,c27882_g3,c26610_g1,c49547_g1,c29874_g1,c61258_g1,c51390_g1,c29874_g2,c30191_g2,c33691_g1,c4564_g1,c20652_g1,c33628_g1,c55285_g1,c6057_g1,c4564_g2,c5668_g1,c55814_g1,c30191_g1,c28648_g1,c34596_g1,c47256_g1,c23538_g2,c27882_g2,c33056_g2,c39725_g1,c22517_g2,c646…
Metabolism	Amino acid metabolism	Arginine and proline metabolism	ko00330	119	c25855_g2,c23240_g1,c55501_g1,c24663_g1,c16544_g1,c35823_g1,c36078_g1,c14627_g1,c59663_g1,c32730_g1,c32130_g1,c36943_g1,c44554_g1,c4564_g1,c36024_g1,c29675_g2,c60841_g1,c30191_g2,c22199_g1,c29874_g2,c6725_g1,c54459_g1,c25872_g1,c28776_g3,c51390_g1,c33719_g1,c27882_g3,c49547_g1,c27206_g1,c29874_g1,c12190_g1,c30926_g1,c44740_g1,c47256_g1,c27882_g2,c55814_g1,c57914_g1,c30191_g1,c31935_g2,c4564_g2,c3…
Metabolism	Amino acid metabolism	Cysteine and methionine metabolism	ko00270	170	c49475_g1,c35381_g1,c40474_g1,c11610_g2,c20804_g1,c32344_g1,c39638_g1,c51626_g1,c304_g1,c28281_g1,c886_g1,c10056_g1,c62685_g1,c49615_g1,c57466_g1,c40875_g1,c40031_g1,c4995_g1,c26496_g1,c55286_g1,c30563_g1,c32838_g2,c54692_g1,c42153_g1,c32838_g1,c34304_g1,c15770_g1,c11610_g1,c45270_g1,c55820_g1,c24783_g1,c44922_g1,c25643_g1,c23621_g2,c37413_g1,c45120_g1,c16161_g1,c42039_g1,c36076_g1,c5292_g2,c1818…
Metabolism	Amino acid metabolism	Glycine, serine and threonine metabolism	ko00260	108	c51069_g1,c62114_g1,c25098_g1,c21536_g3,c29211_g1,c32958_g1,c26813_g1,c49241_g1,c50523_g1,c16131_g1,c25207_g2,c28443_g1,c16024_g1,c14858_g1,c20652_g1,c61765_g1,c28725_g1,c18377_g1,c24761_g1,c62769_g1,c2776_g1,c60247_g1,c33237_g1,c9561_g1,c24777_g2,c21536_g1,c32510_g3,c14531_g1,c39595_g1,c34596_g1,c14531_g2,c59360_g1,c26013_g1,c20784_g1,c10793_g1,c42125_g1,c40744_g1,c45025_g1,c32958_g2,c6741_g1,c3…
Metabolism	Amino acid metabolism	Histidine metabolism	ko00340	31	c23240_g1,c25855_g2,c28776_g1,c43220_g1,c28368_g1,c28255_g1,c10552_g1,c57914_g1,c33349_g2,c28776_g2,c41080_g1,c32219_g1,c36078_g1,c35120_g1,c28368_g2,c38716_g1,c25893_g1,c52569_g1,c24764_g1,c28776_g3,c37956_g1,c6725_g1,c11081_g1,c25855_g1,c12914_g1,c59542_g1,c23055_g1,c11118_g1,c44399_g1,c24853_g1,c49088_g1
Metabolism	Amino acid metabolism	Lysine biosynthesis	ko00300	25	c28549_g1,c10896_g1,c45120_g1,c43220_g1,c63143_g1,c25643_g1,c33349_g2,c35309_g1,c45656_g1,c53046_g1,c62462_g1,c55771_g1,c40474_g1,c36941_g1,c54692_g1,c13924_g1,c50688_g1,c35381_g1,c56983_g1,c53817_g1,c44515_g1,c27112_g1,c49448_g1,c6309_g1,c49088_g1
Metabolism	Amino acid metabolism	Lysine degradation	ko00310	55	c44399_g1,c35129_g1,c33961_g1,c38519_g1,c22608_g2,c9459_g1,c43286_g1,c21348_g1,c25601_g1,c42772_g1,c6725_g1,c25855_g1,c37956_g1,c51286_g1,c33430_g2,c28776_g3,c54178_g1,c36078_g1,c7019_g1,c24819_g1,c26021_g1,c23240_g1,c22608_g1,c25855_g2,c15506_g1,c22608_g3,c41080_g1,c9567_g2,c32976_g3,c28368_g1,c43220_g1,c28776_g1,c25601_g2,c32121_g1,c49088_g1,c45071_g1,c28818_g2,c33181_g1,c24764_g1,c59542_g1,c11…
Metabolism	Amino acid metabolism	Phenylalanine metabolism	ko00360	96	c28327_g1,c44709_g1,c6050_g1,c29314_g1,c30556_g2,c40006_g1,c30996_g1,c24853_g1,c6741_g1,c2119_g1,c24729_g1,c18498_g1,c57824_g1,c4475_g1,c38903_g1,c34381_g1,c44152_g1,c11743_g1,c39595_g1,c30556_g1,c29114_g1,c45821_g1,c35219_g1,c20441_g1,c1990_g1,c62769_g1,c44603_g1,c27597_g1,c59708_g1,c5924_g1,c29314_g2,c40198_g1,c14203_g1,c14892_g1,c34060_g1,c40672_g1,c3802_g2,c61676_g1,c4851_g1,c32674_g1,c26633_…
Metabolism	Amino acid metabolism	Phenylalanine, tyrosine and tryptophan biosynthesis	ko00400	78	c48053_g1,c44709_g1,c35844_g1,c34527_g1,c21904_g1,c22050_g1,c40006_g1,c61530_g1,c24853_g1,c53313_g1,c29114_g1,c474_g1,c21436_g2,c25016_g1,c44402_g1,c24865_g1,c48139_g1,c43800_g1,c18498_g1,c52726_g1,c23651_g2,c28725_g1,c40043_g1,c24641_g1,c60247_g1,c22132_g1,c3052_g1,c64316_g1,c24777_g2,c51818_g1,c11269_g2,c7024_g1,c16131_g1,c40672_g1,c27979_g1,c47129_g1,c55221_g1,c42153_g1,c30206_g2,c38899_g1,c49…
Metabolism	Amino acid metabolism	Tryptophan metabolism	ko00380	49	c38519_g1,c22608_g2,c5630_g1,c44399_g1,c35129_g1,c33961_g1,c6725_g1,c25855_g1,c37956_g1,c28776_g3,c45561_g1,c21348_g1,c24248_g2,c44931_g1,c56558_g1,c54178_g1,c43385_g1,c36078_g1,c41080_g1,c9567_g2,c28368_g1,c43220_g1,c28776_g1,c23240_g1,c25855_g2,c22608_g1,c23614_g2,c22608_g3,c49088_g1,c16776_g1,c28818_g2,c26238_g1,c59542_g1,c11081_g1,c24248_g1,c24764_g1,c320_g1,c28818_g1,c38388_g1,c28368_g2,c258…
Metabolism	Amino acid metabolism	Tyrosine metabolism	ko00350	61	c29189_g1,c10967_g1,c37260_g1,c40932_g1,c24917_g1,c25393_g1,c29189_g2,c58412_g1,c30641_g1,c18180_g1,c18498_g1,c35588_g1,c54507_g1,c359_g1,c29114_g1,c39595_g1,c43470_g1,c16140_g1,c40006_g1,c24853_g1,c50243_g1,c61842_g1,c37626_g1,c62194_g1,c5351_g2,c55820_g1,c24218_g1,c59820_g1,c44709_g1,c63634_g1,c6741_g1,c55194_g1,c60796_g1,c42153_g1,c38655_g1,c24917_g2,c40672_g1,c21227_g1,c55286_g1,c46931_g1,c89…
Metabolism	Amino acid metabolism	Valine, leucine and isoleucine biosynthesis	ko00290	26	c44516_g1,c20811_g1,c20811_g2,c24349_g1,c50276_g1,c33186_g2,c9924_g1,c33186_g1,c16224_g1,c62114_g1,c24702_g2,c43170_g1,c34210_g1,c55584_g1,c33661_g1,c55204_g1,c37390_g1,c39386_g1,c21820_g1,c27044_g1,c44872_g1,c54533_g1,c44788_g1,c59684_g1,c22920_g1,c34652_g1
Metabolism	Amino acid metabolism	Valine, leucine and isoleucine degradation	ko00280	66	c23240_g1,c25855_g2,c29388_g1,c20811_g2,c36078_g1,c44955_g1,c49592_g1,c39715_g1,c60965_g1,c21820_g1,c28776_g3,c6725_g1,c26708_g2,c31194_g1,c22620_g1,c57914_g1,c59360_g1,c20811_g1,c32911_g1,c44448_g1,c44850_g1,c59542_g1,c38779_g1,c30239_g1,c29741_g1,c52120_g1,c28818_g2,c49088_g1,c33516_g1,c32006_g2,c43220_g1,c28368_g1,c28776_g1,c6248_g1,c43723_g1,c41080_g1,c22891_g1,c23307_g1,c28278_g1,c23433_g1,c…
Metabolism	Biosynthesis of other secondary metabolites	Aflatoxin biosynthesis	ko00254	1	c49207_g1
Metabolism	Biosynthesis of other secondary metabolites	Betalain biosynthesis	ko00965	1	c33477_g1
Metabolism	Biosynthesis of other secondary metabolites	Butirosin and neomycin biosynthesis	ko00524	5	c23498_g2,c29988_g1,c22469_g2,c22469_g1,c23181_g1
Metabolism	Biosynthesis of other secondary metabolites	Caffeine metabolism	ko00232	9	c43086_g1,c11424_g1,c49778_g1,c38753_g1,c25400_g3,c25400_g1,c58299_g1,c25400_g2,c34051_g1
Metabolism	Biosynthesis of other secondary metabolites	Flavone and flavonol biosynthesis	ko00944	15	c57265_g1,c21827_g1,c51381_g1,c38928_g1,c53286_g1,c35920_g1,c60052_g1,c5671_g1,c32372_g1,c49473_g1,c19539_g1,c56453_g1,c6520_g1,c23386_g1,c7693_g1
Metabolism	Biosynthesis of other secondary metabolites	Flavonoid biosynthesis	ko00941	44	c28416_g2,c27341_g1,c50079_g1,c23994_g2,c61676_g1,c42667_g1,c55413_g1,c30947_g2,c30947_g1,c32573_g1,c56453_g1,c60048_g1,c52809_g1,c27341_g2,c23364_g2,c49325_g1,c21827_g1,c28416_g1,c29314_g2,c49473_g1,c55213_g1,c64249_g1,c38903_g1,c34612_g1,c59907_g1,c29249_g1,c59770_g1,c59670_g1,c45821_g1,c23364_g1,c23994_g1,c34317_g1,c40988_g1,c14315_g1,c59798_g1,c29314_g1,c5689_g1,c23810_g1,c30996_g1,c54415_g1,…
Metabolism	Biosynthesis of other secondary metabolites	Glucosinolate biosynthesis	ko00966	1	c44931_g1
Metabolism	Biosynthesis of other secondary metabolites	Indole alkaloid biosynthesis	ko00901	1	c14043_g1
Metabolism	Biosynthesis of other secondary metabolites	Isoflavonoid biosynthesis	ko00943	10	c23959_g1,c45812_g1,c55068_g1,c39744_g1,c46553_g1,c49182_g1,c54499_g1,c60357_g1,c4269_g1,c58346_g1
Metabolism	Biosynthesis of other secondary metabolites	Isoquinoline alkaloid biosynthesis	ko00950	26	c44709_g1,c886_g1,c62769_g1,c59934_g1,c55820_g1,c62194_g1,c35193_g1,c50243_g1,c61842_g1,c33842_g1,c40006_g1,c42153_g1,c58202_g1,c40739_g1,c6741_g1,c26410_g1,c41598_g1,c55286_g1,c21227_g1,c40672_g1,c18498_g1,c18180_g1,c37260_g1,c29114_g1,c39595_g1,c22208_g1
Metabolism	Biosynthesis of other secondary metabolites	Novobiocin biosynthesis	ko00401	8	c40006_g1,c24853_g1,c50243_g1,c18180_g1,c18498_g1,c40672_g1,c44709_g1,c42153_g1
Metabolism	Biosynthesis of other secondary metabolites	Penicillin and cephalosporin biosynthesis	ko00311	1	c28232_g1
Metabolism	Biosynthesis of other secondary metabolites	Phenylpropanoid biosynthesis	ko00940	164	c16507_g1,c2119_g1,c30947_g3,c59899_g1,c59966_g1,c6050_g1,c5689_g1,c28140_g1,c30996_g1,c50613_g1,c11166_g1,c44152_g1,c6520_g2,c8130_g1,c7183_g1,c15406_g1,c40465_g1,c38903_g1,c34381_g1,c29995_g2,c25524_g1,c40198_g1,c29314_g2,c30790_g1,c20441_g1,c1990_g1,c44603_g1,c40621_g1,c59708_g1,c32674_g1,c30947_g1,c60147_g1,c39383_g1,c26633_g1,c45195_g1,c16424_g1,c14203_g1,c62033_g1,c34060_g1,c29638_g1,c54415…
Metabolism	Biosynthesis of other secondary metabolites	Stilbenoid, diarylheptanoid and gingerol biosynthesis	ko00945	27	c5689_g1,c22318_g1,c29314_g1,c23810_g1,c30996_g1,c54595_g1,c29314_g2,c54415_g1,c63628_g1,c24729_g1,c30947_g3,c10481_g1,c50180_g1,c21966_g1,c35634_g1,c55213_g1,c39622_g1,c38903_g1,c61676_g1,c55413_g1,c59670_g1,c59770_g1,c42667_g1,c30947_g1,c30947_g2,c45821_g1,c59798_g1
Metabolism	Biosynthesis of other secondary metabolites	Streptomycin biosynthesis	ko00521	16	c29988_g1,c4774_g1,c11403_g2,c40874_g1,c14763_g2,c22469_g1,c16547_g1,c23498_g2,c44374_g1,c37342_g1,c38653_g1,c38130_g1,c22469_g2,c40747_g1,c14763_g1,c23181_g1
Metabolism	Biosynthesis of other secondary metabolites	Tropane, piperidine and pyridine alkaloid biosynthesis	ko00960	28	c26410_g1,c6741_g1,c26641_g1,c40739_g1,c42153_g1,c40006_g1,c33842_g1,c22823_g1,c24853_g1,c35042_g1,c50243_g1,c5220_g2,c5220_g1,c55820_g1,c62769_g1,c886_g1,c44709_g1,c22208_g1,c56778_g1,c29114_g1,c39595_g1,c30025_g1,c18180_g1,c40672_g1,c63608_g1,c18498_g1,c34541_g1,c55286_g1
Metabolism	Carbohydrate metabolism	Amino sugar and nucleotide sugar metabolism	ko00520	192	c16547_g1,c33168_g5,c30578_g1,c829_g1,c28307_g2,c24789_g1,c32521_g2,c22422_g1,c41463_g1,c17595_g1,c32521_g1,c31210_g1,c23708_g1,c4774_g1,c33530_g1,c37838_g1,c53343_g1,c30330_g1,c27091_g1,c13281_g1,c55608_g1,c50374_g1,c3264_g1,c54543_g1,c30358_g1,c58819_g1,c23498_g2,c19781_g1,c26396_g2,c34256_g1,c37342_g1,c47589_g1,c26396_g1,c14386_g1,c16511_g1,c51593_g1,c42998_g1,c32153_g1,c31421_g3,c45022_g1,c24…
Metabolism	Carbohydrate metabolism	Ascorbate and aldarate metabolism	ko00053	65	c40904_g1,c54725_g1,c23240_g1,c25855_g2,c37473_g1,c33496_g1,c36617_g1,c55031_g1,c36078_g1,c28776_g3,c3066_g1,c6725_g1,c61027_g1,c51687_g1,c51593_g1,c61150_g1,c32153_g1,c45022_g1,c35138_g1,c57914_g1,c26125_g1,c30330_g1,c29281_g1,c41047_g1,c22326_g1,c38344_g1,c40860_g1,c59542_g1,c27740_g1,c38759_g1,c34773_g1,c33910_g1,c26285_g1,c49088_g1,c43220_g1,c28368_g1,c23277_g1,c28776_g1,c41080_g1,c28109_g1,c…
Metabolism	Carbohydrate metabolism	Butanoate metabolism	ko00650	29	c39386_g1,c26610_g1,c55071_g1,c28818_g2,c43976_g1,c28327_g1,c62463_g1,c40154_g1,c62472_g1,c13292_g1,c28278_g1,c32911_g1,c16731_g1,c26610_g2,c28818_g1,c27938_g1,c24349_g1,c34210_g1,c54640_g1,c6248_g1,c43723_g1,c28648_g1,c16224_g1,c41070_g1,c22620_g1,c27938_g2,c57487_g1,c47642_g1,c53744_g1
Metabolism	Carbohydrate metabolism	C5-Branched dibasic acid metabolism	ko00660	9	c39386_g1,c9924_g1,c44516_g1,c55584_g1,c24349_g1,c34210_g1,c16224_g1,c27044_g1,c44872_g1
Metabolism	Carbohydrate metabolism	Citrate cycle (TCA cycle)	ko00020	94	c33064_g1,c58048_g1,c11061_g1,c41436_g1,c10666_g1,c42031_g1,c54648_g1,c33086_g1,c6895_g1,c8717_g1,c29426_g2,c13786_g2,c34449_g1,c29161_g1,c25622_g1,c51286_g1,c13786_g1,c42772_g1,c33086_g2,c39638_g1,c9459_g1,c11199_g2,c25775_g1,c38519_g1,c33162_g1,c29161_g2,c34823_g1,c44545_g1,c44201_g1,c35030_g1,c35129_g1,c32302_g2,c30299_g1,c62685_g1,c22608_g3,c22608_g1,c23528_g1,c430_g1,c54178_g1,c1228_g1,c2352…
Metabolism	Carbohydrate metabolism	Fructose and mannose metabolism	ko00051	102	c45254_g1,c28884_g1,c44017_g1,c19308_g1,c829_g1,c4524_g1,c45815_g1,c59551_g1,c10601_g1,c4416_g1,c39869_g1,c30852_g1,c34015_g1,c17595_g1,c25723_g1,c23208_g1,c21698_g2,c10494_g1,c44479_g1,c32388_g1,c60917_g1,c52895_g1,c1190_g1,c22276_g3,c19781_g1,c1695_g1,c64111_g1,c56130_g1,c23498_g2,c45273_g1,c30047_g1,c37332_g1,c30358_g1,c36806_g1,c41990_g1,c1144_g1,c29206_g1,c56269_g1,c50729_g1,c23181_g1,c33997…
Metabolism	Carbohydrate metabolism	Galactose metabolism	ko00052	98	c28066_g1,c336_g1,c31210_g1,c26929_g1,c31210_g2,c27369_g2,c26018_g1,c4774_g1,c37838_g1,c56236_g1,c30330_g1,c48038_g1,c11403_g2,c33028_g1,c4416_g1,c10601_g1,c28884_g1,c19308_g1,c16547_g1,c45755_g1,c49865_g1,c4524_g1,c22145_g1,c35109_g1,c50124_g1,c2640_g1,c51977_g1,c31421_g1,c37291_g1,c55031_g1,c1279_g1,c27369_g1,c58913_g1,c13308_g1,c54833_g1,c50729_g1,c26396_g1,c53515_g1,c1144_g1,c64603_g1,c31421_…
Metabolism	Carbohydrate metabolism	Glycolysis / Gluconeogenesis	ko00010	218	c26313_g1,c47280_g1,c10494_g1,c23495_g1,c59360_g1,c30641_g1,c29632_g1,c42923_g1,c38564_g1,c35588_g1,c17020_g1,c57914_g1,c11403_g2,c41050_g1,c307_g1,c4416_g1,c59551_g1,c49088_g1,c32028_g1,c39869_g1,c22805_g1,c44017_g1,c19308_g1,c28884_g1,c43455_g1,c49583_g1,c59542_g1,c30239_g1,c4524_g1,c45815_g1,c26750_g1,c46409_g1,c25698_g1,c57892_g1,c63015_g1,c36078_g1,c13040_g1,c61046_g1,c50944_g1,c23240_g1,c26…
Metabolism	Carbohydrate metabolism	Glyoxylate and dicarboxylate metabolism	ko00630	106	c28818_g2,c47557_g1,c45448_g1,c43384_g1,c16776_g1,c39725_g1,c23528_g2,c49466_g1,c30299_g2,c37117_g1,c8452_g1,c42125_g1,c40154_g1,c45025_g1,c320_g1,c26013_g1,c20784_g1,c10793_g1,c4564_g2,c30191_g1,c51082_g1,c34596_g1,c44228_g1,c32510_g3,c59534_g1,c51390_g1,c2776_g1,c24761_g1,c24508_g1,c50432_g1,c52167_g1,c39971_g1,c31405_g2,c18377_g1,c35711_g1,c30191_g2,c61765_g1,c7081_g1,c14858_g1,c4564_g1,c38972…
Metabolism	Carbohydrate metabolism	Inositol phosphate metabolism	ko00562	102	c42558_g1,c22462_g1,c28604_g1,c38779_g1,c31410_g6,c45254_g1,c1916_g1,c26297_g1,c33284_g2,c44017_g1,c63783_g1,c5125_g1,c54515_g1,c27488_g1,c50371_g1,c49309_g1,c15918_g1,c26125_g1,c29553_g1,c63749_g1,c23297_g1,c25662_g1,c29018_g1,c10431_g1,c30961_g1,c29281_g1,c28054_g1,c28604_g2,c33501_g1,c43285_g1,c49511_g1,c30961_g3,c28604_g3,c31780_g1,c24097_g1,c49190_g1,c29885_g2,c14763_g1,c39173_g1,c52428_g1,c…
Metabolism	Carbohydrate metabolism	Pentose and glucuronate interconversions	ko00040	102	c62397_g1,c30784_g1,c35212_g1,c24764_g1,c50353_g1,c60879_g1,c11756_g1,c38951_g1,c19337_g1,c11081_g1,c60116_g1,c42752_g1,c28368_g2,c25893_g1,c24787_g2,c23877_g1,c51862_g1,c32743_g3,c32335_g3,c32153_g2,c28564_g1,c28776_g2,c44399_g1,c21171_g2,c42146_g1,c50087_g1,c49740_g1,c23414_g1,c37956_g1,c25855_g1,c1119_g1,c34991_g1,c22410_g1,c28109_g1,c32335_g1,c23414_g2,c15690_g1,c28776_g1,c28368_g1,c41080_g1,…
Metabolism	Carbohydrate metabolism	Pentose phosphate pathway	ko00030	105	c33789_g1,c30102_g1,c42431_g1,c59015_g1,c28884_g2,c40794_g1,c45237_g1,c38681_g1,c2150_g1,c27248_g2,c36912_g1,c25186_g2,c33484_g1,c29240_g1,c25186_g1,c35429_g1,c34194_g1,c10522_g1,c44186_g1,c44601_g1,c61852_g1,c3469_g2,c21698_g3,c25477_g2,c28922_g2,c42146_g1,c41980_g1,c60719_g1,c39457_g1,c53182_g1,c6415_g1,c60414_g1,c25477_g1,c60616_g1,c60735_g1,c40453_g1,c24879_g1,c44434_g1,c41353_g1,c28884_g3,c5…
Metabolism	Carbohydrate metabolism	Propanoate metabolism	ko00640	36	c29130_g1,c28539_g2,c28539_g1,c25997_g5,c53744_g1,c31194_g1,c49207_g1,c28818_g1,c38779_g1,c41436_g1,c59732_g1,c63380_g1,c50486_g1,c28818_g2,c59940_g1,c22851_g1,c20852_g1,c49637_g1,c28539_g3,c32006_g2,c25997_g6,c57578_g1,c44972_g1,c22891_g1,c29388_g1,c22237_g1,c33251_g6,c25622_g1,c60965_g1,c39715_g1,c32613_g1,c25997_g8,c56906_g1,c38944_g1,c28619_g1,c30024_g1
Metabolism	Carbohydrate metabolism	Pyruvate metabolism	ko00620	160	c23528_g2,c30299_g2,c34652_g1,c37117_g1,c30239_g1,c59542_g1,c32028_g1,c21683_g1,c307_g1,c45448_g1,c50259_g1,c54025_g1,c49088_g1,c49837_g1,c17020_g1,c5978_g1,c29130_g1,c28539_g2,c57914_g1,c23495_g1,c59360_g1,c54620_g1,c27074_g1,c48589_g1,c24607_g1,c61046_g1,c64017_g1,c23240_g1,c28539_g3,c64120_g1,c21807_g1,c36078_g1,c46804_g1,c46409_g1,c63380_g1,c2338_g2,c30049_g2,c33064_g1,c49637_g1,c50423_g1,c36…
Metabolism	Carbohydrate metabolism	Starch and sucrose metabolism	ko00500	295	c45625_g1,c27941_g1,c37342_g1,c16389_g1,c26644_g4,c27798_g1,c30860_g1,c28824_g2,c32153_g1,c51150_g1,c4607_g1,c4740_g1,c48488_g1,c33325_g1,c41054_g1,c26432_g2,c55223_g1,c62277_g1,c46092_g1,c28058_g1,c34852_g1,c63056_g1,c12529_g1,c4774_g1,c33530_g1,c53343_g1,c29237_g5,c50338_g1,c59325_g1,c27578_g2,c21454_g1,c8923_g1,c47396_g1,c31557_g2,c1119_g1,c12247_g1,c48158_g1,c34510_g1,c35882_g1,c54462_g1,c398…
Metabolism	Energy metabolism	Carbon fixation in photosynthetic organisms	ko00710	164	c60986_g1,c64120_g1,c13040_g1,c50944_g1,c46804_g1,c50155_g1,c63015_g1,c5356_g2,c22517_g1,c31405_g2,c38806_g1,c48589_g1,c56130_g1,c54620_g1,c9655_g1,c36806_g1,c5356_g1,c24607_g1,c33997_g1,c38697_g2,c5978_g1,c10494_g1,c49249_g1,c42923_g1,c38564_g1,c44017_g1,c23528_g2,c49583_g1,c43455_g1,c37117_g1,c30299_g2,c55761_g1,c45815_g1,c47043_g1,c3469_g1,c26750_g1,c45448_g1,c50259_g1,c47557_g1,c59551_g1,c405…
Metabolism	Energy metabolism	Carbon fixation pathways in prokaryotes	ko00720	62	c59732_g1,c63380_g1,c41488_g1,c45880_g1,c32852_g2,c58048_g1,c30049_g2,c49637_g1,c50486_g1,c29607_g1,c29426_g3,c28818_g2,c55380_g1,c29426_g2,c28539_g1,c25831_g1,c25997_g5,c27210_g1,c28539_g2,c29130_g1,c33086_g1,c42031_g1,c5978_g2,c5978_g1,c36170_g1,c25146_g2,c56610_g1,c25146_g3,c25831_g2,c30998_g2,c34352_g1,c25921_g1,c29426_g1,c28818_g1,c33086_g2,c45739_g1,c54620_g1,c55481_g1,c48589_g1,c30998_g1,c…
Metabolism	Energy metabolism	Methane metabolism	ko00680	127	c19308_g1,c28884_g1,c55006_g1,c45815_g1,c4524_g1,c40744_g1,c42125_g1,c59732_g1,c4416_g1,c59551_g1,c39869_g1,c33671_g1,c25723_g1,c35588_g1,c17129_g1,c359_g1,c41050_g1,c26313_g1,c29189_g2,c10494_g1,c21698_g2,c10793_g1,c20784_g1,c30641_g1,c60917_g1,c1695_g1,c64111_g1,c56130_g1,c48589_g1,c61765_g1,c36806_g1,c54620_g1,c14858_g1,c50729_g1,c26914_g1,c35324_g1,c21536_g1,c1144_g1,c33135_g4,c5351_g1,c32510…
Metabolism	Energy metabolism	Nitrogen metabolism	ko00910	64	c61728_g1,c48264_g1,c44046_g1,c33217_g5,c46848_g1,c4612_g1,c22316_g1,c39547_g1,c49770_g1,c5079_g1,c30575_g1,c24893_g3,c46684_g1,c45773_g1,c40105_g1,c57900_g1,c15553_g1,c54048_g1,c51571_g1,c56556_g1,c29695_g1,c24893_g2,c42113_g1,c57516_g1,c40222_g1,c34847_g1,c45293_g1,c58218_g1,c5722_g1,c39725_g1,c45202_g1,c59762_g1,c27882_g1,c48572_g1,c8452_g1,c55285_g1,c55144_g1,c5668_g1,c4564_g2,c30191_g1,c5581…
Metabolism	Energy metabolism	Oxidative phosphorylation	ko00190	261	c47587_g1,c8717_g2,c16345_g2,c15909_g1,c27772_g1,c21734_g1,c10881_g2,c33438_g1,c13273_g1,c25912_g6,c12902_g1,c54238_g1,c23896_g1,c27256_g1,c44444_g1,c23896_g6,c49789_g1,c60028_g1,c51975_g1,c28570_g1,c33406_g5,c33233_g2,c22535_g1,c31944_g2,c16147_g1,c23896_g5,c32427_g1,c24973_g2,c27286_g1,c56938_g1,c41643_g1,c22991_g1,c53691_g1,c64693_g1,c25663_g2,c20704_g1,c32526_g1,c61321_g1,c33014_g1,c24672_g1,…
Metabolism	Energy metabolism	Photosynthesis	ko00195	118	c24333_g4,c38746_g1,c17619_g2,c38219_g1,c45179_g1,c60220_g1,c59902_g1,c33604_g1,c55313_g1,c7087_g1,c41364_g1,c39084_g1,c32437_g1,c33251_g10,c54140_g1,c34820_g1,c15569_g1,c57617_g1,c38749_g1,c35439_g1,c37346_g1,c46613_g1,c33554_g1,c25234_g1,c58125_g1,c62895_g1,c25997_g4,c38996_g1,c27233_g3,c26508_g2,c40887_g1,c54624_g1,c27876_g1,c35799_g1,c21504_g1,c23670_g2,c33366_g2,c25746_g3,c58432_g1,c35184_g1…
Metabolism	Energy metabolism	Photosynthesis - antenna proteins	ko00196	32	c32909_g1,c32745_g2,c44295_g1,c42351_g1,c32909_g2,c6222_g1,c54116_g1,c59312_g1,c32909_g3,c4168_g2,c32745_g1,c43959_g1,c58796_g1,c4168_g1,c49350_g1,c64082_g1,c35382_g1,c34312_g1,c55170_g1,c49365_g1,c58287_g1,c2570_g1,c6056_g1,c22972_g1,c59578_g1,c45841_g1,c55087_g1,c54260_g1,c49250_g1,c56394_g1,c44254_g1,c22972_g2
Metabolism	Energy metabolism	Sulfur metabolism	ko00920	57	c40206_g1,c28717_g2,c54645_g1,c60545_g1,c31631_g1,c24976_g1,c27487_g1,c26368_g1,c32385_g1,c46925_g1,c24138_g1,c21692_g1,c51958_g1,c26496_g1,c59574_g1,c45325_g1,c49683_g1,c57477_g1,c36673_g1,c32888_g2,c33182_g4,c32385_g2,c61715_g1,c54984_g1,c27934_g1,c35195_g1,c28864_g1,c54522_g1,c45617_g1,c49615_g1,c60166_g1,c37641_g1,c52344_g1,c21692_g2,c47577_g1,c53606_g1,c24976_g2,c45197_g1,c34272_g1,c43451_g1…
Metabolism	Glycan biosynthesis and metabolism	Glycosaminoglycan biosynthesis - heparan sulfate / heparin	ko00534	3	c40786_g1,c34638_g1,c45955_g1
Metabolism	Glycan biosynthesis and metabolism	Glycosaminoglycan degradation	ko00531	14	c33009_g1,c22122_g1,c32389_g2,c25994_g1,c31867_g1,c22122_g2,c50374_g1,c29895_g1,c50647_g1,c28544_g1,c35303_g1,c49524_g1,c33415_g4,c45476_g1
Metabolism	Glycan biosynthesis and metabolism	Glycosphingolipid biosynthesis - ganglio series	ko00604	4	c33415_g4,c49524_g1,c50374_g1,c29895_g1
Metabolism	Glycan biosynthesis and metabolism	Glycosphingolipid biosynthesis - globo series	ko00603	7	c24829_g1,c6152_g1,c60974_g1,c29895_g1,c50374_g1,c49524_g1,c60136_g1
Metabolism	Glycan biosynthesis and metabolism	Glycosylphosphatidylinositol(GPI)-anchor biosynthesis	ko00563	25	c15811_g1,c32124_g2,c55262_g1,c61805_g1,c30399_g2,c33145_g1,c52635_g1,c30656_g1,c61920_g1,c30504_g1,c32124_g1,c32236_g1,c22646_g1,c26800_g2,c32322_g1,c31893_g1,c28186_g1,c30764_g1,c31774_g1,c27103_g1,c27939_g1,c33166_g7,c32607_g1,c54696_g1,c27045_g1
Metabolism	Glycan biosynthesis and metabolism	Lipopolysaccharide biosynthesis	ko00540	5	c54797_g1,c25570_g1,c99_g1,c28379_g1,c23425_g1
Metabolism	Glycan biosynthesis and metabolism	N-Glycan biosynthesis	ko00510	53	c39801_g1,c32934_g1,c24639_g1,c43934_g1,c29370_g1,c33280_g2,c28508_g1,c33753_g1,c36002_g1,c32658_g1,c33773_g1,c26945_g1,c60326_g1,c30103_g1,c32490_g1,c25485_g1,c29420_g1,c61779_g1,c40205_g1,c29688_g1,c29962_g2,c31702_g1,c33314_g1,c23554_g1,c30263_g1,c27322_g1,c49749_g1,c35069_g1,c44292_g1,c55180_g1,c45043_g1,c55734_g1,c31691_g2,c32458_g4,c5357_g1,c21042_g1,c28127_g1,c30274_g1,c55084_g1,c25485_g2,…
Metabolism	Glycan biosynthesis and metabolism	Other glycan degradation	ko00511	31	c23585_g1,c8762_g1,c56301_g1,c54963_g1,c23567_g1,c32408_g1,c22168_g1,c36362_g1,c61087_g1,c39494_g1,c57205_g1,c36557_g1,c20760_g1,c46686_g1,c30079_g1,c32996_g2,c29895_g1,c33415_g4,c27362_g2,c32483_g1,c40469_g1,c51939_g1,c52357_g1,c38218_g1,c58913_g1,c62533_g1,c61452_g1,c29637_g1,c7089_g1,c50374_g1,c49524_g1
Metabolism	Glycan biosynthesis and metabolism	Other types of O-glycan biosynthesis	ko00514	8	c27626_g1,c30281_g3,c51466_g1,c32828_g1,c2056_g2,c9434_g1,c59706_g1,c26476_g1
Metabolism	Glycan biosynthesis and metabolism	Peptidoglycan biosynthesis	ko00550	8	c63808_g1,c59047_g1,c30725_g1,c45429_g1,c36144_g1,c30725_g2,c32547_g1,c49605_g1
Metabolism	Glycan biosynthesis and metabolism	Various types of N-glycan biosynthesis	ko00513	33	c49527_g1,c31691_g2,c21042_g1,c55084_g1,c1207_g1,c30274_g1,c40655_g1,c630_g1,c1668_g1,c27960_g1,c54893_g1,c28705_g1,c32664_g1,c28705_g2,c12463_g1,c30195_g1,c29370_g1,c30153_g2,c28508_g1,c60326_g1,c32658_g1,c36002_g1,c33773_g1,c32490_g1,c29688_g1,c29420_g1,c33314_g1,c49749_g1,c30263_g1,c55180_g1,c30153_g1,c35069_g1,c44292_g1
Metabolism	Lipid metabolism	Arachidonic acid metabolism	ko00590	20	c50492_g1,c23164_g1,c36226_g1,c32184_g3,c28723_g1,c5922_g1,c14464_g1,c24784_g1,c50475_g1,c16301_g1,c37385_g1,c62748_g1,c55732_g1,c34767_g1,c16301_g2,c23405_g1,c59673_g1,c61338_g1,c22843_g1,c33817_g1
Metabolism	Lipid metabolism	Biosynthesis of unsaturated fatty acids	ko01040	51	c27142_g1,c33516_g1,c60314_g1,c56068_g1,c60296_g1,c33688_g1,c43313_g1,c55729_g1,c54748_g1,c60699_g1,c44986_g1,c8344_g2,c361_g1,c27497_g1,c48197_g1,c33082_g3,c43424_g1,c27142_g2,c62060_g1,c16055_g1,c33062_g1,c26708_g1,c16055_g2,c26708_g2,c21870_g1,c33068_g1,c37783_g1,c36605_g1,c55793_g1,c27844_g1,c33472_g1,c20769_g1,c21011_g1,c40328_g1,c62129_g1,c40576_g1,c10160_g1,c40742_g1,c45318_g1,c29741_g2,c3…
Metabolism	Lipid metabolism	Cutin, suberine and wax biosynthesis	ko00073	19	c63174_g1,c10907_g1,c36740_g1,c60568_g1,c30297_g1,c48644_g1,c30297_g2,c40890_g1,c9889_g1,c32786_g1,c25412_g2,c1421_g1,c41198_g1,c30248_g1,c13775_g1,c30272_g1,c40977_g1,c53272_g1,c29461_g2
Metabolism	Lipid metabolism	Ether lipid metabolism	ko00565	52	c14780_g1,c58538_g1,c25765_g4,c49309_g1,c27848_g1,c44308_g1,c39993_g1,c46136_g1,c5922_g1,c56448_g1,c54212_g1,c25765_g1,c27515_g1,c14464_g1,c20658_g1,c44855_g1,c24740_g2,c28280_g1,c16321_g1,c25765_g3,c48783_g1,c55298_g1,c21095_g1,c50017_g1,c36731_g1,c46173_g1,c24740_g1,c39797_g1,c46471_g1,c1916_g1,c33786_g1,c34322_g1,c3025_g1,c25819_g1,c22843_g1,c27936_g1,c20941_g1,c62613_g1,c30277_g2,c60060_g1,c2…
Metabolism	Lipid metabolism	Fatty acid biosynthesis	ko00061	81	c33324_g2,c52532_g1,c27932_g2,c30265_g3,c57487_g1,c29451_g2,c24131_g1,c62330_g1,c48197_g1,c64060_g1,c57578_g1,c25997_g6,c33688_g1,c51828_g1,c48220_g1,c22237_g1,c37204_g1,c4630_g1,c32748_g1,c40053_g1,c22892_g1,c25997_g8,c33068_g1,c30265_g2,c6123_g1,c29451_g1,c6034_g1,c26270_g1,c25997_g5,c32669_g2,c64652_g1,c30442_g2,c40328_g1,c52835_g1,c40742_g1,c34158_g1,c44696_g1,c42101_g1,c15495_g1,c63380_g1,c6…
Metabolism	Lipid metabolism	Fatty acid degradation	ko00071	100	c8978_g1,c7851_g1,c33324_g1,c25239_g2,c23240_g1,c25855_g2,c60314_g1,c51857_g1,c27932_g3,c25239_g1,c8344_g2,c44955_g1,c30442_g1,c36078_g1,c28776_g3,c47809_g1,c6725_g1,c39715_g1,c60525_g1,c26914_g1,c57306_g1,c35324_g1,c32889_g4,c5351_g1,c26708_g2,c33135_g2,c58347_g1,c64460_g1,c35588_g1,c57914_g1,c359_g1,c31779_g1,c59769_g1,c29189_g2,c10160_g1,c30641_g1,c18712_g1,c47645_g1,c59542_g1,c10905_g1,c27932…
Metabolism	Lipid metabolism	Fatty acid elongation	ko00062	40	c56936_g1,c33062_g1,c27884_g1,c27142_g2,c59128_g1,c11506_g1,c50315_g1,c21870_g1,c56068_g1,c44161_g1,c54408_g1,c27142_g1,c22597_g2,c20809_g1,c27497_g1,c22597_g1,c26512_g1,c14211_g1,c20629_g1,c11506_g2,c31158_g1,c20622_g2,c40048_g1,c15741_g1,c38228_g1,c14749_g1,c20629_g2,c20622_g1,c31068_g1,c32935_g1,c5211_g1,c6014_g1,c54798_g1,c44347_g1,c27884_g2,c37807_g1,c15399_g1,c48939_g1,c21011_g1,c15742_g1
Metabolism	Lipid metabolism	Glycerolipid metabolism	ko00561	83	c40971_g1,c54386_g1,c23240_g1,c25855_g2,c35109_g1,c36078_g1,c5666_g1,c23883_g1,c6725_g1,c42135_g1,c28776_g3,c25993_g1,c34256_g1,c38752_g1,c25993_g4,c56150_g1,c57914_g1,c49529_g1,c24753_g2,c34380_g1,c3754_g1,c45076_g1,c32973_g1,c40245_g1,c43077_g1,c49466_g1,c59542_g1,c28145_g1,c59894_g1,c3191_g1,c10601_g1,c38986_g1,c49088_g1,c27484_g1,c49348_g1,c41080_g1,c28368_g1,c28776_g1,c43220_g1,c44099_g1,c24…
Metabolism	Lipid metabolism	Glycerophospholipid metabolism	ko00564	134	c35765_g1,c20583_g1,c44120_g1,c27117_g1,c10476_g1,c21732_g1,c5093_g1,c23738_g1,c29561_g4,c47218_g1,c27936_g1,c62613_g1,c30614_g1,c28530_g1,c9169_g1,c60060_g1,c33358_g2,c48783_g1,c28700_g2,c39098_g1,c5922_g1,c14464_g1,c22833_g1,c24740_g1,c46173_g1,c38835_g1,c29736_g1,c50017_g1,c27666_g1,c27128_g1,c39242_g1,c27848_g1,c41574_g1,c32723_g1,c9479_g1,c23275_g1,c31088_g1,c56577_g1,c27987_g1,c26260_g1,c56…
Metabolism	Lipid metabolism	Linoleic acid metabolism	ko00591	25	c33104_g5,c21460_g1,c5922_g1,c33104_g4,c14464_g1,c33104_g2,c27220_g1,c31915_g3,c33104_g3,c21460_g2,c39652_g1,c58642_g1,c51160_g1,c49490_g1,c22843_g1,c50356_g1,c54351_g1,c37193_g1,c45663_g1,c13844_g1,c31915_g1,c46955_g1,c44925_g1,c63662_g1,c48064_g1
Metabolism	Lipid metabolism	Sphingolipid metabolism	ko00600	47	c32695_g2,c30124_g2,c58017_g1,c36557_g1,c60136_g1,c24417_g1,c32408_g1,c30522_g1,c60963_g1,c32695_g1,c24680_g1,c27657_g1,c24716_g1,c22628_g2,c6152_g1,c36110_g1,c32216_g1,c32606_g2,c28590_g2,c30124_g1,c24088_g1,c10777_g1,c29411_g2,c32483_g1,c31033_g2,c33415_g4,c243_g1,c53786_g1,c29411_g1,c57205_g1,c55446_g1,c32216_g2,c35573_g1,c22628_g1,c60811_g1,c37512_g1,c38739_g1,c29637_g1,c41289_g1,c31033_g1,c2…
Metabolism	Lipid metabolism	Steroid biosynthesis	ko00100	49	c31649_g1,c42595_g1,c22179_g1,c24184_g2,c40762_g1,c20505_g1,c30927_g2,c33214_g8,c42711_g1,c22571_g1,c28753_g1,c26182_g1,c60624_g1,c12199_g1,c14464_g1,c24894_g1,c10758_g2,c44987_g1,c22352_g1,c35620_g1,c26182_g3,c17372_g1,c27466_g1,c52949_g1,c24184_g1,c8218_g1,c22843_g1,c36685_g1,c28308_g1,c26182_g2,c31649_g3,c56182_g1,c50606_g1,c27466_g2,c2963_g1,c14243_g2,c5931_g1,c22377_g1,c55127_g1,c10758_g1,c6…
Metabolism	Lipid metabolism	Steroid hormone biosynthesis	ko00140	3	c31068_g1,c21870_g1,c56068_g1
Metabolism	Lipid metabolism	Synthesis and degradation of ketone bodies	ko00072	7	c28278_g1,c22620_g1,c32911_g1,c43723_g1,c28818_g1,c28818_g2,c6248_g1
Metabolism	Lipid metabolism	alpha-Linolenic acid metabolism	ko00592	72	c33135_g2,c26708_g2,c58347_g1,c57306_g1,c31915_g3,c22918_g2,c30557_g1,c23635_g1,c8344_g2,c25239_g1,c22402_g1,c60314_g1,c25239_g2,c55509_g1,c49781_g1,c29741_g1,c23173_g1,c39244_g1,c25239_g3,c8344_g1,c59331_g1,c22918_g1,c44330_g1,c35402_g1,c29414_g1,c10905_g1,c58909_g1,c53093_g1,c45957_g1,c51160_g1,c18712_g1,c49490_g1,c50356_g1,c10160_g1,c46007_g1,c59769_g1,c31915_g1,c63662_g1,c8745_g1,c27220_g1,c3…
Metabolism	Metabolism of cofactors and vitamins	Biotin metabolism	ko00780	23	c34158_g1,c60699_g1,c32669_g2,c48197_g1,c23511_g1,c45318_g1,c29451_g2,c41582_g1,c27844_g1,c28156_g1,c29451_g1,c36262_g1,c43983_g1,c29304_g1,c46038_g1,c63534_g1,c29271_g1,c61185_g1,c33214_g1,c62796_g1,c4787_g1,c32748_g1,c21145_g1
Metabolism	Metabolism of cofactors and vitamins	Folate biosynthesis	ko00790	27	c5383_g1,c47837_g1,c31944_g1,c30425_g2,c44581_g1,c32930_g1,c36565_g1,c41724_g1,c14112_g2,c34952_g1,c32930_g4,c2010_g1,c6736_g2,c16229_g1,c5383_g2,c26524_g1,c53662_g1,c2516_g1,c6736_g1,c28366_g1,c37374_g1,c39091_g1,c52740_g1,c31255_g1,c30425_g1,c11057_g1,c33117_g1
Metabolism	Metabolism of cofactors and vitamins	Lipoic acid metabolism	ko00785	7	c37316_g1,c53387_g1,c22846_g1,c28125_g1,c26050_g1,c13367_g1,c31009_g1
Metabolism	Metabolism of cofactors and vitamins	Nicotinate and nicotinamide metabolism	ko00760	26	c32992_g1,c55999_g1,c31706_g1,c28494_g1,c6964_g1,c32992_g2,c31434_g1,c61145_g1,c27084_g1,c28885_g1,c56029_g1,c49493_g1,c58114_g1,c16099_g1,c20960_g1,c27037_g1,c39643_g1,c61258_g1,c15050_g1,c507_g2,c31706_g2,c22572_g3,c507_g1,c22572_g1,c46265_g1,c55059_g1
Metabolism	Metabolism of cofactors and vitamins	One carbon pool by folate	ko00670	33	c60469_g1,c27587_g1,c24710_g1,c60603_g1,c27587_g2,c56610_g1,c10793_g1,c20784_g1,c27336_g1,c32100_g1,c5383_g2,c5383_g1,c43995_g1,c46462_g1,c14112_g2,c31997_g1,c44514_g1,c55380_g1,c51069_g1,c10141_g2,c19584_g1,c29211_g1,c61083_g1,c16024_g1,c45739_g1,c14858_g1,c61765_g1,c55481_g1,c31016_g1,c2776_g1,c32510_g3,c22176_g1,c47341_g1
Metabolism	Metabolism of cofactors and vitamins	Pantothenate and CoA biosynthesis	ko00770	30	c20811_g2,c23254_g1,c36146_g1,c20811_g1,c24349_g1,c35925_g1,c47166_g1,c23084_g1,c33097_g1,c16224_g1,c16185_g1,c34210_g1,c24702_g2,c3507_g1,c55204_g1,c19696_g1,c39386_g1,c19625_g1,c21820_g1,c38723_g1,c33239_g12,c44788_g1,c54533_g1,c23285_g1,c23254_g2,c59684_g1,c21777_g1,c22920_g1,c29014_g1,c32777_g1
Metabolism	Metabolism of cofactors and vitamins	Porphyrin and chlorophyll metabolism	ko00860	72	c45442_g1,c28522_g1,c28550_g1,c48000_g1,c40298_g1,c50339_g1,c29187_g1,c27111_g1,c53868_g1,c33980_g1,c23235_g1,c19988_g1,c63023_g1,c53558_g1,c2669_g1,c59627_g1,c36209_g1,c46132_g1,c37328_g1,c57191_g1,c2773_g1,c37007_g1,c28816_g1,c22535_g1,c433_g1,c56082_g1,c55018_g1,c423_g1,c4570_g1,c46290_g1,c49313_g1,c15494_g1,c33462_g1,c61264_g1,c41676_g1,c34126_g1,c36693_g1,c40552_g1,c33139_g1,c51034_g1,c31924…
Metabolism	Metabolism of cofactors and vitamins	Retinol metabolism	ko00830	36	c24260_g2,c60417_g1,c36256_g1,c45061_g1,c8978_g1,c32088_g2,c5351_g1,c35324_g1,c26914_g1,c31064_g1,c60525_g1,c26390_g1,c44153_g1,c55337_g1,c38385_g1,c50042_g1,c30641_g1,c29189_g2,c25393_g1,c40932_g1,c56836_g1,c29189_g1,c56172_g1,c25144_g1,c30300_g1,c359_g1,c35588_g1,c32575_g3,c59820_g1,c24218_g1,c5351_g2,c33075_g1,c16140_g1,c31064_g2,c60796_g1,c55194_g1
Metabolism	Metabolism of cofactors and vitamins	Riboflavin metabolism	ko00740	9	c33057_g4,c29651_g1,c13366_g1,c45514_g1,c30294_g2,c15632_g1,c30294_g1,c31727_g1,c51359_g1
Metabolism	Metabolism of cofactors and vitamins	Thiamine metabolism	ko00730	12	c32181_g1,c22447_g1,c29422_g2,c60613_g1,c19910_g1,c21369_g1,c30085_g1,c40573_g1,c5976_g1,c30057_g1,c30085_g3,c29422_g1
Metabolism	Metabolism of cofactors and vitamins	Ubiquinone and other terpenoid-quinone biosynthesis	ko00130	48	c49882_g1,c25413_g2,c30556_g1,c38903_g1,c30485_g1,c44275_g1,c18498_g1,c18180_g1,c38711_g1,c24729_g1,c25413_g3,c63628_g1,c47095_g1,c25413_g1,c18399_g1,c59454_g1,c42153_g1,c29611_g1,c30556_g2,c40006_g1,c50243_g1,c29314_g1,c44709_g1,c25413_g4,c32821_g1,c32914_g1,c42667_g1,c32980_g1,c38655_g1,c57547_g1,c29611_g2,c34928_g1,c40672_g1,c26599_g1,c63014_g1,c25507_g1,c29314_g2,c30907_g1,c32589_g1,c29564_g1…
Metabolism	Metabolism of cofactors and vitamins	Vitamin B6 metabolism	ko00750	16	c30633_g1,c49230_g1,c33967_g1,c53806_g1,c50382_g1,c20636_g1,c33237_g3,c54378_g1,c26648_g1,c32840_g1,c41563_g1,c34517_g1,c56660_g1,c33671_g1,c33237_g1,c5740_g1
Metabolism	Metabolism of other amino acids	Cyanoamino acid metabolism	ko00460	72	c32481_g1,c43995_g1,c46462_g1,c36675_g1,c47588_g1,c31429_g1,c22751_g1,c33105_g1,c29638_g1,c55581_g1,c22316_g1,c27587_g2,c52824_g1,c30450_g2,c29995_g1,c52715_g1,c27587_g1,c63889_g1,c26277_g1,c62476_g1,c14025_g1,c48158_g1,c51326_g1,c6524_g1,c47396_g1,c48285_g1,c31895_g1,c58774_g1,c33817_g1,c44686_g1,c39858_g1,c33207_g2,c19584_g1,c21381_g1,c10141_g2,c51556_g1,c21133_g1,c11166_g1,c52344_g1,c12529_g1,…
Metabolism	Metabolism of other amino acids	D-Alanine metabolism	ko00473	1	c63808_g1
Metabolism	Metabolism of other amino acids	D-Glutamine and D-glutamate metabolism	ko00471	5	c27882_g1,c27882_g2,c45429_g1,c27882_g3,c44554_g1
Metabolism	Metabolism of other amino acids	Glutathione metabolism	ko00480	121	c36170_g1,c38344_g1,c46728_g1,c12848_g1,c39718_g1,c22326_g1,c30998_g2,c59673_g1,c39246_g1,c25921_g1,c60583_g1,c29390_g2,c16301_g2,c16301_g1,c21725_g1,c38787_g1,c50695_g1,c41033_g1,c44095_g1,c11763_g1,c15444_g1,c59175_g1,c26285_g1,c38759_g1,c27740_g1,c59979_g1,c55224_g1,c40860_g1,c24473_g1,c23792_g2,c24994_g1,c32294_g1,c36617_g1,c31213_g1,c46846_g1,c32130_g1,c22511_g1,c21725_g2,c30839_g2,c37473_g1…
Metabolism	Metabolism of other amino acids	Phosphonate and phosphinate metabolism	ko00440	14	c28700_g1,c23284_g1,c29561_g4,c21095_g1,c18238_g2,c29561_g2,c27848_g1,c28700_g2,c47140_g1,c27128_g1,c18238_g1,c29561_g3,c29561_g5,c16264_g1
Metabolism	Metabolism of other amino acids	Selenocompound metabolism	ko00450	44	c33226_g1,c48240_g1,c44583_g1,c39972_g1,c48827_g1,c24005_g1,c21268_g1,c46446_g1,c60970_g1,c30604_g1,c42039_g1,c47467_g1,c54856_g1,c21268_g2,c57133_g1,c52516_g1,c36550_g1,c28916_g2,c60166_g1,c35195_g1,c21864_g2,c45193_g1,c10056_g1,c32385_g2,c49683_g1,c36673_g1,c8963_g1,c39552_g1,c54756_g1,c33219_g7,c44149_g1,c32385_g1,c24138_g1,c33370_g1,c21864_g1,c57279_g1,c38416_g1,c28281_g1,c7271_g1,c46107_g1,c…
Metabolism	Metabolism of other amino acids	Taurine and hypotaurine metabolism	ko00430	12	c36092_g1,c55071_g1,c21736_g1,c33817_g1,c23118_g1,c49637_g1,c21736_g2,c31454_g1,c33539_g1,c41070_g1,c13292_g1,c33346_g2
Metabolism	Metabolism of other amino acids	beta-Alanine metabolism	ko00410	61	c32613_g1,c44959_g1,c33842_g1,c12190_g1,c56906_g1,c44399_g1,c38944_g1,c28619_g1,c304_g1,c61474_g1,c62769_g1,c30024_g1,c21777_g1,c6725_g1,c25855_g1,c37956_g1,c28776_g3,c49640_g1,c60965_g1,c39715_g1,c32130_g1,c36146_g1,c36078_g1,c22891_g1,c29388_g1,c41080_g1,c43220_g1,c16544_g1,c28368_g1,c28776_g1,c23084_g1,c32006_g2,c41070_g1,c23240_g1,c25855_g2,c55025_g1,c49088_g1,c55071_g1,c59175_g1,c59462_g1,c3…
Metabolism	Metabolism of terpenoids and polyketides	Biosynthesis of ansamycins	ko01051	14	c42431_g1,c21654_g1,c10522_g1,c40545_g1,c56968_g1,c39457_g1,c34474_g1,c40794_g1,c49361_g1,c38806_g1,c55761_g1,c3469_g2,c47043_g1,c3469_g1
Metabolism	Metabolism of terpenoids and polyketides	Biosynthesis of siderophore group nonribosomal peptides	ko01053	2	c32589_g1,c57547_g1
Metabolism	Metabolism of terpenoids and polyketides	Brassinosteroid biosynthesis	ko00905	13	c7053_g1,c50215_g1,c45953_g1,c33315_g4,c31974_g1,c25324_g2,c10796_g2,c61458_g1,c60657_g1,c35356_g1,c10796_g1,c32435_g1,c38138_g1
Metabolism	Metabolism of terpenoids and polyketides	Carotenoid biosynthesis	ko00906	51	c50869_g1,c28963_g1,c55429_g1,c44415_g1,c26687_g2,c26723_g1,c61598_g1,c29196_g1,c32634_g1,c26687_g1,c14805_g1,c21587_g2,c62581_g1,c35883_g1,c57558_g1,c5724_g1,c59900_g1,c29598_g2,c32144_g2,c48831_g1,c40778_g1,c21587_g1,c30410_g2,c2997_g1,c48647_g1,c50274_g1,c21587_g3,c25933_g1,c52010_g1,c10704_g1,c59799_g1,c33201_g2,c11608_g1,c22475_g2,c278_g1,c29598_g3,c4487_g1,c21386_g1,c4487_g2,c26493_g1,c3497…
Metabolism	Metabolism of terpenoids and polyketides	Diterpenoid biosynthesis	ko00904	19	c15376_g2,c20533_g1,c4746_g1,c27859_g1,c45059_g1,c29672_g1,c38738_g1,c11028_g1,c56731_g1,c64442_g1,c6026_g1,c57183_g1,c12043_g1,c56483_g1,c31320_g1,c23607_g1,c35826_g1,c29953_g2,c25183_g1
Metabolism	Metabolism of terpenoids and polyketides	Geraniol degradation	ko00281	2	c32911_g1,c6248_g1
Metabolism	Metabolism of terpenoids and polyketides	Limonene and pinene degradation	ko00903	24	c37956_g1,c10481_g1,c50180_g1,c28776_g3,c59542_g1,c6725_g1,c25855_g1,c11081_g1,c24764_g1,c54595_g1,c22318_g1,c44399_g1,c28368_g1,c28776_g1,c41080_g1,c57914_g1,c28776_g2,c25855_g2,c23240_g1,c25893_g1,c28368_g2,c39622_g1,c35634_g1,c36078_g1
Metabolism	Metabolism of terpenoids and polyketides	Monoterpenoid biosynthesis	ko00902	15	c36823_g1,c20897_g2,c33397_g3,c32724_g2,c28282_g1,c63910_g1,c37110_g1,c61590_g1,c32724_g3,c25150_g1,c32313_g5,c44981_g1,c32724_g4,c59238_g1,c32724_g1
Metabolism	Metabolism of terpenoids and polyketides	Polyketide sugar unit biosynthesis	ko00523	4	c4981_g1,c61773_g1,c49587_g1,c4981_g2
Metabolism	Metabolism of terpenoids and polyketides	Sesquiterpenoid and triterpenoid biosynthesis	ko00909	23	c27375_g1,c22352_g1,c25648_g1,c10758_g2,c62201_g1,c55316_g1,c14243_g1,c33232_g2,c36698_g1,c43085_g1,c10758_g1,c63284_g1,c28333_g1,c60624_g1,c26559_g2,c39239_g1,c28308_g1,c14243_g2,c56242_g1,c30559_g1,c24184_g1,c9946_g1,c24184_g2
Metabolism	Metabolism of terpenoids and polyketides	Terpenoid backbone biosynthesis	ko00900	84	c60911_g1,c10638_g1,c43089_g1,c25061_g1,c30482_g4,c62661_g1,c16243_g1,c28595_g1,c14134_g1,c30001_g2,c55878_g1,c35051_g1,c60230_g1,c28278_g1,c49320_g1,c56895_g1,c50319_g1,c30482_g1,c26890_g1,c29422_g2,c26129_g1,c62878_g1,c33805_g1,c43723_g1,c26890_g2,c56242_g1,c5613_g1,c21319_g1,c29329_g1,c10853_g1,c39245_g1,c55191_g1,c54414_g1,c47986_g1,c54803_g1,c34431_g1,c25792_g1,c46854_g1,c44429_g1,c28818_g1,…
Metabolism	Metabolism of terpenoids and polyketides	Tetracycline biosynthesis	ko00253	12	c25997_g8,c25997_g6,c57578_g1,c22237_g1,c59940_g1,c33251_g6,c29130_g1,c28539_g2,c25997_g5,c28539_g3,c28539_g1,c63380_g1
Metabolism	Metabolism of terpenoids and polyketides	Zeatin biosynthesis	ko00908	20	c30184_g1,c56493_g1,c31775_g2,c16393_g1,c27036_g1,c63094_g1,c46820_g1,c1031_g1,c40806_g1,c20787_g2,c46501_g1,c50416_g1,c6956_g1,c31112_g1,c15806_g1,c20787_g1,c4971_g1,c49247_g1,c49564_g1,c59963_g1
Metabolism	Nucleotide metabolism	Purine metabolism	ko00230	263	c40747_g1,c59644_g1,c33298_g3,c337_g1,c22837_g2,c22572_g1,c21099_g1,c33009_g2,c27248_g1,c42120_g1,c46409_g1,c30890_g1,c38993_g1,c28040_g1,c33298_g4,c30595_g1,c32888_g2,c54718_g1,c56029_g1,c38753_g1,c32574_g1,c32028_g1,c50084_g1,c44514_g1,c307_g1,c59509_g1,c33298_g5,c24700_g3,c58721_g1,c608_g1,c60117_g1,c50597_g1,c16950_g1,c47840_g1,c50812_g1,c22914_g1,c21268_g1,c12138_g1,c33703_g1,c34534_g1,c2302…
Metabolism	Nucleotide metabolism	Pyrimidine metabolism	ko00240	187	c39853_g1,c44086_g1,c52516_g1,c55142_g1,c32970_g2,c11041_g1,c21949_g2,c25453_g1,c55753_g1,c49694_g1,c25198_g1,c36315_g1,c55739_g1,c30579_g1,c35325_g1,c54573_g1,c25137_g4,c21798_g1,c38416_g1,c22292_g1,c63621_g1,c33430_g3,c22729_g1,c45807_g1,c62509_g1,c23024_g1,c38512_g1,c33703_g1,c25503_g4,c1334_g1,c16123_g1,c8152_g1,c37391_g1,c31434_g1,c25513_g1,c24782_g2,c40771_g1,c36146_g1,c27888_g1,c58721_g1,c…
Metabolism	Overview	2-Oxocarboxylic acid metabolism	ko01210	76	c34210_g1,c25643_g1,c33086_g1,c50276_g1,c24349_g1,c29161_g1,c31935_g1,c9849_g1,c27044_g1,c58048_g1,c59684_g1,c33498_g1,c22920_g1,c55584_g1,c55820_g1,c39386_g1,c23211_g1,c10666_g1,c36972_g1,c55286_g1,c33186_g2,c33186_g1,c44931_g1,c33086_g2,c40474_g1,c54533_g1,c40739_g1,c10509_g1,c26410_g1,c44201_g1,c44052_g1,c34823_g1,c44545_g1,c29161_g2,c886_g1,c36591_g1,c16224_g1,c44740_g1,c34596_g1,c31935_g2,c3…
Metabolism	Overview	Biosynthesis of amino acids	ko01230	431	c32986_g1,c29114_g1,c21436_g2,c60283_g1,c16224_g1,c49361_g1,c31935_g2,c18498_g1,c35309_g1,c34474_g1,c6689_g1,c26849_g1,c30998_g2,c20784_g1,c10793_g1,c21698_g2,c23987_g1,c40744_g1,c36288_g1,c34272_g1,c48053_g1,c16360_g2,c45254_g1,c11414_g1,c51818_g1,c48621_g1,c45193_g1,c62114_g1,c11269_g2,c57477_g1,c21536_g3,c55501_g1,c32958_g1,c56968_g1,c14627_g1,c36943_g1,c62462_g1,c25207_g2,c16024_g1,c40895_g1,…
Metabolism	Overview	Carbon metabolism	ko01200	457	c55006_g1,c55761_g1,c44017_g1,c23528_g2,c19308_g1,c28717_g1,c3469_g1,c26496_g2,c47043_g1,c42125_g1,c47557_g1,c307_g1,c50259_g1,c22805_g1,c32028_g1,c28539_g2,c5978_g1,c35588_g1,c10494_g1,c26313_g1,c16345_g2,c38564_g1,c42923_g1,c49249_g1,c36170_g1,c8717_g2,c30641_g1,c23495_g1,c27248_g1,c48589_g1,c30998_g1,c38806_g1,c39715_g1,c54620_g1,c21348_g1,c24607_g1,c32510_g3,c5351_g1,c16360_g1,c33997_g1,c3711…
Metabolism	Overview	Degradation of aromatic compounds	ko01220	25	c32088_g2,c5351_g1,c35324_g1,c16140_g1,c26914_g1,c59820_g1,c29314_g1,c24218_g1,c24729_g1,c44153_g1,c63628_g1,c55194_g1,c60796_g1,c60525_g1,c29314_g2,c25393_g1,c29189_g2,c40932_g1,c38903_g1,c29189_g1,c30641_g1,c359_g1,c35588_g1,c42667_g1,c36256_g1
Metabolism	Overview	Fatty acid metabolism	ko01212	133	c52835_g1,c64652_g1,c30442_g2,c36605_g1,c25997_g5,c56583_g1,c6014_g1,c6034_g1,c29451_g1,c63534_g1,c24085_g1,c63380_g1,c55798_g1,c53134_g1,c31158_g1,c44986_g1,c48220_g1,c22237_g1,c25997_g6,c64060_g1,c33082_g3,c24131_g1,c27142_g1,c33516_g1,c29451_g2,c30265_g3,c54408_g1,c27932_g2,c33324_g2,c27884_g1,c26708_g1,c33062_g1,c62060_g1,c40053_g1,c4630_g1,c18712_g1,c21011_g1,c10160_g1,c62129_g1,c27884_g2,c2…
Metabolism	Xenobiotics biodegradation and metabolism	1,1,1-Trichloro-2,2-bis(4-chlorophenyl)ethane (DDT) degradation	ko00351	1	c50974_g1
Metabolism	Xenobiotics biodegradation and metabolism	Aminobenzoate degradation	ko00627	12	c31255_g1,c29062_g1,c54595_g1,c10481_g1,c50180_g1,c24969_g1,c39622_g1,c22318_g1,c21807_g1,c30665_g1,c35634_g1,c52002_g1
Metabolism	Xenobiotics biodegradation and metabolism	Benzoate degradation	ko00362	9	c26708_g1,c24085_g1,c29741_g2,c33516_g1,c28818_g2,c28818_g1,c29741_g1,c28327_g1,c26708_g2
Metabolism	Xenobiotics biodegradation and metabolism	Bisphenol degradation	ko00363	6	c10481_g1,c50180_g1,c54595_g1,c35634_g1,c22318_g1,c39622_g1
Metabolism	Xenobiotics biodegradation and metabolism	Chloroalkane and chloroalkene degradation	ko00625	37	c28368_g1,c28776_g1,c41080_g1,c36256_g1,c25855_g2,c23240_g1,c36078_g1,c28776_g3,c37956_g1,c6725_g1,c25855_g1,c44153_g1,c60525_g1,c35324_g1,c26914_g1,c32088_g2,c5351_g1,c44399_g1,c35588_g1,c28776_g2,c57914_g1,c359_g1,c28368_g2,c40932_g1,c25893_g1,c29189_g1,c25393_g1,c29189_g2,c30641_g1,c11081_g1,c59542_g1,c55194_g1,c60796_g1,c24764_g1,c16140_g1,c24218_g1,c59820_g1
Metabolism	Xenobiotics biodegradation and metabolism	Chlorocyclohexane and chlorobenzene degradation	ko00361	3	c34447_g1,c50974_g1,c38819_g1
Metabolism	Xenobiotics biodegradation and metabolism	Drug metabolism - cytochrome P450	ko00982	75	c41768_g1,c44153_g1,c18779_g1,c5944_g1,c4684_g1,c30217_g1,c32088_g2,c39155_g1,c45041_g1,c30872_g1,c50500_g1,c36256_g1,c35732_g1,c22937_g2,c30958_g1,c29390_g1,c62276_g1,c59876_g1,c55194_g1,c5751_g1,c54000_g1,c59820_g1,c24218_g1,c5351_g2,c63467_g1,c22849_g1,c16140_g1,c60552_g1,c24457_g1,c21448_g1,c32722_g1,c29390_g3,c21418_g1,c59821_g1,c25393_g1,c60577_g1,c40932_g1,c39970_g1,c29189_g1,c60594_g1,c60…
Metabolism	Xenobiotics biodegradation and metabolism	Drug metabolism - other enzymes	ko00983	29	c50254_g1,c38753_g1,c1245_g1,c38512_g1,c14494_g2,c43086_g1,c21777_g1,c45609_g1,c26778_g1,c38723_g1,c46786_g1,c34051_g1,c45259_g1,c58299_g1,c35925_g1,c1274_g1,c27888_g1,c36146_g1,c11424_g1,c25581_g2,c22577_g1,c25400_g1,c25400_g3,c33297_g1,c44261_g1,c30878_g1,c45387_g1,c27888_g2,c25400_g2
Metabolism	Xenobiotics biodegradation and metabolism	Fluorobenzoate degradation	ko00364	2	c38819_g1,c34447_g1
Metabolism	Xenobiotics biodegradation and metabolism	Metabolism of xenobiotics by cytochrome P450	ko00980	75	c55194_g1,c5751_g1,c59876_g1,c63467_g1,c22849_g1,c5351_g2,c16140_g1,c54000_g1,c59820_g1,c24218_g1,c32722_g1,c21448_g1,c24457_g1,c29390_g3,c60552_g1,c25393_g1,c60577_g1,c29189_g1,c39970_g1,c40932_g1,c21418_g1,c59821_g1,c44153_g1,c5944_g1,c18779_g1,c41768_g1,c32088_g2,c39155_g1,c45041_g1,c30217_g1,c4684_g1,c30958_g1,c30872_g1,c50500_g1,c35732_g1,c22937_g2,c36256_g1,c29390_g1,c62276_g1,c23792_g2,c55…
Metabolism	Xenobiotics biodegradation and metabolism	Naphthalene degradation	ko00626	19	c359_g1,c35588_g1,c36256_g1,c29189_g2,c25393_g1,c40932_g1,c29189_g1,c30641_g1,c44153_g1,c55194_g1,c60796_g1,c60525_g1,c32088_g2,c5351_g1,c35324_g1,c26914_g1,c16140_g1,c59820_g1,c24218_g1
Metabolism	Xenobiotics biodegradation and metabolism	Polycyclic aromatic hydrocarbon degradation	ko00624	7	c35634_g1,c54595_g1,c22318_g1,c39622_g1,c50180_g1,c10481_g1,c50974_g1
Metabolism	Xenobiotics biodegradation and metabolism	Steroid degradation	ko00984	1	c62686_g1
Metabolism	Xenobiotics biodegradation and metabolism	Styrene degradation	ko00643	8	c54507_g1,c43470_g1,c24917_g1,c10967_g1,c58412_g1,c24917_g2,c63634_g1,c46931_g1
Metabolism	Xenobiotics biodegradation and metabolism	Toluene degradation	ko00623	2	c34447_g1,c38819_g1
Organismal Systems	Circulatory system	Adrenergic signaling in cardiomyocytes	ko04261	105	c32833_g1,c28219_g2,c25388_g1,c51691_g1,c13773_g1,c4814_g1,c19829_g1,c31990_g1,c31037_g2,c21554_g1,c35406_g1,c12611_g1,c47099_g1,c32833_g4,c5943_g1,c27022_g2,c27022_g3,c12221_g1,c40701_g1,c39112_g1,c39936_g1,c31037_g1,c55499_g1,c26788_g1,c55116_g1,c60443_g1,c39445_g1,c21269_g1,c60828_g1,c31984_g3,c26210_g1,c11860_g1,c51169_g1,c33282_g1,c64630_g1,c26210_g2,c32391_g1,c29998_g1,c47942_g1,c7442_g1,c2…
Organismal Systems	Circulatory system	Cardiac muscle contraction	ko04260	32	c15175_g2,c16455_g2,c23881_g1,c56099_g1,c10574_g2,c16455_g1,c21604_g1,c47607_g1,c15175_g1,c33364_g2,c44771_g1,c33941_g1,c49523_g1,c62435_g1,c25416_g1,c54238_g1,c33391_g9,c13273_g2,c13273_g1,c32740_g1,c33438_g2,c59803_g1,c47587_g1,c54469_g1,c21604_g2,c31124_g1,c40184_g1,c38245_g1,c56537_g1,c33406_g5,c60312_g1,c55358_g1
Organismal Systems	Circulatory system	Vascular smooth muscle contraction	ko04270	71	c29998_g3,c10706_g2,c7084_g1,c16333_g1,c50674_g1,c21554_g2,c28556_g2,c31577_g5,c46970_g1,c46106_g1,c42021_g1,c21511_g2,c21301_g1,c31577_g1,c32307_g1,c16018_g1,c31037_g3,c55839_g1,c60635_g1,c4116_g2,c64550_g1,c22509_g2,c60695_g1,c29519_g1,c11481_g1,c33556_g1,c6224_g1,c57771_g1,c5922_g1,c33286_g1,c57738_g1,c27327_g2,c7442_g2,c10706_g1,c45204_g1,c44586_g1,c21511_g1,c35137_g1,c28589_g1,c21366_g1,c267…
Organismal Systems	Development	Axon guidance	ko04360	91	c44655_g1,c46106_g1,c14989_g1,c55355_g1,c43069_g1,c31577_g1,c21301_g1,c29998_g3,c29639_g1,c7084_g1,c37898_g1,c30857_g1,c1204_g1,c28556_g2,c34551_g1,c31577_g5,c30805_g3,c30805_g2,c26694_g1,c22211_g1,c11481_g1,c51110_g1,c25944_g1,c47672_g1,c9183_g2,c61884_g1,c431_g1,c30857_g2,c40918_g1,c60635_g1,c55839_g1,c26694_g2,c12226_g1,c50165_g1,c31915_g2,c64550_g1,c4116_g2,c22509_g2,c32287_g1,c26907_g1,c2768…
Organismal Systems	Development	Dorso-ventral axis formation	ko04320	39	c29998_g1,c64630_g1,c26210_g2,c7442_g1,c26210_g1,c11481_g1,c51169_g1,c60828_g1,c26788_g1,c55499_g1,c39112_g1,c39936_g1,c55116_g1,c32307_g1,c55839_g1,c5943_g1,c60635_g1,c22509_g2,c28219_g2,c4116_g2,c64550_g1,c4814_g1,c46106_g1,c21366_g1,c26788_g2,c21301_g1,c31577_g1,c4116_g1,c47689_g1,c33286_g1,c29998_g3,c7084_g1,c7442_g2,c57738_g1,c45204_g1,c50674_g1,c44586_g1,c28556_g2,c31577_g5
Organismal Systems	Development	Osteoclast differentiation	ko04380	64	c33819_g1,c21366_g1,c26907_g1,c32287_g1,c4116_g1,c47689_g1,c26788_g2,c45204_g1,c44586_g1,c33286_g1,c30857_g3,c57738_g1,c7442_g2,c22211_g2,c29919_g1,c26210_g1,c51169_g1,c29998_g1,c50506_g1,c64630_g1,c26210_g2,c7442_g1,c53514_g1,c41063_g1,c26788_g1,c55499_g1,c39112_g1,c39936_g1,c55116_g1,c60828_g1,c25899_g1,c5943_g1,c28219_g2,c40719_g1,c33207_g3,c4814_g1,c49087_g1,c46106_g1,c21301_g1,c31577_g1,c430…
Organismal Systems	Digestive system	Bile secretion	ko04976	68	c24007_g1,c54414_g1,c47986_g1,c63355_g1,c39245_g1,c48510_g1,c25883_g2,c61225_g1,c57059_g1,c40760_g1,c30009_g2,c33308_g3,c25767_g3,c1332_g1,c30623_g1,c3744_g1,c54442_g1,c56772_g1,c16052_g1,c60773_g1,c217_g1,c47607_g1,c14273_g1,c12815_g1,c9302_g1,c36978_g1,c55418_g1,c50634_g1,c55320_g1,c21319_g1,c6849_g1,c27002_g1,c31652_g1,c25767_g2,c44699_g1,c42079_g1,c21373_g1,c21319_g2,c30623_g2,c9534_g1,c57008…
Organismal Systems	Digestive system	Carbohydrate digestion and absorption	ko04973	9	c22469_g2,c54563_g1,c22469_g1,c49333_g1,c23181_g1,c23498_g2,c29988_g1,c49357_g1,c47607_g1
Organismal Systems	Digestive system	Fat digestion and absorption	ko04975	9	c31064_g2,c29118_g2,c31064_g1,c26410_g1,c50042_g1,c5922_g1,c55337_g1,c29118_g1,c21726_g1
Organismal Systems	Digestive system	Gastric acid secretion	ko04971	17	c16018_g1,c31037_g3,c10706_g1,c10706_g2,c31037_g2,c21554_g1,c35406_g1,c21554_g2,c19829_g1,c28589_g1,c47607_g1,c42021_g1,c60443_g1,c31037_g1,c33556_g1,c48829_g1,c49906_g1
Organismal Systems	Digestive system	Mineral absorption	ko04978	23	c16069_g1,c44859_g1,c57191_g1,c45865_g1,c2773_g1,c39259_g1,c34126_g1,c49682_g1,c35199_g1,c49671_g1,c58189_g1,c37097_g1,c55283_g1,c38820_g1,c34242_g1,c33232_g1,c48000_g1,c39999_g1,c55018_g1,c47607_g1,c20681_g1,c56082_g1,c59841_g1
Organismal Systems	Digestive system	Pancreatic secretion	ko04972	47	c44735_g1,c43069_g1,c51537_g1,c57872_g1,c52485_g1,c47607_g1,c35137_g1,c16003_g1,c33819_g1,c46642_g1,c32287_g1,c12482_g1,c10449_g1,c46394_g1,c44467_g1,c22211_g2,c30428_g1,c37898_g1,c5922_g1,c39411_g1,c61884_g1,c61351_g1,c10449_g2,c24548_g1,c25944_g1,c47672_g1,c22211_g1,c786_g1,c5288_g1,c4788_g1,c41063_g1,c53514_g1,c26694_g1,c31915_g2,c49087_g1,c19019_g1,c50896_g1,c37295_g1,c50077_g1,c26694_g2,c328…
Organismal Systems	Digestive system	Protein digestion and absorption	ko04974	14	c29828_g1,c22792_g1,c21452_g1,c36820_g1,c53857_g1,c44764_g1,c47607_g1,c50021_g1,c27821_g1,c57508_g1,c54660_g1,c21272_g2,c33225_g5,c25378_g1
Organismal Systems	Digestive system	Salivary secretion	ko04970	16	c48829_g1,c33556_g1,c31037_g1,c60443_g1,c42021_g1,c28589_g1,c47607_g1,c19829_g1,c21554_g2,c35406_g1,c21554_g1,c31037_g2,c10706_g2,c10706_g1,c16018_g1,c31037_g3
Organismal Systems	Digestive system	Vitamin digestion and absorption	ko04977	1	c33841_g1
Organismal Systems	Endocrine system	Adipocytokine signaling pathway	ko04920	64	c24931_g1,c24521_g2,c26087_g1,c27932_g1,c5947_g1,c31779_g1,c20795_g1,c33644_g1,c47645_g1,c20795_g2,c47809_g1,c41613_g1,c28225_g3,c16300_g2,c26087_g2,c32889_g4,c27826_g1,c64460_g1,c7851_g1,c33324_g1,c28225_g2,c51857_g1,c24709_g2,c26116_g1,c27932_g3,c45126_g1,c1182_g1,c20795_g3,c30442_g1,c2976_g1,c15495_g1,c11828_g1,c26025_g1,c26436_g1,c24521_g1,c60524_g1,c6034_g1,c30442_g2,c64652_g1,c16132_g1,c528…
Organismal Systems	Endocrine system	Estrogen signaling pathway	ko04915	104	c22509_g2,c4116_g2,c64550_g1,c58223_g1,c30176_g1,c25237_g1,c55839_g1,c113_g1,c60635_g1,c32307_g1,c22492_g3,c26417_g2,c31037_g3,c16018_g1,c33556_g1,c54547_g1,c22492_g2,c29386_g1,c11481_g1,c26266_g1,c23879_g1,c29853_g1,c50251_g1,c31577_g5,c21554_g2,c28556_g2,c27199_g1,c25702_g2,c50674_g1,c45797_g1,c29998_g3,c10706_g2,c35880_g1,c7084_g1,c10992_g1,c33480_g1,c11884_g2,c59722_g1,c21301_g1,c31577_g1,c41…
Organismal Systems	Endocrine system	GnRH signaling pathway	ko04912	83	c55116_g1,c60443_g1,c56448_g1,c54212_g1,c26788_g1,c55499_g1,c25765_g1,c27515_g1,c39936_g1,c39112_g1,c31037_g1,c60828_g1,c24740_g2,c25765_g3,c51169_g1,c26210_g1,c7442_g1,c36731_g1,c46471_g1,c34322_g1,c29998_g1,c33786_g1,c64630_g1,c26210_g2,c4814_g1,c28219_g2,c35406_g1,c31037_g2,c25765_g4,c21554_g1,c19829_g1,c5943_g1,c39993_g1,c4116_g1,c48829_g1,c47689_g1,c23275_g1,c27987_g1,c26788_g2,c21366_g1,c28…
Organismal Systems	Endocrine system	Insulin secretion	ko04911	5	c47607_g1,c4453_g1,c843_g1,c28688_g1,c28688_g2
Organismal Systems	Endocrine system	Insulin signaling pathway	ko04910	161	c55355_g1,c24709_g1,c11034_g1,c40579_g1,c14989_g1,c53182_g1,c46106_g1,c46970_g1,c54592_g1,c21608_g1,c23137_g2,c37999_g1,c31577_g1,c4544_g1,c7084_g1,c10706_g2,c31577_g5,c42442_g1,c21696_g1,c21554_g2,c26025_g1,c11481_g1,c36912_g1,c20651_g1,c30805_g3,c44109_g1,c60695_g1,c33605_g1,c60524_g1,c46495_g1,c31037_g3,c431_g1,c22469_g1,c64550_g1,c14048_g1,c61967_g1,c21366_g1,c28589_g1,c21511_g1,c28225_g3,c25…
Organismal Systems	Endocrine system	Melanogenesis	ko04916	75	c42021_g1,c46106_g1,c14989_g1,c55355_g1,c31577_g1,c21301_g1,c29998_g3,c7084_g1,c10706_g2,c50674_g1,c28556_g2,c21554_g2,c31577_g5,c30805_g3,c30805_g2,c78_g1,c11481_g1,c51110_g1,c33556_g1,c31037_g3,c16018_g1,c431_g1,c32307_g1,c60635_g1,c55839_g1,c4116_g2,c64550_g1,c22509_g2,c27683_g1,c28589_g1,c21366_g1,c30805_g1,c26788_g2,c30775_g2,c47689_g1,c48829_g1,c4116_g1,c7442_g2,c57738_g1,c10706_g1,c27304_g…
Organismal Systems	Endocrine system	Oxytocin signaling pathway	ko04921	115	c49976_g1,c41248_g1,c16132_g1,c2358_g2,c22509_g2,c4116_g2,c64550_g1,c31037_g3,c16018_g1,c30857_g2,c32307_g1,c60635_g1,c55839_g1,c24521_g1,c33443_g1,c57771_g1,c60524_g1,c33556_g1,c6224_g1,c2976_g1,c60695_g1,c11481_g1,c26025_g1,c29519_g1,c11828_g1,c34551_g1,c28556_g2,c21554_g2,c60929_g1,c31577_g5,c60558_g1,c4544_g1,c26025_g2,c16333_g1,c10706_g2,c29998_g3,c7084_g1,c32004_g1,c50674_g1,c30857_g1,c3799…
Organismal Systems	Endocrine system	PPAR signaling pathway	ko03320	63	c33082_g3,c64060_g1,c51857_g1,c27932_g3,c8344_g2,c30442_g1,c33465_g1,c37204_g1,c48220_g1,c27932_g2,c54386_g1,c7851_g1,c26502_g1,c33324_g2,c33324_g1,c47708_g1,c60314_g1,c31889_g2,c62330_g1,c24131_g1,c33516_g1,c31889_g1,c30265_g3,c30265_g2,c32889_g4,c6123_g1,c46954_g1,c32084_g2,c26708_g2,c64460_g1,c41304_g1,c52449_g1,c26708_g1,c22892_g1,c47809_g1,c40053_g1,c4630_g1,c47103_g1,c39715_g1,c52835_g1,c32…
Organismal Systems	Endocrine system	Progesterone-mediated oocyte maturation	ko04914	87	c25283_g1,c54413_g1,c31396_g1,c28219_g2,c4814_g1,c58975_g1,c29386_g2,c5943_g1,c60828_g1,c35923_g1,c39936_g1,c39112_g1,c54093_g1,c26788_g1,c55499_g1,c55116_g1,c26210_g2,c64630_g1,c29998_g1,c30176_g2,c60476_g1,c7442_g1,c26210_g1,c51169_g1,c27975_g1,c420_g1,c33905_g1,c11884_g1,c33286_g1,c57738_g1,c7442_g2,c45204_g1,c44586_g1,c32342_g1,c7868_g1,c30176_g3,c48010_g1,c26788_g2,c47689_g1,c24792_g1,c4116_…
Organismal Systems	Endocrine system	Prolactin signaling pathway	ko04917	57	c7442_g1,c30805_g3,c26210_g2,c64630_g1,c30805_g2,c29998_g1,c11481_g1,c51169_g1,c26210_g1,c29914_g1,c60828_g1,c51110_g1,c55116_g1,c39936_g1,c39112_g1,c55499_g1,c26788_g1,c27683_g2,c32307_g1,c431_g1,c60635_g1,c5943_g1,c50638_g1,c55839_g1,c15446_g1,c30775_g1,c4814_g1,c4116_g2,c64550_g1,c28219_g2,c22509_g2,c27683_g1,c46106_g1,c14989_g1,c21366_g1,c55355_g1,c31577_g1,c30805_g1,c26788_g2,c21301_g1,c3077…
Organismal Systems	Endocrine system	Renin-angiotensin system	ko04614	2	c13611_g1,c55354_g1
Organismal Systems	Endocrine system	Thyroid hormone signaling pathway	ko04919	109	c14989_g1,c46106_g1,c55355_g1,c47607_g1,c31577_g1,c21301_g1,c53070_g1,c10033_g1,c28640_g1,c29998_g3,c7084_g1,c50674_g1,c60060_g1,c57979_g1,c27936_g1,c28556_g2,c62613_g1,c60929_g1,c60558_g1,c58056_g1,c31577_g5,c33598_g1,c20651_g1,c30805_g3,c27018_g1,c25662_g2,c30805_g2,c21571_g1,c26625_g1,c11481_g1,c78_g1,c41388_g1,c33896_g1,c51110_g1,c42037_g1,c30076_g1,c30931_g1,c431_g1,c32307_g1,c60635_g1,c3013…
Organismal Systems	Endocrine system	Thyroid hormone synthesis	ko04918	40	c32294_g1,c32680_g1,c61338_g1,c46846_g1,c16414_g1,c8608_g1,c62748_g1,c24784_g1,c33245_g1,c30140_g1,c37254_g1,c59722_g1,c28723_g1,c51568_g1,c61064_g1,c47607_g1,c36226_g1,c24941_g1,c16414_g2,c36440_g1,c51737_g1,c39750_g1,c46211_g1,c24924_g1,c59673_g1,c58223_g1,c37385_g1,c16301_g2,c16301_g1,c50475_g1,c30140_g2,c32593_g2,c32680_g2,c56096_g1,c36285_g1,c23879_g1,c58735_g1,c8608_g2,c24994_g1,c50492_g1
Organismal Systems	Environmental adaptation	Circadian entrainment	ko04713	53	c31577_g5,c28556_g2,c21554_g2,c44586_g1,c45204_g1,c7442_g2,c57738_g1,c10706_g1,c29998_g3,c10706_g2,c7084_g1,c33286_g1,c47689_g1,c4116_g1,c48829_g1,c31577_g1,c21301_g1,c26788_g2,c28589_g1,c21366_g1,c42021_g1,c46106_g1,c4814_g1,c64550_g1,c4116_g2,c22509_g2,c28219_g2,c31037_g2,c21554_g1,c35406_g1,c19829_g1,c60635_g1,c59623_g1,c5943_g1,c55839_g1,c31037_g3,c16018_g1,c55116_g1,c60443_g1,c39112_g1,c3103…
Organismal Systems	Environmental adaptation	Circadian rhythm	ko04710	45	c24709_g2,c45126_g1,c26116_g1,c13378_g1,c20795_g3,c7209_g1,c2536_g1,c31620_g1,c4544_g1,c26025_g2,c60377_g1,c28225_g2,c37999_g1,c27826_g1,c33958_g1,c25924_g2,c20795_g2,c16838_g1,c41613_g1,c28225_g3,c24709_g1,c31620_g2,c16132_g1,c20795_g1,c49976_g1,c2358_g2,c3968_g1,c50576_g1,c33317_g5,c60862_g1,c31252_g1,c24521_g1,c57733_g1,c50917_g1,c55008_g1,c60524_g1,c51487_g1,c49809_g1,c24931_g1,c26335_g1,c245…
Organismal Systems	Environmental adaptation	Circadian rhythm - fly	ko04711	17	c30775_g2,c30805_g1,c51110_g1,c55355_g1,c30805_g2,c14989_g1,c27683_g1,c26335_g1,c30805_g3,c7209_g1,c30775_g1,c27646_g2,c15446_g1,c49649_g1,c27683_g2,c27304_g1,c431_g1
Organismal Systems	Environmental adaptation	Circadian rhythm - plant	ko04712	56	c30562_g1,c50079_g1,c24391_g1,c23947_g1,c28993_g1,c28416_g2,c22501_g1,c32034_g1,c24788_g2,c30670_g1,c16294_g1,c49354_g1,c52809_g1,c44342_g1,c11656_g1,c36622_g1,c31082_g1,c28416_g1,c22103_g2,c22103_g1,c27376_g2,c59772_g1,c22915_g1,c6005_g1,c30048_g1,c44126_g1,c6339_g1,c21472_g1,c8172_g1,c22915_g2,c49590_g1,c28769_g2,c64249_g1,c22915_g3,c24978_g1,c24788_g1,c15769_g1,c22256_g1,c25028_g1,c8418_g2,c26…
Organismal Systems	Environmental adaptation	Plant-pathogen interaction	ko04626	246	c40670_g1,c29566_g1,c1160_g2,c35406_g1,c414_g1,c32025_g1,c4700_g1,c21554_g1,c31037_g2,c31452_g1,c54879_g1,c22958_g1,c54908_g1,c14657_g1,c40603_g1,c31037_g1,c29636_g1,c4240_g1,c34591_g1,c24805_g1,c30236_g1,c60582_g1,c32025_g3,c4732_g1,c45907_g1,c30176_g2,c22856_g2,c28134_g1,c27917_g2,c27097_g1,c27895_g2,c30176_g3,c27895_g1,c35857_g1,c16076_g2,c10706_g1,c11884_g1,c33827_g1,c34915_g1,c14004_g1,c2067…
Organismal Systems	Excretory system	Aldosterone-regulated sodium reabsorption	ko04960	39	c60828_g1,c55116_g1,c39936_g1,c39112_g1,c26788_g1,c55499_g1,c20651_g1,c7442_g1,c26210_g2,c64630_g1,c29998_g1,c51169_g1,c11481_g1,c26210_g1,c4814_g1,c64550_g1,c4116_g2,c22509_g2,c28219_g2,c60635_g1,c5943_g1,c55839_g1,c31577_g1,c21301_g1,c26788_g2,c47689_g1,c4116_g1,c46106_g1,c47607_g1,c21366_g1,c28556_g2,c31577_g5,c57738_g1,c7442_g2,c29998_g3,c7084_g1,c33286_g1,c44586_g1,c45204_g1
Organismal Systems	Excretory system	Collecting duct acid secretion	ko04966	42	c45332_g1,c25786_g4,c33338_g4,c64397_g1,c47900_g1,c25786_g1,c25786_g3,c21470_g2,c57430_g1,c24256_g1,c26691_g1,c42387_g1,c24223_g1,c10881_g1,c25430_g1,c53691_g1,c15442_g1,c21470_g1,c25786_g2,c17679_g1,c30915_g3,c2548_g2,c33295_g1,c21470_g3,c56387_g1,c32429_g1,c32207_g1,c32696_g1,c46248_g1,c21734_g1,c33295_g2,c50959_g1,c30915_g1,c10881_g2,c26896_g3,c30915_g2,c50216_g1,c26896_g2,c34295_g1,c45173_g1,…
Organismal Systems	Excretory system	Endocrine and other factor-regulated calcium reabsorption	ko04961	50	c16003_g1,c60224_g1,c47607_g1,c46642_g1,c9184_g1,c29694_g2,c44735_g1,c37064_g1,c32068_g1,c7425_g1,c47190_g1,c52485_g1,c57872_g1,c51537_g1,c55280_g1,c21474_g1,c47511_g1,c20882_g1,c49893_g1,c22753_g1,c37532_g1,c12482_g1,c46394_g1,c44467_g1,c29694_g3,c5288_g1,c786_g1,c29884_g1,c22753_g2,c60175_g1,c2281_g1,c24548_g1,c61351_g1,c20882_g2,c20882_g3,c39411_g1,c60661_g1,c55026_g1,c29694_g1,c22131_g1,c5433…
Organismal Systems	Excretory system	Proximal tubule bicarbonate reclamation	ko04964	7	c27882_g3,c39638_g1,c44554_g1,c39971_g1,c27882_g1,c47607_g1,c27882_g2
Organismal Systems	Excretory system	Vasopressin-regulated water reabsorption	ko04962	38	c2098_g1,c12482_g1,c46394_g1,c44467_g1,c26423_g2,c16003_g1,c6004_g1,c40208_g1,c46642_g1,c42713_g1,c1218_g1,c44735_g1,c33999_g1,c44815_g1,c27708_g1,c19569_g1,c52485_g1,c57872_g1,c51537_g1,c55026_g1,c63098_g1,c22131_g1,c46639_g1,c19019_g1,c3903_g1,c39142_g1,c32817_g2,c23476_g1,c37295_g1,c26423_g1,c50077_g1,c5288_g1,c786_g1,c11807_g1,c24548_g1,c61351_g1,c39411_g1,c54471_g1
Organismal Systems	Immune system	Antigen processing and presentation	ko04612	82	c32379_g1,c32499_g1,c27818_g2,c54413_g1,c22492_g1,c54826_g1,c61574_g1,c56350_g1,c28855_g1,c13640_g1,c29386_g2,c44644_g1,c26419_g1,c32766_g1,c30176_g2,c58735_g1,c53608_g1,c22299_g1,c31446_g1,c58206_g1,c16213_g1,c29475_g2,c32680_g1,c59267_g1,c35906_g1,c31923_g1,c11884_g1,c60105_g1,c23687_g1,c30176_g3,c33121_g2,c11076_g1,c2141_g1,c30033_g1,c259_g2,c27404_g1,c18136_g1,c25702_g1,c10992_g2,c26417_g3,c3…
Organismal Systems	Immune system	B cell receptor signaling pathway	ko04662	79	c31915_g2,c22509_g2,c64550_g1,c4116_g2,c26694_g2,c60635_g1,c55839_g1,c30857_g2,c32307_g1,c431_g1,c61884_g1,c25944_g1,c51110_g1,c47672_g1,c11481_g1,c22211_g1,c30805_g3,c30805_g2,c26694_g1,c31577_g5,c34551_g1,c28556_g2,c50674_g1,c30857_g1,c37898_g1,c29998_g3,c7084_g1,c43069_g1,c31577_g1,c21301_g1,c55355_g1,c14989_g1,c46106_g1,c33207_g3,c4814_g1,c49087_g1,c28219_g2,c40719_g1,c30775_g1,c5943_g1,c1544…
Organismal Systems	Immune system	Chemokine signaling pathway	ko04062	72	c31915_g2,c22509_g2,c64550_g1,c4116_g2,c26694_g2,c60635_g1,c55839_g1,c32307_g1,c431_g1,c61884_g1,c25944_g1,c51110_g1,c47672_g1,c11481_g1,c22211_g1,c30805_g3,c30805_g2,c26694_g1,c31577_g5,c28556_g2,c50674_g1,c37898_g1,c29998_g3,c7084_g1,c43069_g1,c31577_g1,c21301_g1,c55355_g1,c14989_g1,c46106_g1,c4814_g1,c49087_g1,c28219_g2,c30775_g1,c5943_g1,c59623_g1,c25899_g1,c15446_g1,c27683_g2,c55116_g1,c5549…
Organismal Systems	Immune system	Cytosolic DNA-sensing pathway	ko04623	29	c24040_g1,c64119_g1,c25513_g1,c35690_g1,c33298_g1,c63929_g1,c60249_g1,c24526_g1,c28040_g1,c33298_g4,c30579_g1,c33298_g5,c50709_g1,c21798_g1,c22292_g1,c11639_g1,c39179_g1,c33298_g3,c25513_g2,c59644_g1,c33298_g6,c33381_g1,c32970_g2,c33298_g2,c50209_g1,c33280_g1,c55753_g1,c32438_g2,c23609_g1
Organismal Systems	Immune system	Fc epsilon RI signaling pathway	ko04664	56	c47689_g1,c4116_g1,c43069_g1,c31577_g1,c26788_g2,c21301_g1,c21366_g1,c33819_g1,c32287_g1,c46106_g1,c31577_g5,c28556_g2,c22211_g2,c44586_g1,c50674_g1,c45204_g1,c57738_g1,c7442_g2,c7084_g1,c29998_g3,c37898_g1,c33286_g1,c55116_g1,c39112_g1,c39936_g1,c55499_g1,c26788_g1,c61884_g1,c60828_g1,c25944_g1,c47672_g1,c22211_g1,c51169_g1,c11481_g1,c26210_g1,c41063_g1,c53514_g1,c20651_g1,c7442_g1,c64630_g1,c26…
Organismal Systems	Immune system	Fc gamma R-mediated phagocytosis	ko04666	130	c29111_g1,c31577_g5,c37898_g1,c29639_g1,c7084_g1,c31328_g1,c1204_g1,c43069_g1,c31577_g1,c22951_g1,c59278_g1,c46106_g1,c58538_g1,c26694_g2,c12226_g1,c31915_g2,c50165_g1,c64550_g1,c40918_g1,c24518_g1,c28280_g1,c567_g1,c55298_g1,c47672_g1,c61884_g1,c23957_g1,c11481_g1,c30067_g1,c25819_g1,c20941_g1,c24110_g2,c57738_g1,c34456_g1,c45204_g1,c26788_g2,c49549_g1,c39173_g1,c4116_g1,c47689_g1,c25058_g1,c322…
Organismal Systems	Immune system	Intestinal immune network for IgA production	ko04672	1	c46427_g1
Organismal Systems	Immune system	Leukocyte transendothelial migration	ko04670	22	c61884_g1,c51882_g1,c25944_g1,c43069_g1,c47672_g1,c22211_g1,c35137_g1,c33819_g1,c53514_g1,c32287_g1,c41063_g1,c26694_g1,c31915_g2,c60929_g1,c60558_g1,c49087_g1,c26694_g2,c22211_g2,c15796_g2,c57355_g1,c25899_g1,c37898_g1
Organismal Systems	Immune system	NOD-like receptor signaling pathway	ko04621	55	c55116_g1,c39936_g1,c39112_g1,c55499_g1,c26788_g1,c60828_g1,c56096_g1,c11481_g1,c5215_g1,c51169_g1,c26210_g1,c29386_g1,c30176_g2,c23879_g1,c7442_g1,c26210_g2,c64630_g1,c29998_g1,c4814_g1,c4116_g2,c64550_g1,c22509_g2,c28219_g2,c58223_g1,c38836_g1,c54413_g1,c60635_g1,c113_g1,c5943_g1,c29386_g2,c55839_g1,c30176_g1,c11884_g2,c47689_g1,c4116_g1,c31577_g1,c26788_g2,c21301_g1,c59722_g1,c21366_g1,c36440_…
Organismal Systems	Immune system	Natural killer cell mediated cytotoxicity	ko04650	64	c50674_g1,c30857_g1,c37898_g1,c7084_g1,c29998_g3,c31577_g5,c34551_g1,c28556_g2,c46106_g1,c43069_g1,c31577_g1,c21301_g1,c60635_g1,c55839_g1,c30857_g2,c32307_g1,c31915_g2,c22509_g2,c4116_g2,c64550_g1,c26694_g2,c22211_g1,c11481_g1,c26694_g1,c61884_g1,c25944_g1,c47672_g1,c44586_g1,c45204_g1,c57738_g1,c7442_g2,c30857_g3,c33286_g1,c29919_g1,c22211_g2,c21366_g1,c33819_g1,c26907_g1,c32287_g1,c4116_g1,c47…
Organismal Systems	Immune system	Platelet activation	ko04611	58	c55839_g1,c60635_g1,c5943_g1,c57355_g1,c12221_g1,c64550_g1,c4116_g2,c22509_g2,c28219_g2,c51691_g1,c4814_g1,c26210_g1,c29519_g1,c11481_g1,c51169_g1,c11860_g1,c64630_g1,c60695_g1,c26210_g2,c29998_g1,c47942_g1,c7442_g1,c39936_g1,c39112_g1,c6224_g1,c55499_g1,c26788_g1,c55116_g1,c57771_g1,c60828_g1,c45204_g1,c44586_g1,c7084_g1,c29998_g3,c33286_g1,c16333_g1,c57738_g1,c7442_g2,c27327_g2,c31577_g5,c60558…
Organismal Systems	Immune system	RIG-I-like receptor signaling pathway	ko04622	12	c47323_g1,c33249_g1,c27600_g2,c27600_g1,c39475_g1,c28418_g1,c40072_g1,c31973_g1,c24901_g2,c33249_g2,c22774_g1,c32009_g1
Organismal Systems	Immune system	T cell receptor signaling pathway	ko04660	65	c64630_g1,c50506_g1,c26210_g2,c29998_g1,c7442_g1,c26210_g1,c51169_g1,c60828_g1,c39936_g1,c39112_g1,c55499_g1,c26788_g1,c55116_g1,c27683_g2,c15446_g1,c5943_g1,c30775_g1,c40719_g1,c28219_g2,c33207_g3,c4814_g1,c27683_g1,c26907_g1,c35137_g1,c21366_g1,c26788_g2,c30775_g2,c30805_g1,c47689_g1,c4116_g1,c27304_g1,c30857_g3,c33286_g1,c7442_g2,c57738_g1,c45204_g1,c44586_g1,c49649_g1,c29919_g1,c27646_g2,c308…
Organismal Systems	Immune system	Toll-like receptor signaling pathway	ko04620	100	c25899_g1,c26233_g2,c5943_g1,c28500_g1,c17003_g1,c28219_g2,c49087_g1,c4814_g1,c30618_g1,c26210_g1,c26233_g1,c54548_g1,c51169_g1,c23506_g1,c26210_g2,c64630_g1,c32227_g3,c29998_g1,c30598_g1,c53514_g1,c41063_g1,c7442_g1,c22689_g1,c39936_g1,c39112_g1,c26788_g1,c55499_g1,c55116_g1,c60828_g1,c45204_g1,c23952_g1,c27694_g2,c44586_g1,c24314_g1,c21969_g1,c33286_g1,c7442_g2,c57738_g1,c46589_g1,c31953_g1,c26…
Organismal Systems	Nervous system	Cholinergic synapse	ko04725	40	c26210_g1,c51169_g1,c11481_g1,c26210_g2,c64630_g1,c29998_g1,c7442_g1,c39112_g1,c39936_g1,c55499_g1,c26788_g1,c55116_g1,c60828_g1,c55839_g1,c60635_g1,c59623_g1,c5943_g1,c32307_g1,c64550_g1,c4116_g2,c28219_g2,c22509_g2,c4814_g1,c21366_g1,c46106_g1,c47689_g1,c4116_g1,c21301_g1,c26788_g2,c31577_g1,c45204_g1,c44586_g1,c50674_g1,c29998_g3,c7084_g1,c33286_g1,c57738_g1,c7442_g2,c31577_g5,c28556_g2
Organismal Systems	Nervous system	Dopaminergic synapse	ko04728	83	c431_g1,c16018_g1,c31037_g3,c31990_g2,c51110_g1,c33556_g1,c6224_g1,c32833_g2,c28759_g1,c57771_g1,c60695_g1,c30805_g2,c56286_g1,c30805_g3,c31984_g4,c29519_g1,c5942_g1,c29040_g3,c21554_g2,c11583_g2,c32833_g3,c22750_g1,c32391_g2,c10706_g2,c16333_g1,c604_g1,c46970_g1,c14989_g1,c31984_g1,c42021_g1,c55355_g1,c21511_g2,c30775_g1,c31990_g1,c19829_g1,c21554_g1,c31037_g2,c35406_g1,c12611_g1,c32833_g1,c2538…
Organismal Systems	Nervous system	GABAergic synapse	ko04727	40	c18243_g1,c57516_g1,c15734_g1,c41070_g1,c7853_g1,c6906_g1,c51390_g1,c20736_g1,c54892_g1,c4564_g1,c32628_g2,c50021_g1,c56556_g1,c30191_g2,c21452_g1,c6004_g1,c4564_g2,c29932_g2,c60794_g1,c39547_g1,c29932_g1,c40105_g1,c16407_g1,c59623_g1,c63098_g1,c31704_g1,c33346_g1,c30191_g1,c39725_g1,c44597_g1,c55071_g1,c54660_g1,c30292_g1,c57508_g1,c29909_g2,c4601_g1,c13292_g1,c56721_g1,c29932_g3,c44764_g1
Organismal Systems	Nervous system	Glutamatergic synapse	ko04724	91	c31577_g1,c21301_g1,c44120_g1,c59278_g1,c22951_g1,c56556_g1,c10476_g1,c46106_g1,c28556_g2,c34551_g1,c31577_g5,c57516_g1,c29998_g3,c7084_g1,c30857_g1,c28280_g1,c55298_g1,c48783_g1,c24740_g1,c46173_g1,c11481_g1,c50017_g1,c39547_g1,c58538_g1,c64550_g1,c4116_g2,c22509_g2,c30857_g2,c60635_g1,c40105_g1,c55839_g1,c23275_g1,c26788_g2,c27987_g1,c47689_g1,c4116_g1,c51390_g1,c30191_g2,c26907_g1,c25661_g1,c2…
Organismal Systems	Nervous system	Long-term depression	ko04730	50	c64630_g1,c32391_g1,c26210_g2,c29998_g1,c7442_g1,c31984_g3,c31984_g4,c26210_g1,c51169_g1,c11481_g1,c39445_g1,c31990_g2,c60828_g1,c39112_g1,c39936_g1,c55499_g1,c26788_g1,c55116_g1,c32307_g1,c40701_g1,c55839_g1,c60635_g1,c5943_g1,c31990_g1,c4116_g2,c64550_g1,c22509_g2,c28219_g2,c4814_g1,c13773_g1,c46106_g1,c31984_g1,c21366_g1,c21301_g1,c26788_g2,c31577_g1,c31984_g2,c47689_g1,c4116_g1,c7084_g1,c2999…
Organismal Systems	Nervous system	Long-term potentiation	ko04720	83	c21554_g2,c34551_g1,c28556_g2,c31577_g5,c16333_g1,c7084_g1,c29998_g3,c10706_g2,c50674_g1,c30857_g1,c21301_g1,c31577_g1,c46106_g1,c46970_g1,c42021_g1,c21511_g2,c22509_g2,c4116_g2,c64550_g1,c30857_g2,c32307_g1,c31037_g3,c16018_g1,c55839_g1,c60635_g1,c6224_g1,c33556_g1,c57771_g1,c60695_g1,c29519_g1,c11481_g1,c78_g1,c32128_g1,c55034_g1,c29919_g1,c23624_g1,c31181_g2,c33286_g1,c30857_g3,c10706_g1,c2732…
Organismal Systems	Nervous system	Neurotrophin signaling pathway	ko04722	155	c31037_g3,c431_g1,c26694_g2,c27694_g1,c31915_g2,c64550_g1,c30805_g3,c20651_g1,c30284_g1,c11481_g1,c27919_g1,c47672_g1,c61884_g1,c11810_g1,c37898_g1,c39300_g1,c7084_g1,c10706_g2,c46238_g1,c25547_g1,c29280_g1,c21554_g2,c31577_g5,c30417_g1,c14989_g1,c44916_g1,c46106_g1,c55355_g1,c35326_g1,c43069_g1,c31577_g1,c27708_g1,c16475_g1,c27683_g2,c5943_g1,c28500_g1,c26233_g2,c15446_g1,c25899_g1,c61283_g1,c48…
Organismal Systems	Nervous system	Retrograde endocannabinoid signaling	ko04723	48	c26788_g2,c21301_g1,c31577_g1,c4116_g1,c20736_g1,c47689_g1,c6906_g1,c46106_g1,c21366_g1,c54892_g1,c28556_g2,c31577_g5,c33286_g1,c29998_g3,c7084_g1,c7442_g2,c57738_g1,c45204_g1,c44586_g1,c30292_g1,c60828_g1,c55499_g1,c26788_g1,c39936_g1,c39112_g1,c55116_g1,c29998_g1,c64630_g1,c26210_g2,c7442_g1,c29932_g3,c56721_g1,c26210_g1,c11481_g1,c51169_g1,c29909_g2,c29932_g1,c29932_g2,c28219_g2,c22509_g2,c411…
Organismal Systems	Nervous system	Serotonergic synapse	ko04726	40	c55839_g1,c5943_g1,c60635_g1,c59623_g1,c32307_g1,c28219_g2,c22509_g2,c4116_g2,c64550_g1,c4814_g1,c26210_g1,c51169_g1,c11481_g1,c29998_g1,c26210_g2,c64630_g1,c7442_g1,c26788_g1,c55499_g1,c39112_g1,c39936_g1,c55116_g1,c60828_g1,c45204_g1,c50674_g1,c44586_g1,c33286_g1,c7084_g1,c29998_g3,c7442_g2,c57738_g1,c31577_g5,c28556_g2,c21366_g1,c46106_g1,c4116_g1,c47689_g1,c26788_g2,c21301_g1,c31577_g1
Organismal Systems	Nervous system	Synaptic vesicle cycle	ko04721	107	c30915_g2,c50216_g1,c28924_g1,c26896_g2,c46951_g1,c30915_g1,c29932_g1,c63098_g1,c788_g1,c34295_g1,c45173_g1,c60466_g1,c56982_g1,c33346_g1,c21470_g1,c25786_g2,c2281_g1,c30915_g3,c20882_g2,c2548_g2,c60661_g1,c28688_g2,c30292_g1,c32696_g1,c29909_g2,c29884_g1,c21470_g3,c56387_g1,c32429_g1,c22753_g2,c37532_g1,c24223_g1,c10881_g1,c29694_g3,c28688_g1,c843_g1,c47511_g1,c25430_g1,c49893_g1,c25465_g1,c4790…
Organismal Systems	Sensory system	Inflammatory mediator regulation of TRP channels	ko04750	29	c10706_g1,c16018_g1,c27327_g2,c31037_g3,c12221_g1,c16333_g1,c10706_g2,c51691_g1,c35406_g1,c21554_g1,c31037_g2,c19829_g1,c21554_g2,c11860_g1,c21511_g2,c28589_g1,c21511_g1,c29519_g1,c47942_g1,c42021_g1,c46970_g1,c60695_g1,c60443_g1,c57771_g1,c48829_g1,c6224_g1,c31037_g1,c33556_g1,c38838_g1
Organismal Systems	Sensory system	Olfactory transduction	ko04740	15	c60443_g1,c48829_g1,c31037_g1,c33556_g1,c35406_g1,c31037_g2,c21554_g1,c19829_g1,c21554_g2,c28589_g1,c10706_g1,c31037_g3,c42021_g1,c16018_g1,c10706_g2
Organismal Systems	Sensory system	Phototransduction	ko04744	16	c48829_g1,c31037_g1,c33556_g1,c60443_g1,c42021_g1,c28589_g1,c21554_g2,c19829_g1,c35406_g1,c31037_g2,c21554_g1,c10706_g2,c10706_g1,c16018_g1,c31037_g3,c59623_g1
Organismal Systems	Sensory system	Phototransduction - fly	ko04745	19	c48829_g1,c31037_g1,c33556_g1,c60443_g1,c42021_g1,c28589_g1,c15796_g2,c19829_g1,c21554_g2,c35406_g1,c21554_g1,c31037_g2,c60558_g1,c60929_g1,c10706_g2,c10706_g1,c16018_g1,c31037_g3,c57355_g1
Organismal Systems	Sensory system	Taste transduction	ko04742	1	c59623_g1
