# Supplementary material for: De Novo Assembly and Analysis of Tartary Buckwheat (Fagopyrum tataricum Garetn.) Transcriptome Discloses Key Regulators Involved in Salt-Stress Response
Source: Genes (Basel). 2017 Oct 3;8(10):255. doi: 10.3390/genes8100255 (PMC5664105; doi:10.3390/genes8100255)
Supplement: Supplementary file 1 [file genes-08-00255-s001.zip › Supplementary table S4-TF.xlsx]

## Sheet: TF families
Table S4. Prediction of the transcription factor families in F. tataricum.
TF family	count
C2H2	473
WD40-like	285
MYB-HB-like	193
CCHC(Zn)	176
PHD	148
bHLH	121
AP2-EREBP	104
bZIP	95
Hap2/NF-YA	91
C3H	86
WRKY	73
NAM	70
Homobox-WOX	68
GRAS	46
C2C2-Dof	42
BTB-POZ	41
B3-Domain	40
SNF2	39
HSF-type-DNA-binding	36
RR-A-type	33
SET	32
Znf-B	31
SBP	30
C2C2-GATA	29
BED-type(Zn)	28
C2C2-CO-like	27
JmjC	26
Bromodomain	24
LIM	24
LisH	23
ARF	22
AS2-LOB	22
C3H-WRC/GRF	22
TCP	21
A20-like	20
TUBBY	20
CHROMO-DOMAIN	19
FHA-SMAD	19
FAR	18
HD-ZIP	18
Homeodomain-LIKE	17
MADS-type1	16
ZF-HD	15
PAZ-Argonaute	14
TIFY	14
CW-Zn	13
HMG	13
AUX-IAA	12
EIL	12
Homeodomain-TALE-KNOX	11
MADS-MIKC	11
GeBP	10
SAP	10
ARID	9
E2F-DP	9
Homeodomain-TALE-BEL	9
MYB	9
Nin-like	9
BES/BZR	8
C2C2-YABBY	8
JmjN	8
STY-LRP1	8
Znf-LSD	8
SWIB-Plus-3	7
DDT	6
FYR	6
GAGA-Binding-like	6
HD-SAD	6
PLATZ	6
ssDNA-binding-TF	6
Tesmin	6
CG1-CAMTA	5
GARP-G2-like	5
JUMONJI	5
Lambda-DB	5
MYB/SANT	5
TTF-type(Zn)	5
ABTB	4
GRF	4
Homeodomain-PHD	4
MYB-related	4
SSXT	4
HSA	3
RB	3
Tc-PD	3
RAV	2
S1Fa-like	2
YEATS	2
DICER	1
ISWI	1
MBF1	1
NOZZLE	1
STAT	1
