# Supplementary material for: De Novo Assembly and Analysis of Tartary Buckwheat (Fagopyrum tataricum Garetn.) Transcriptome Discloses Key Regulators Involved in Salt-Stress Response
Source: Genes (Basel). 2017 Oct 3;8(10):255. doi: 10.3390/genes8100255 (PMC5664105; doi:10.3390/genes8100255)
Supplement: Supplementary file 1 [file genes-08-00255-s001.zip › Supplementary table S5-DEG_GO.xlsx]

## Sheet: CQ_Na24vsCQ_0.DEG_GO
Table S5. Gene ontology of the DEGs
GO_accession	Description	Term_type	Over_represented_pValue	Corrected_pValue	DEG_item	DEG_list	Bg_item	Bg_list	Gene_names
GO:0055114	oxidation-reduction process	biological_process	5.97e-08	0.00026362	69	363	2017	20834	c49282_g1,c60545_g1,c32697_g3,c60314_g1,c19910_g1,c16456_g2,c40525_g1,c33573_g1,c24839_g1,c32014_g1,c34517_g1,c6077_g2,c25893_g1,c46281_g1,c39292_g1,c16414_g1,c29506_g2,c24894_g1,c15553_g1,c54536_g1,c32375_g3,c28680_g1,c35136_g1,c38903_g1,c25081_g1,c22402_g2,c39245_g1,c21242_g1,c49767_g1,c44101_g1,c10902_g1,c29303_g1,c54543_g1,c24259_g1,c60147_g1,c25186_g1,c33755_g1,c27509_g1,c56918_g1,c33245_g1,…
GO:0004866	endopeptidase inhibitor activity	molecular_function	1.8e-07	0.00026525	8	363	48	20834	c30540_g1,c61221_g1,c34642_g1,c40338_g1,c33755_g1,c49767_g1,c51542_g1,c23882_g1
GO:0061135	endopeptidase regulator activity	molecular_function	1.8e-07	0.00026525	8	363	48	20834	c33755_g1,c49767_g1,c51542_g1,c23882_g1,c30540_g1,c34642_g1,c40338_g1,c61221_g1
GO:0030414	peptidase inhibitor activity	molecular_function	4.75e-07	0.00041981	8	363	51	20834	c61221_g1,c40338_g1,c34642_g1,c30540_g1,c51542_g1,c23882_g1,c33755_g1,c49767_g1
GO:0061134	peptidase regulator activity	molecular_function	4.75e-07	0.00041981	8	363	51	20834	c30540_g1,c61221_g1,c34642_g1,c40338_g1,c33755_g1,c49767_g1,c51542_g1,c23882_g1
GO:0000902	cell morphogenesis	biological_process	8.32e-07	0.00061294	8	363	36	20834	c22339_g1,c32593_g2,c29494_g1,c32766_g1,c54547_g1,c33245_g1,c32766_g2,c30033_g1
GO:0032989	cellular component morphogenesis	biological_process	1.01e-06	0.00063845	8	363	37	20834	c32766_g2,c33245_g1,c30033_g1,c32593_g2,c22339_g1,c32766_g1,c29494_g1,c54547_g1
GO:0016491	oxidoreductase activity	molecular_function	3.11e-06	0.0017161	65	363	2071	20834	c33573_g1,c16456_g2,c40525_g1,c49282_g1,c60314_g1,c60545_g1,c32697_g3,c19910_g1,c6077_g2,c25893_g1,c46281_g1,c24839_g1,c32014_g1,c34517_g1,c39292_g1,c16414_g1,c29506_g2,c24894_g1,c32375_g3,c28680_g1,c35136_g1,c15553_g1,c54536_g1,c38903_g1,c25081_g1,c39245_g1,c22402_g2,c22937_g2,c10902_g1,c49767_g1,c44101_g1,c54543_g1,c24259_g1,c60147_g1,c39970_g1,c25186_g1,c29303_g1,c56918_g1,c2963_g1,c30563_g1,c…
GO:0044710	single-organism metabolic process	biological_process	7.59e-06	0.0037247	139	363	5423	20834	c49781_g1,c699_g1,c44028_g1,c34126_g1,c24862_g1,c54424_g1,c10845_g1,c26915_g1,c33373_g1,c44618_g1,c20564_g1,c31727_g1,c38940_g1,c59599_g1,c20809_g1,c33251_g16,c44554_g1,c39243_g1,c4564_g2,c31052_g1,c10866_g1,c2963_g1,c33245_g1,c38839_g1,c59716_g1,c23844_g1,c60244_g1,c30623_g2,c49767_g1,c44335_g1,c44101_g1,c24259_g1,c49719_g1,c25186_g1,c29326_g1,c44709_g1,c21268_g1,c28680_g1,c54536_g1,c38896_g1,c5…
GO:0044036	cell wall macromolecule metabolic process	biological_process	1.11e-05	0.0048916	9	363	72	20834	c39243_g1,c30191_g1,c27149_g1,c56036_g1,c33704_g1,c4564_g1,c26392_g1,c31342_g1,c4564_g2
GO:0006022	aminoglycan metabolic process	biological_process	2.86e-05	0.011493	10	363	97	20834	c30191_g1,c39243_g1,c33755_g1,c33704_g1,c56036_g1,c31342_g1,c32034_g1,c4564_g1,c61221_g1,c4564_g2
GO:0020037	heme binding	molecular_function	3.16e-05	0.011626	17	363	350	20834	c49781_g1,c31066_g1,c44202_g1,c54499_g1,c33463_g1,c33251_g4,c59574_g1,c29303_g1,c32375_g3,c28253_g1,c33573_g1,c2963_g1,c15553_g1,c38903_g1,c22402_g2,c32014_g1,c24839_g1
GO:0004867	serine-type endopeptidase inhibitor activity	molecular_function	3.66e-05	0.012443	5	363	30	20834	c30540_g1,c33755_g1,c61221_g1,c23882_g1,c51542_g1
GO:0004553	hydrolase activity, hydrolyzing O-glycosyl compounds	molecular_function	4.16e-05	0.013115	23	363	463	20834	c31342_g1,c44709_g1,c38666_g1,c33206_g2,c54552_g1,c6255_g1,c54563_g1,c28810_g2,c56036_g1,c32460_g2,c33704_g1,c32034_g1,c34301_g1,c30509_g1,c54401_g1,c59899_g1,c50780_g1,c34262_g1,c16507_g1,c27091_g1,c35081_g1,c33573_g1,c39011_g1
GO:0005506	iron ion binding	molecular_function	7.36e-05	0.019319	17	363	338	20834	c32014_g1,c24839_g1,c22402_g2,c6077_g2,c38903_g1,c2963_g1,c32375_g3,c28253_g1,c33251_g4,c59574_g1,c34126_g1,c33463_g1,c54499_g1,c31589_g2,c44202_g1,c31066_g1,c49781_g1
GO:0005975	carbohydrate metabolic process	biological_process	7.41e-05	0.019319	50	363	1502	20834	c33206_g2,c6255_g1,c22339_g1,c54552_g1,c44228_g1,c32766_g1,c31052_g1,c59599_g1,c32460_g2,c20809_g1,c54563_g1,c28810_g2,c49233_g1,c30509_g1,c61037_g1,c32034_g1,c59551_g1,c44230_g1,c39011_g1,c33245_g1,c10866_g1,c38839_g1,c32593_g2,c24870_g1,c54543_g1,c24862_g1,c44709_g1,c38666_g1,c10845_g1,c32048_g1,c11926_g1,c22469_g2,c32076_g3,c50780_g1,c59899_g1,c38653_g1,c33534_g1,c22469_g1,c54401_g1,c34301_g1,…
GO:0003824	catalytic activity	molecular_function	8.24e-05	0.020229	225	363	10234	20834	c16414_g1,c50437_g1,c26599_g1,c28810_g2,c22339_g1,c31886_g1,c31342_g1,c24894_g1,c31857_g1,c29506_g2,c49598_g1,c23912_g1,c59551_g1,c26421_g1,c39011_g1,c40525_g1,c16456_g2,c33573_g1,c15541_g1,c59774_g1,c32697_g3,c60314_g1,c49282_g1,c28268_g2,c46281_g1,c33719_g1,c21670_g1,c29684_g2,c50381_g1,c32014_g1,c33106_g1,c24839_g1,c33388_g1,c30623_g2,c31589_g2,c39646_g1,c21820_g1,c38755_g1,c44101_g1,c44335_g1…
GO:0046906	tetrapyrrole binding	molecular_function	8.97e-05	0.020868	17	363	370	20834	c22402_g2,c38903_g1,c24839_g1,c32014_g1,c2963_g1,c33573_g1,c28253_g1,c32375_g3,c15553_g1,c59574_g1,c33251_g4,c33463_g1,c29303_g1,c44202_g1,c49781_g1,c31066_g1,c54499_g1
GO:0008152	metabolic process	biological_process	0.00010423	0.022928	248	363	11795	20834	c60147_g1,c39970_g1,c24893_g3,c54543_g1,c23961_g1,c29303_g1,c22937_g2,c10902_g1,c11926_g1,c56036_g1,c60410_g1,c32417_g2,c21242_g1,c39245_g1,c22402_g2,c22469_g2,c44848_g1,c54468_g1,c55622_g1,c38653_g1,c33534_g1,c44576_g1,c35136_g1,c39724_g1,c44181_g1,c32375_g3,c26606_g1,c30017_g1,c39576_g1,c55745_g1,c34262_g1,c15553_g1,c11011_g1,c44228_g1,c33984_g1,c30964_g1,c33171_g2,c32149_g1,c32766_g1,c23849_g1…
GO:0048037	cofactor binding	molecular_function	0.00011107	0.022928	28	363	657	20834	c55194_g1,c61037_g1,c33628_g1,c34517_g1,c49826_g1,c30563_g1,c39245_g1,c32697_g3,c49282_g1,c33755_g1,c19910_g1,c54536_g1,c4558_g1,c26915_g1,c35136_g1,c28680_g1,c23912_g1,c24894_g1,c44709_g1,c24259_g1,c54543_g1,c1825_g1,c33225_g4,c60147_g1,c44554_g1,c10902_g1,c16414_g1,c55286_g1
GO:0048856	anatomical structure development	biological_process	0.00011415	0.022928	10	363	117	20834	c54547_g1,c25455_g1,c29494_g1,c32766_g1,c22339_g1,c32593_g2,c1037_g1,c30033_g1,c33245_g1,c32766_g2
GO:0016798	hydrolase activity, acting on glycosyl bonds	molecular_function	0.00014801	0.02799	23	363	501	20834	c33206_g2,c6255_g1,c54552_g1,c31342_g1,c44709_g1,c38666_g1,c56036_g1,c32460_g2,c33704_g1,c54563_g1,c28810_g2,c59899_g1,c50780_g1,c32034_g1,c34301_g1,c30509_g1,c54401_g1,c35081_g1,c33573_g1,c39011_g1,c16507_g1,c34262_g1,c27091_g1
GO:0071554	cell wall organization or biogenesis	biological_process	0.00015624	0.02799	10	363	148	20834	c39243_g1,c30191_g1,c33704_g1,c60455_g1,c27149_g1,c56036_g1,c31342_g1,c26392_g1,c4564_g1,c4564_g2
GO:0009653	anatomical structure morphogenesis	biological_process	0.00016172	0.02799	8	363	76	20834	c22339_g1,c32593_g2,c54547_g1,c29494_g1,c32766_g1,c33245_g1,c32766_g2,c30033_g1
GO:0048869	cellular developmental process	biological_process	0.00016468	0.02799	9	363	89	20834	c30033_g1,c33245_g1,c32766_g2,c54547_g1,c29494_g1,c32766_g1,c32149_g1,c22339_g1,c32593_g2
GO:0016998	cell wall macromolecule catabolic process	biological_process	0.00035197	0.057606	5	363	31	20834	c31342_g1,c26392_g1,c33704_g1,c27149_g1,c56036_g1
GO:0004857	enzyme inhibitor activity	molecular_function	0.00050345	0.079455	9	363	142	20834	c30540_g1,c24862_g1,c40338_g1,c34642_g1,c61221_g1,c33755_g1,c49767_g1,c51542_g1,c23882_g1
GO:0004356	glutamate-ammonia ligase activity	molecular_function	0.00082685	0.11787	3	363	16	20834	c4564_g1,c30191_g1,c4564_g2
GO:0016211	ammonia ligase activity	molecular_function	0.00082685	0.11787	3	363	16	20834	c4564_g2,c4564_g1,c30191_g1
GO:0016880	acid-ammonia (or amide) ligase activity	molecular_function	0.00082685	0.11787	3	363	16	20834	c4564_g1,c30191_g1,c4564_g2
GO:0016791	phosphatase activity	molecular_function	0.00088098	0.12113	10	363	157	20834	c39284_g1,c60922_g1,c50381_g1,c28311_g1,c44339_g1,c38755_g1,c45180_g1,c699_g1,c28409_g1,c38896_g1
GO:0030203	glycosaminoglycan metabolic process	biological_process	0.00090457	0.12113	7	363	72	20834	c30191_g1,c39243_g1,c32034_g1,c33755_g1,c4564_g1,c61221_g1,c4564_g2
GO:0044767	single-organism developmental process	biological_process	0.00099466	0.12928	12	363	196	20834	c22339_g1,c32593_g2,c29494_g1,c32149_g1,c32766_g1,c54547_g1,c23844_g1,c25455_g1,c33245_g1,c32766_g2,c1037_g1,c30033_g1
GO:0016705	oxidoreductase activity, acting on paired donors, with incorporation or reduction of molecular oxygen	molecular_function	0.0011105	0.14021	18	363	445	20834	c19910_g1,c35136_g1,c2963_g1,c28253_g1,c26915_g1,c32375_g3,c24839_g1,c23844_g1,c32014_g1,c22402_g2,c25081_g1,c38903_g1,c6077_g2,c54499_g1,c39292_g1,c49781_g1,c31066_g1,c33463_g1
GO:0006040	amino sugar metabolic process	biological_process	0.0012454	0.15288	6	363	62	20834	c33704_g1,c10902_g1,c56036_g1,c34517_g1,c24894_g1,c31342_g1
GO:1901659	glycosyl compound biosynthetic process	biological_process	0.0013205	0.15771	13	363	267	20834	c39970_g1,c24924_g1,c54543_g1,c19353_g1,c61037_g1,c29684_g2,c38653_g1,c32149_g1,c24894_g1,c29326_g1,c33251_g16,c59599_g1,c54536_g1
GO:0006026	aminoglycan catabolic process	biological_process	0.0013664	0.1589	5	363	41	20834	c33704_g1,c56036_g1,c39243_g1,c31342_g1,c32034_g1
GO:0044711	single-organism biosynthetic process	biological_process	0.0014876	0.16856	56	363	1923	20834	c33245_g1,c59551_g1,c40525_g1,c10866_g1,c19910_g1,c33755_g1,c49282_g1,c28268_g2,c38839_g1,c32697_g3,c31631_g1,c49233_g1,c19353_g1,c24924_g1,c30563_g1,c34517_g1,c61037_g1,c29684_g2,c50381_g1,c33251_g16,c20809_g1,c59599_g1,c39243_g1,c25065_g1,c39055_g1,c54563_g1,c4564_g2,c24894_g1,c32149_g1,c4564_g1,c31052_g1,c39856_g1,c33373_g1,c60566_g1,c35136_g1,c26915_g1,c38896_g1,c4558_g1,c30191_g1,c54536_g1,c…
GO:0044699	single-organism process	biological_process	0.0016976	0.17688	188	363	8664	20834	c39292_g1,c54563_g1,c25065_g1,c39142_g1,c32766_g1,c32149_g1,c22431_g1,c44230_g1,c60545_g1,c19910_g1,c24924_g1,c6077_g2,c19353_g1,c25893_g1,c31631_g1,c32034_g1,c34517_g1,c33628_g1,c11926_g1,c10902_g1,c22937_g2,c21242_g1,c60410_g1,c23961_g1,c54543_g1,c21290_g1,c24893_g3,c60147_g1,c39970_g1,c29303_g1,c29494_g1,c32375_g3,c44181_g1,c35136_g1,c55745_g1,c15553_g1,c34262_g1,c60535_g1,c30017_g1,c22402_g2,…
GO:0032502	developmental process	biological_process	0.0017725	0.17688	12	363	210	20834	c22339_g1,c32593_g2,c29494_g1,c32149_g1,c32766_g1,c23844_g1,c54547_g1,c25455_g1,c33245_g1,c32766_g2,c1037_g1,c30033_g1
GO:0004568	chitinase activity	molecular_function	0.0018012	0.17688	3	363	16	20834	c56036_g1,c33704_g1,c31342_g1
GO:0006032	chitin catabolic process	biological_process	0.0018012	0.17688	3	363	16	20834	c31342_g1,c33704_g1,c56036_g1
GO:0046348	amino sugar catabolic process	biological_process	0.0018012	0.17688	3	363	16	20834	c56036_g1,c33704_g1,c31342_g1
GO:1901072	glucosamine-containing compound catabolic process	biological_process	0.0018012	0.17688	3	363	16	20834	c56036_g1,c33704_g1,c31342_g1
GO:1901617	organic hydroxy compound biosynthetic process	biological_process	0.0030021	0.2884	6	363	72	20834	c61037_g1,c34517_g1,c54536_g1,c38653_g1,c54543_g1,c59599_g1
GO:0006950	response to stress	biological_process	0.0030706	0.2887	29	363	941	20834	c6077_g2,c33777_g1,c20564_g1,c33473_g1,c30540_g1,c50381_g1,c23966_g1,c29386_g2,c28189_g1,c14111_g2,c23882_g1,c29386_g1,c51542_g1,c49405_g1,c38896_g1,c4558_g1,c33852_g1,c23961_g1,c25455_g1,c59919_g1,c29303_g1,c10845_g1,c60237_g1,c59722_g1,c32460_g2,c50437_g1,c22937_g2,c44303_g1,c25065_g1
GO:1901135	carbohydrate derivative metabolic process	biological_process	0.0031457	0.2896	43	363	1418	20834	c19353_g1,c24924_g1,c49233_g1,c61221_g1,c32034_g1,c50381_g1,c29684_g2,c61037_g1,c34517_g1,c10866_g1,c59551_g1,c33755_g1,c38839_g1,c4564_g2,c4564_g1,c31052_g1,c31342_g1,c24894_g1,c32149_g1,c20809_g1,c59599_g1,c33251_g16,c25065_g1,c39243_g1,c20564_g1,c32076_g3,c39245_g1,c38653_g1,c33534_g1,c33373_g1,c60566_g1,c38896_g1,c30191_g1,c54536_g1,c54543_g1,c44028_g1,c39970_g1,c54424_g1,c29326_g1,c11926_g1,…
GO:0030212	hyaluronan metabolic process	biological_process	0.0035106	0.3166	2	363	4	20834	c61221_g1,c33755_g1
GO:0050660	flavin adenine dinucleotide binding	molecular_function	0.0037918	0.33512	10	363	172	20834	c24259_g1,c24894_g1,c34517_g1,c16414_g1,c28680_g1,c10902_g1,c35136_g1,c26915_g1,c19910_g1,c49282_g1
GO:0000272	polysaccharide catabolic process	biological_process	0.0041884	0.35638	4	363	30	20834	c54552_g1,c34262_g1,c10845_g1,c30509_g1
GO:1901564	organonitrogen compound metabolic process	biological_process	0.0041937	0.35638	65	363	2446	20834	c52173_g1,c33251_g16,c45180_g1,c39243_g1,c44554_g1,c4564_g2,c4564_g1,c31052_g1,c33245_g1,c44339_g1,c10866_g1,c28409_g1,c33755_g1,c61221_g1,c49233_g1,c30563_g1,c33704_g1,c49781_g1,c699_g1,c54424_g1,c1825_g1,c44028_g1,c59663_g1,c33373_g1,c39856_g1,c60566_g1,c30191_g1,c31727_g1,c33777_g1,c20564_g1,c38940_g1,c25065_g1,c31886_g1,c32149_g1,c24894_g1,c31342_g1,c59551_g1,c40525_g1,c19910_g1,c28268_g2,c49…
GO:0016614	oxidoreductase activity, acting on CH-OH group of donors	molecular_function	0.0045156	0.3765	16	363	388	20834	c10902_g1,c59599_g1,c16360_g1,c44554_g1,c60147_g1,c54543_g1,c24894_g1,c35136_g1,c54536_g1,c19910_g1,c49282_g1,c32697_g3,c39245_g1,c30563_g1,c61037_g1,c55194_g1
GO:0042546	cell wall biogenesis	biological_process	0.0047429	0.38813	5	363	65	20834	c60455_g1,c4564_g2,c4564_g1,c39243_g1,c30191_g1
GO:0042578	phosphoric ester hydrolase activity	molecular_function	0.0048978	0.39351	11	363	231	20834	c699_g1,c28409_g1,c38896_g1,c45180_g1,c38755_g1,c44339_g1,c28311_g1,c50381_g1,c20994_g1,c39284_g1,c60922_g1
GO:0006754	ATP biosynthetic process	biological_process	0.0051922	0.39698	8	363	140	20834	c33251_g16,c24924_g1,c19353_g1,c39970_g1,c32149_g1,c29684_g2,c24894_g1,c29326_g1
GO:0006542	glutamine biosynthetic process	biological_process	0.005302	0.39698	2	363	8	20834	c4564_g2,c30191_g1
GO:0009252	peptidoglycan biosynthetic process	biological_process	0.0056486	0.39698	4	363	37	20834	c30191_g1,c39243_g1,c4564_g1,c4564_g2
GO:0009273	peptidoglycan-based cell wall biogenesis	biological_process	0.0057653	0.39698	4	363	38	20834	c4564_g2,c39243_g1,c30191_g1,c4564_g1
GO:0050662	coenzyme binding	molecular_function	0.0058796	0.39698	19	363	494	20834	c10902_g1,c16414_g1,c24894_g1,c33225_g4,c24259_g1,c54543_g1,c19910_g1,c54536_g1,c4558_g1,c32697_g3,c49282_g1,c33755_g1,c35136_g1,c28680_g1,c26915_g1,c34517_g1,c61037_g1,c49826_g1,c39245_g1
GO:0044038	cell wall macromolecule biosynthetic process	biological_process	0.0060198	0.39698	4	363	39	20834	c4564_g2,c30191_g1,c39243_g1,c4564_g1
GO:0070589	cellular component macromolecule biosynthetic process	biological_process	0.0060198	0.39698	4	363	39	20834	c4564_g2,c39243_g1,c30191_g1,c4564_g1
GO:0016137	glycoside metabolic process	biological_process	0.0063607	0.39698	5	363	61	20834	c54543_g1,c59599_g1,c61037_g1,c38653_g1,c54536_g1
GO:0016138	glycoside biosynthetic process	biological_process	0.0063607	0.39698	5	363	61	20834	c59599_g1,c54543_g1,c38653_g1,c61037_g1,c54536_g1
GO:0019872	streptomycin biosynthetic process	biological_process	0.0063607	0.39698	5	363	61	20834	c54536_g1,c61037_g1,c38653_g1,c54543_g1,c59599_g1
GO:0030647	aminoglycoside antibiotic metabolic process	biological_process	0.0063607	0.39698	5	363	61	20834	c61037_g1,c38653_g1,c54536_g1,c59599_g1,c54543_g1
GO:0030648	aminoglycoside antibiotic biosynthetic process	biological_process	0.0063607	0.39698	5	363	61	20834	c54543_g1,c59599_g1,c61037_g1,c38653_g1,c54536_g1
GO:0046173	polyol biosynthetic process	biological_process	0.0063607	0.39698	5	363	61	20834	c59599_g1,c54543_g1,c54536_g1,c61037_g1,c38653_g1
GO:0046343	streptomycin metabolic process	biological_process	0.0063607	0.39698	5	363	61	20834	c54543_g1,c59599_g1,c61037_g1,c54536_g1,c38653_g1
GO:0009142	nucleoside triphosphate biosynthetic process	biological_process	0.0066082	0.39698	8	363	149	20834	c33251_g16,c29684_g2,c32149_g1,c24894_g1,c29326_g1,c39970_g1,c24924_g1,c19353_g1
GO:0009145	purine nucleoside triphosphate biosynthetic process	biological_process	0.0066082	0.39698	8	363	149	20834	c29326_g1,c24894_g1,c29684_g2,c32149_g1,c19353_g1,c24924_g1,c39970_g1,c33251_g16
GO:0009201	ribonucleoside triphosphate biosynthetic process	biological_process	0.0066082	0.39698	8	363	149	20834	c29326_g1,c29684_g2,c32149_g1,c24894_g1,c39970_g1,c19353_g1,c24924_g1,c33251_g16
GO:0009206	purine ribonucleoside triphosphate biosynthetic process	biological_process	0.0066082	0.39698	8	363	149	20834	c33251_g16,c39970_g1,c19353_g1,c24924_g1,c29326_g1,c29684_g2,c24894_g1,c32149_g1
GO:0019751	polyol metabolic process	biological_process	0.0066477	0.39698	7	363	120	20834	c59551_g1,c59599_g1,c10866_g1,c54543_g1,c61037_g1,c54536_g1,c38653_g1
GO:1901657	glycosyl compound metabolic process	biological_process	0.0067588	0.39823	23	363	721	20834	c33251_g16,c59599_g1,c25065_g1,c39970_g1,c54424_g1,c54543_g1,c44028_g1,c29326_g1,c32149_g1,c24894_g1,c33373_g1,c59551_g1,c10866_g1,c38896_g1,c54536_g1,c39245_g1,c20564_g1,c19353_g1,c24924_g1,c61037_g1,c29684_g2,c38653_g1,c50381_g1
GO:0046165	alcohol biosynthetic process	biological_process	0.0070554	0.40329	5	363	62	20834	c59599_g1,c54543_g1,c38653_g1,c61037_g1,c54536_g1
GO:0000270	peptidoglycan metabolic process	biological_process	0.0070625	0.40329	4	363	39	20834	c4564_g1,c39243_g1,c30191_g1,c4564_g2
GO:1901615	organic hydroxy compound metabolic process	biological_process	0.0071184	0.40329	8	363	150	20834	c38653_g1,c61037_g1,c34517_g1,c54543_g1,c54536_g1,c59551_g1,c10866_g1,c59599_g1
GO:0016616	oxidoreductase activity, acting on the CH-OH group of donors, NAD or NADP as acceptor	molecular_function	0.0073576	0.40682	15	363	370	20834	c35136_g1,c10902_g1,c59599_g1,c16360_g1,c54536_g1,c44554_g1,c32697_g3,c49282_g1,c39245_g1,c60147_g1,c30563_g1,c54543_g1,c24894_g1,c61037_g1,c55194_g1
GO:0005509	calcium ion binding	molecular_function	0.0073649	0.40682	12	363	283	20834	c32499_g1,c32149_g1,c32680_g2,c31052_g1,c24259_g1,c60443_g1,c10992_g1,c54563_g1,c38839_g1,c39823_g1,c60566_g1,c26417_g3
GO:1901137	carbohydrate derivative biosynthetic process	biological_process	0.0076966	0.41768	24	363	679	20834	c24924_g1,c19353_g1,c49233_g1,c29684_g2,c61037_g1,c38653_g1,c33534_g1,c60566_g1,c38839_g1,c30191_g1,c54536_g1,c4564_g2,c54543_g1,c39970_g1,c31052_g1,c4564_g1,c24894_g1,c32149_g1,c29326_g1,c59599_g1,c11926_g1,c20809_g1,c33251_g16,c39243_g1
GO:0005976	polysaccharide metabolic process	biological_process	0.0080639	0.41768	20	363	585	20834	c54536_g1,c34262_g1,c38839_g1,c60566_g1,c54401_g1,c61037_g1,c30509_g1,c32076_g3,c49233_g1,c50780_g1,c28810_g2,c54563_g1,c32460_g2,c20809_g1,c59599_g1,c10845_g1,c31052_g1,c54552_g1,c54543_g1,c24862_g1
GO:0033177	proton-transporting two-sector ATPase complex, proton-transporting domain	cellular_component	0.0080998	0.41768	10	363	225	20834	c33073_g1,c33251_g16,c24924_g1,c19353_g1,c33777_g1,c38661_g1,c32149_g1,c29684_g2,c24894_g1,c29326_g1
GO:0016999	antibiotic metabolic process	biological_process	0.0081286	0.41768	5	363	65	20834	c59599_g1,c54543_g1,c61037_g1,c38653_g1,c54536_g1
GO:0017000	antibiotic biosynthetic process	biological_process	0.0081286	0.41768	5	363	65	20834	c54543_g1,c59599_g1,c61037_g1,c38653_g1,c54536_g1
GO:0017144	drug metabolic process	biological_process	0.0081286	0.41768	5	363	65	20834	c54543_g1,c59599_g1,c61037_g1,c38653_g1,c54536_g1
GO:0006030	chitin metabolic process	biological_process	0.0085097	0.42732	3	363	25	20834	c56036_g1,c33704_g1,c31342_g1
GO:1901071	glucosamine-containing compound metabolic process	biological_process	0.0085097	0.42732	3	363	25	20834	c33704_g1,c56036_g1,c31342_g1
GO:1901565	organonitrogen compound catabolic process	biological_process	0.010299	0.51138	11	363	241	20834	c56036_g1,c33704_g1,c52173_g1,c49282_g1,c54536_g1,c39243_g1,c31886_g1,c32386_g1,c32034_g1,c59663_g1,c31342_g1
GO:0044262	cellular carbohydrate metabolic process	biological_process	0.010925	0.53641	23	363	727	20834	c59599_g1,c20809_g1,c32460_g2,c54563_g1,c28810_g2,c44228_g1,c54543_g1,c24862_g1,c54552_g1,c31052_g1,c10866_g1,c59551_g1,c60566_g1,c38839_g1,c34262_g1,c54536_g1,c50780_g1,c49233_g1,c32076_g3,c30509_g1,c61037_g1,c38653_g1,c54401_g1
GO:0045263	proton-transporting ATP synthase complex, coupling factor F(o)	cellular_component	0.011126	0.53897	6	363	102	20834	c32149_g1,c24894_g1,c29326_g1,c24924_g1,c19353_g1,c33251_g16
GO:0015985	energy coupled proton transport, down electrochemical gradient	biological_process	0.011343	0.53897	7	363	131	20834	c29684_g2,c32149_g1,c24894_g1,c29326_g1,c24924_g1,c19353_g1,c33251_g16
GO:0015986	ATP synthesis coupled proton transport	biological_process	0.011343	0.53897	7	363	131	20834	c33251_g16,c24924_g1,c19353_g1,c32149_g1,c29684_g2,c24894_g1,c29326_g1
GO:0005576	extracellular region	cellular_component	0.01163	0.53911	24	363	782	20834	c23961_g1,c21290_g1,c32149_g1,c38666_g1,c23299_g1,c31052_g1,c34231_g1,c32766_g2,c33651_g1,c44303_g1,c49306_g1,c28810_g2,c6077_g2,c24924_g1,c50780_g1,c60552_g1,c59716_g1,c23844_g1,c60566_g1,c40525_g1,c24568_g1,c28409_g1,c59850_g1,c38839_g1
GO:1901566	organonitrogen compound biosynthetic process	biological_process	0.011758	0.53911	30	363	976	20834	c33251_g16,c25065_g1,c44335_g1,c39243_g1,c24259_g1,c4564_g2,c39970_g1,c4564_g1,c59663_g1,c29326_g1,c32149_g1,c24894_g1,c40525_g1,c39856_g1,c33245_g1,c28268_g2,c49282_g1,c38896_g1,c30191_g1,c19353_g1,c33777_g1,c30563_g1,c24924_g1,c31631_g1,c31727_g1,c49233_g1,c50381_g1,c38940_g1,c34517_g1,c29684_g2
GO:0044281	small molecule metabolic process	biological_process	0.011904	0.53911	61	363	2410	20834	c54424_g1,c1825_g1,c24893_g3,c39970_g1,c44028_g1,c49719_g1,c54543_g1,c44709_g1,c29326_g1,c21268_g1,c59663_g1,c30623_g2,c49781_g1,c699_g1,c31727_g1,c60922_g1,c39245_g1,c32076_g3,c20564_g1,c38653_g1,c38940_g1,c60566_g1,c35136_g1,c33373_g1,c39856_g1,c44181_g1,c30191_g1,c54536_g1,c38896_g1,c31886_g1,c4564_g2,c32149_g1,c24894_g1,c31052_g1,c33251_g16,c45180_g1,c59599_g1,c20809_g1,c44554_g1,c25065_g1,c4…
GO:0044264	cellular polysaccharide metabolic process	biological_process	0.012116	0.53911	19	363	571	20834	c20809_g1,c32460_g2,c59599_g1,c28810_g2,c54563_g1,c54543_g1,c24862_g1,c54552_g1,c31052_g1,c60566_g1,c34262_g1,c38839_g1,c54536_g1,c50780_g1,c32076_g3,c49233_g1,c54401_g1,c61037_g1,c30509_g1
GO:0006024	glycosaminoglycan biosynthetic process	biological_process	0.012153	0.53911	4	363	45	20834	c30191_g1,c39243_g1,c4564_g1,c4564_g2
GO:0009127	purine nucleoside monophosphate biosynthetic process	biological_process	0.0122	0.53911	8	363	160	20834	c39970_g1,c24924_g1,c19353_g1,c24894_g1,c29684_g2,c32149_g1,c29326_g1,c33251_g16
GO:0009168	purine ribonucleoside monophosphate biosynthetic process	biological_process	0.0122	0.53911	8	363	160	20834	c24894_g1,c29684_g2,c32149_g1,c29326_g1,c24924_g1,c19353_g1,c39970_g1,c33251_g16
GO:0009772	photosynthetic electron transport in photosystem II	biological_process	0.013099	0.5731	2	363	5	20834	c27509_g1,c21242_g1
GO:0030234	enzyme regulator activity	molecular_function	0.013668	0.59213	10	363	250	20834	c34642_g1,c40338_g1,c24862_g1,c61221_g1,c30540_g1,c60237_g1,c23882_g1,c51542_g1,c49767_g1,c33755_g1
GO:0006023	aminoglycan biosynthetic process	biological_process	0.013989	0.59442	4	363	47	20834	c4564_g1,c30191_g1,c39243_g1,c4564_g2
GO:0006066	alcohol metabolic process	biological_process	0.01399	0.59442	7	363	137	20834	c59551_g1,c59599_g1,c10866_g1,c54543_g1,c38653_g1,c61037_g1,c54536_g1
GO:0006118	electron transport	biological_process	0.014211	0.59806	12	363	328	20834	c59574_g1,c39970_g1,c25186_g1,c33251_g4,c54424_g1,c30325_g1,c44101_g1,c27509_g1,c15553_g1,c21242_g1,c60314_g1,c22937_g2
GO:0009084	glutamine family amino acid biosynthetic process	biological_process	0.014592	0.6083	3	363	30	20834	c4564_g2,c59663_g1,c30191_g1
GO:0045259	proton-transporting ATP synthase complex	cellular_component	0.015238	0.62931	7	363	137	20834	c39970_g1,c33251_g16,c19353_g1,c24924_g1,c29326_g1,c32149_g1,c24894_g1
GO:0004135	amylo-alpha-1,6-glucosidase activity	molecular_function	0.016658	0.67535	2	363	10	20834	c30509_g1,c54552_g1
GO:0005980	glycogen catabolic process	biological_process	0.016658	0.67535	2	363	10	20834	c30509_g1,c54552_g1
GO:0016311	dephosphorylation	biological_process	0.017693	0.70277	4	363	49	20834	c60922_g1,c45180_g1,c44339_g1,c28311_g1
GO:0044763	single-organism cellular process	biological_process	0.017743	0.70277	149	363	6821	20834	c23961_g1,c54543_g1,c21290_g1,c24893_g3,c39970_g1,c29494_g1,c11926_g1,c22937_g2,c21242_g1,c60410_g1,c39245_g1,c54547_g1,c38653_g1,c33534_g1,c44181_g1,c35136_g1,c34262_g1,c30017_g1,c32149_g1,c32766_g1,c54563_g1,c25065_g1,c39142_g1,c24924_g1,c6077_g2,c19353_g1,c31631_g1,c32034_g1,c34517_g1,c33628_g1,c44230_g1,c60545_g1,c19910_g1,c39299_g1,c33463_g1,c1825_g1,c32593_g2,c32048_g1,c59663_g1,c38781_g1,c…
GO:0005788	endoplasmic reticulum lumen	cellular_component	0.017812	0.70277	2	363	10	20834	c44101_g1,c16456_g2
GO:0006020	inositol metabolic process	biological_process	0.018655	0.72951	3	363	38	20834	c38653_g1,c59551_g1,c10866_g1
GO:0042440	pigment metabolic process	biological_process	0.019109	0.73383	12	363	269	20834	c19910_g1,c44335_g1,c38896_g1,c25065_g1,c35136_g1,c52173_g1,c26915_g1,c50381_g1,c32386_g1,c30563_g1,c24259_g1,c33777_g1
GO:0044283	small molecule biosynthetic process	biological_process	0.019395	0.73383	22	363	680	20834	c54536_g1,c30191_g1,c49282_g1,c39856_g1,c33245_g1,c33373_g1,c40525_g1,c61037_g1,c38653_g1,c34517_g1,c38940_g1,c31727_g1,c49233_g1,c31631_g1,c30563_g1,c20564_g1,c59599_g1,c20809_g1,c59663_g1,c44028_g1,c4564_g2,c54543_g1
GO:0019725	cellular homeostasis	biological_process	0.019596	0.73383	8	363	180	20834	c39970_g1,c23961_g1,c30325_g1,c34126_g1,c44101_g1,c60545_g1,c22937_g2,c16456_g2
GO:0015948	methanogenesis	biological_process	0.019761	0.73383	3	363	27	20834	c49233_g1,c33245_g1,c33755_g1
GO:0015975	energy derivation by oxidation of reduced inorganic compounds	biological_process	0.019761	0.73383	3	363	27	20834	c33245_g1,c49233_g1,c33755_g1
GO:0043447	alkane biosynthetic process	biological_process	0.019761	0.73383	3	363	27	20834	c33755_g1,c33245_g1,c49233_g1
GO:0016829	lyase activity	molecular_function	0.019947	0.73454	15	363	429	20834	c29660_g2,c1825_g1,c24893_g3,c56443_g1,c4885_g1,c44709_g1,c10845_g1,c34517_g1,c33628_g1,c21820_g1,c40525_g1,c10866_g1,c39856_g1,c59551_g1,c60054_g1
GO:0006541	glutamine metabolic process	biological_process	0.020357	0.74156	3	363	30	20834	c4564_g2,c30191_g1,c28268_g2
GO:0051186	cofactor metabolic process	biological_process	0.020473	0.74156	23	363	725	20834	c60410_g1,c44335_g1,c25065_g1,c10902_g1,c52173_g1,c44028_g1,c24259_g1,c38896_g1,c60314_g1,c49282_g1,c59551_g1,c33245_g1,c33373_g1,c10866_g1,c34517_g1,c38940_g1,c50381_g1,c39245_g1,c49233_g1,c32386_g1,c30563_g1,c33777_g1,c20564_g1
GO:0008831	dTDP-4-dehydrorhamnose reductase activity	molecular_function	0.021193	0.76141	4	363	51	20834	c54543_g1,c59599_g1,c54536_g1,c61037_g1
GO:0042451	purine nucleoside biosynthetic process	biological_process	0.021949	0.77595	8	363	192	20834	c24924_g1,c19353_g1,c39970_g1,c29684_g2,c24894_g1,c32149_g1,c29326_g1,c33251_g16
GO:0046129	purine ribonucleoside biosynthetic process	biological_process	0.021949	0.77595	8	363	192	20834	c33251_g16,c39970_g1,c24924_g1,c19353_g1,c29684_g2,c32149_g1,c24894_g1,c29326_g1
GO:0043650	dicarboxylic acid biosynthetic process	biological_process	0.022211	0.77896	4	363	54	20834	c59663_g1,c38940_g1,c49233_g1,c33245_g1
GO:1903510	mucopolysaccharide metabolic process	biological_process	0.022653	0.78486	2	363	10	20834	c61221_g1,c33755_g1
GO:0030258	lipid modification	biological_process	0.022734	0.78486	5	363	74	20834	c44230_g1,c55449_g1,c32048_g1,c60314_g1,c30017_g1
GO:0015980	energy derivation by oxidation of organic compounds	biological_process	0.023126	0.79197	10	363	245	20834	c20564_g1,c44028_g1,c54552_g1,c49233_g1,c23299_g1,c30509_g1,c33245_g1,c33373_g1,c35136_g1,c33755_g1
GO:0019295	coenzyme M biosynthetic process	biological_process	0.023479	0.79197	1	363	1	20834	c60410_g1
GO:0019296	coenzyme M metabolic process	biological_process	0.023479	0.79197	1	363	1	20834	c60410_g1
GO:0065008	regulation of biological quality	biological_process	0.023771	0.79197	18	363	581	20834	c44101_g1,c22937_g2,c33651_g1,c38666_g1,c39970_g1,c30325_g1,c23961_g1,c34126_g1,c54543_g1,c54536_g1,c19910_g1,c60545_g1,c32697_g3,c16456_g2,c61037_g1,c60552_g1,c33777_g1,c29806_g1
GO:0045226	extracellular polysaccharide biosynthetic process	biological_process	0.024081	0.79197	4	363	54	20834	c54536_g1,c61037_g1,c54543_g1,c59599_g1
GO:0046379	extracellular polysaccharide metabolic process	biological_process	0.024081	0.79197	4	363	54	20834	c54543_g1,c59599_g1,c61037_g1,c54536_g1
GO:0006091	generation of precursor metabolites and energy	biological_process	0.024195	0.79197	16	363	509	20834	c32149_g1,c23299_g1,c54424_g1,c54552_g1,c44028_g1,c21242_g1,c30509_g1,c49233_g1,c20564_g1,c27509_g1,c33755_g1,c35136_g1,c59551_g1,c33373_g1,c33245_g1,c10866_g1
GO:0006073	cellular glucan metabolic process	biological_process	0.025875	0.79881	10	363	307	20834	c54401_g1,c30509_g1,c54552_g1,c32076_g3,c50780_g1,c24862_g1,c28810_g2,c34262_g1,c54563_g1,c32460_g2
GO:0044042	glucan metabolic process	biological_process	0.025875	0.79881	10	363	307	20834	c54552_g1,c32076_g3,c50780_g1,c24862_g1,c30509_g1,c54401_g1,c32460_g2,c54563_g1,c28810_g2,c34262_g1
GO:0051129	negative regulation of cellular component organization	biological_process	0.025878	0.79881	2	363	11	20834	c28268_g2,c2963_g1
GO:0030638	polyketide metabolic process	biological_process	0.025958	0.79881	4	363	54	20834	c61037_g1,c54536_g1,c54543_g1,c59599_g1
GO:0030639	polyketide biosynthetic process	biological_process	0.025958	0.79881	4	363	54	20834	c59599_g1,c54543_g1,c61037_g1,c54536_g1
GO:0016758	transferase activity, transferring hexosyl groups	molecular_function	0.026134	0.79881	14	363	407	20834	c54552_g1,c6255_g1,c32076_g3,c50780_g1,c24870_g1,c30310_g1,c30509_g1,c32048_g1,c44230_g1,c30017_g1,c55449_g1,c28810_g2,c32683_g1,c54563_g1
GO:0009152	purine ribonucleotide biosynthetic process	biological_process	0.026823	0.79881	8	363	186	20834	c29326_g1,c32149_g1,c29684_g2,c24894_g1,c19353_g1,c24924_g1,c39970_g1,c33251_g16
GO:0009061	anaerobic respiration	biological_process	0.026966	0.79881	3	363	31	20834	c33755_g1,c33245_g1,c49233_g1
GO:0043169	cation binding	molecular_function	0.027045	0.79881	66	363	2721	20834	c31589_g2,c31405_g1,c44335_g1,c32417_g2,c24259_g1,c60147_g1,c24893_g3,c21268_g1,c32375_g3,c5793_g1,c15553_g1,c61192_g1,c60535_g1,c38903_g1,c22402_g2,c55622_g1,c4885_g1,c50437_g1,c44202_g1,c54563_g1,c33251_g3,c38942_g1,c31886_g1,c32680_g2,c32149_g1,c15541_g1,c60443_g1,c6077_g2,c24839_g1,c32014_g1,c49781_g1,c39823_g1,c51237_g1,c28496_g1,c33463_g1,c34126_g1,c44028_g1,c59569_g1,c32499_g1,c38781_g1,c2…
GO:0008849	enterochelin esterase activity	molecular_function	0.02798	0.79881	1	363	1	20834	c31589_g2
GO:0009611	response to wounding	biological_process	0.028007	0.79881	4	363	71	20834	c23882_g1,c51542_g1,c30540_g1,c25455_g1
GO:1901607	alpha-amino acid biosynthetic process	biological_process	0.028189	0.79881	11	363	305	20834	c59663_g1,c38940_g1,c34517_g1,c30563_g1,c4564_g2,c31631_g1,c49233_g1,c30191_g1,c40525_g1,c33245_g1,c39856_g1
GO:0006520	cellular amino acid metabolic process	biological_process	0.028342	0.79881	26	363	898	20834	c30191_g1,c54536_g1,c49282_g1,c28268_g2,c60566_g1,c33245_g1,c39856_g1,c44181_g1,c44339_g1,c40525_g1,c33628_g1,c34517_g1,c38940_g1,c60922_g1,c49233_g1,c31631_g1,c30563_g1,c44554_g1,c49781_g1,c45180_g1,c44709_g1,c31052_g1,c59663_g1,c1825_g1,c31886_g1,c4564_g2
GO:0009156	ribonucleoside monophosphate biosynthetic process	biological_process	0.028453	0.79881	8	363	183	20834	c29326_g1,c29684_g2,c24894_g1,c32149_g1,c39970_g1,c19353_g1,c24924_g1,c33251_g16
GO:0030259	lipid glycosylation	biological_process	0.028873	0.79881	4	363	54	20834	c44230_g1,c30017_g1,c32048_g1,c55449_g1
GO:0046872	metal ion binding	molecular_function	0.029079	0.79881	65	363	2689	20834	c55194_g1,c50089_g1,c20564_g1,c29660_g2,c22276_g3,c28253_g1,c60566_g1,c4559_g1,c39856_g1,c38781_g1,c32499_g1,c59569_g1,c44028_g1,c34126_g1,c33463_g1,c28496_g1,c49781_g1,c51237_g1,c39823_g1,c60244_g1,c4737_g1,c38839_g1,c33755_g1,c2963_g1,c31052_g1,c33251_g4,c33206_g2,c59574_g1,c10992_g1,c54499_g1,c39243_g1,c31066_g1,c8290_g1,c32460_g2,c26417_g3,c4885_g1,c55622_g1,c38903_g1,c22402_g2,c15553_g1,c605…
GO:0004332	fructose-bisphosphate aldolase activity	molecular_function	0.029329	0.79881	2	363	18	20834	c10866_g1,c59551_g1
GO:0009251	glucan catabolic process	biological_process	0.029464	0.79881	2	363	13	20834	c30509_g1,c54552_g1
GO:0044247	cellular polysaccharide catabolic process	biological_process	0.029464	0.79881	2	363	13	20834	c54552_g1,c30509_g1
GO:0071704	organic substance metabolic process	biological_process	0.029493	0.79881	199	363	9775	20834	c34517_g1,c33628_g1,c32034_g1,c31631_g1,c24924_g1,c19353_g1,c22381_g1,c19910_g1,c59850_g1,c22431_g1,c44230_g1,c15464_g1,c32149_g1,c33171_g2,c32766_g1,c33984_g1,c30964_g1,c23849_g1,c32680_g2,c44228_g1,c11011_g1,c39021_g1,c54563_g1,c25065_g1,c33534_g1,c38653_g1,c55622_g1,c44576_g1,c39245_g1,c22469_g2,c44848_g1,c54468_g1,c39576_g1,c30017_g1,c34262_g1,c55745_g1,c35136_g1,c26606_g1,c44181_g1,c39724_g1…
GO:0032270	positive regulation of cellular protein metabolic process	biological_process	0.029553	0.79881	2	363	17	20834	c28189_g1,c23961_g1
GO:0051247	positive regulation of protein metabolic process	biological_process	0.029553	0.79881	2	363	17	20834	c23961_g1,c28189_g1
GO:0004657	proline dehydrogenase activity	molecular_function	0.029966	0.79881	1	363	1	20834	c59663_g1
GO:0006562	proline catabolic process	biological_process	0.029966	0.79881	1	363	1	20834	c59663_g1
GO:0009267	cellular response to starvation	biological_process	0.030404	0.79881	2	363	15	20834	c10845_g1,c23961_g1
GO:0031667	response to nutrient levels	biological_process	0.030404	0.79881	2	363	15	20834	c10845_g1,c23961_g1
GO:0031669	cellular response to nutrient levels	biological_process	0.030404	0.79881	2	363	15	20834	c23961_g1,c10845_g1
GO:0042594	response to starvation	biological_process	0.030404	0.79881	2	363	15	20834	c23961_g1,c10845_g1
GO:0006164	purine nucleotide biosynthetic process	biological_process	0.030908	0.79881	8	363	189	20834	c33251_g16,c39970_g1,c19353_g1,c24924_g1,c29326_g1,c29684_g2,c32149_g1,c24894_g1
GO:0030100	regulation of endocytosis	biological_process	0.030975	0.79881	1	363	1	20834	c2963_g1
GO:0045806	negative regulation of endocytosis	biological_process	0.030975	0.79881	1	363	1	20834	c2963_g1
GO:0050764	regulation of phagocytosis	biological_process	0.030975	0.79881	1	363	1	20834	c2963_g1
GO:0050765	negative regulation of phagocytosis	biological_process	0.030975	0.79881	1	363	1	20834	c2963_g1
GO:0008652	cellular amino acid biosynthetic process	biological_process	0.031113	0.79881	11	363	310	20834	c30191_g1,c39856_g1,c33245_g1,c40525_g1,c38940_g1,c34517_g1,c59663_g1,c31631_g1,c49233_g1,c30563_g1,c4564_g2
GO:0000462	maturation of SSU-rRNA from tricistronic rRNA transcript (SSU-rRNA, 5.8S rRNA, LSU-rRNA)	biological_process	0.031341	0.79881	1	363	1	20834	c30964_g1
GO:0030490	maturation of SSU-rRNA	biological_process	0.031341	0.79881	1	363	1	20834	c30964_g1
GO:0030686	90S preribosome	cellular_component	0.031341	0.79881	1	363	1	20834	c30964_g1
GO:0042274	ribosomal small subunit biogenesis	biological_process	0.031341	0.79881	1	363	1	20834	c30964_g1
GO:0090599	alpha-glucosidase activity	molecular_function	0.031454	0.79881	3	363	32	20834	c54552_g1,c32460_g2,c30509_g1
GO:0009124	nucleoside monophosphate biosynthetic process	biological_process	0.031743	0.80157	8	363	189	20834	c29326_g1,c29684_g2,c24894_g1,c32149_g1,c19353_g1,c24924_g1,c39970_g1,c33251_g16
GO:0042278	purine nucleoside metabolic process	biological_process	0.032505	0.81065	18	363	618	20834	c38896_g1,c10866_g1,c59551_g1,c33373_g1,c50381_g1,c29684_g2,c24924_g1,c20564_g1,c19353_g1,c39245_g1,c25065_g1,c33251_g16,c32149_g1,c24894_g1,c29326_g1,c44028_g1,c54424_g1,c39970_g1
GO:0046128	purine ribonucleoside metabolic process	biological_process	0.032505	0.81065	18	363	618	20834	c33251_g16,c25065_g1,c44028_g1,c54424_g1,c39970_g1,c32149_g1,c24894_g1,c29326_g1,c10866_g1,c59551_g1,c33373_g1,c38896_g1,c24924_g1,c20564_g1,c19353_g1,c39245_g1,c50381_g1,c29684_g2
GO:0051715	cytolysis in other organism	biological_process	0.032716	0.81065	2	363	14	20834	c38666_g1,c33651_g1
GO:1901136	carbohydrate derivative catabolic process	biological_process	0.033064	0.81065	5	363	83	20834	c39243_g1,c31342_g1,c32034_g1,c33704_g1,c56036_g1
GO:0005977	glycogen metabolic process	biological_process	0.033412	0.81065	2	363	15	20834	c30509_g1,c54552_g1
GO:0006112	energy reserve metabolic process	biological_process	0.033412	0.81065	2	363	15	20834	c30509_g1,c54552_g1
GO:0051537	2 iron, 2 sulfur cluster binding	molecular_function	0.033677	0.81065	3	363	40	20834	c6077_g2,c59551_g1,c30017_g1
GO:0009163	nucleoside biosynthetic process	biological_process	0.034412	0.81065	8	363	207	20834	c33251_g16,c29326_g1,c24894_g1,c29684_g2,c32149_g1,c19353_g1,c24924_g1,c39970_g1
GO:0042455	ribonucleoside biosynthetic process	biological_process	0.034412	0.81065	8	363	207	20834	c29684_g2,c24894_g1,c32149_g1,c29326_g1,c24924_g1,c19353_g1,c39970_g1,c33251_g16
GO:0046034	ATP metabolic process	biological_process	0.03443	0.81065	12	363	358	20834	c32149_g1,c29684_g2,c24894_g1,c29326_g1,c44028_g1,c24924_g1,c20564_g1,c19353_g1,c54424_g1,c39970_g1,c33373_g1,c33251_g16
GO:0043242	negative regulation of protein complex disassembly	biological_process	0.034487	0.81065	1	363	2	20834	c28268_g2
GO:0060567	negative regulation of DNA-templated transcription, termination	biological_process	0.034487	0.81065	1	363	2	20834	c28268_g2
GO:0009767	photosynthetic electron transport chain	biological_process	0.034518	0.81065	2	363	11	20834	c27509_g1,c21242_g1
GO:0033926	glycopeptide alpha-N-acetylgalactosaminidase activity	molecular_function	0.034671	0.81065	2	363	19	20834	c54552_g1,c30509_g1
GO:0009055	electron carrier activity	molecular_function	0.035059	0.81205	9	363	266	20834	c22937_g2,c21242_g1,c15553_g1,c27509_g1,c44101_g1,c30325_g1,c59574_g1,c39970_g1,c33251_g4
GO:0016469	proton-transporting two-sector ATPase complex	cellular_component	0.035226	0.81205	11	363	312	20834	c24894_g1,c32149_g1,c29684_g2,c29326_g1,c24924_g1,c19353_g1,c33777_g1,c38661_g1,c39970_g1,c33073_g1,c33251_g16
GO:0004725	protein tyrosine phosphatase activity	molecular_function	0.035283	0.81205	3	363	30	20834	c44339_g1,c45180_g1,c60922_g1
GO:0009349	riboflavin synthase complex	cellular_component	0.036034	0.82504	1	363	2	20834	c31727_g1
GO:0016838	carbon-oxygen lyase activity, acting on phosphates	molecular_function	0.037019	0.84157	3	363	48	20834	c29660_g2,c40525_g1,c4885_g1
GO:0018580	nitronate monooxygenase activity	molecular_function	0.037311	0.84157	2	363	14	20834	c34517_g1,c39856_g1
GO:0006561	proline biosynthetic process	biological_process	0.037606	0.84157	1	363	3	20834	c59663_g1
GO:0015035	protein disulfide oxidoreductase activity	molecular_function	0.037948	0.84157	4	363	79	20834	c44101_g1,c39970_g1,c22937_g2,c30325_g1
GO:0015036	disulfide oxidoreductase activity	molecular_function	0.037948	0.84157	4	363	79	20834	c44101_g1,c30325_g1,c22937_g2,c39970_g1
GO:0009144	purine nucleoside triphosphate metabolic process	biological_process	0.038279	0.84157	12	363	367	20834	c32149_g1,c29684_g2,c24894_g1,c29326_g1,c54424_g1,c39970_g1,c44028_g1,c24924_g1,c19353_g1,c20564_g1,c33373_g1,c33251_g16
GO:0009199	ribonucleoside triphosphate metabolic process	biological_process	0.038279	0.84157	12	363	367	20834	c29326_g1,c24894_g1,c29684_g2,c32149_g1,c39970_g1,c54424_g1,c19353_g1,c20564_g1,c24924_g1,c44028_g1,c33251_g16,c33373_g1
GO:0009205	purine ribonucleoside triphosphate metabolic process	biological_process	0.038279	0.84157	12	363	367	20834	c24924_g1,c44028_g1,c20564_g1,c19353_g1,c54424_g1,c39970_g1,c32149_g1,c29684_g2,c24894_g1,c29326_g1,c33251_g16,c33373_g1
GO:0044712	single-organism catabolic process	biological_process	0.038539	0.84308	15	363	481	20834	c10866_g1,c52173_g1,c26421_g1,c59551_g1,c49282_g1,c60314_g1,c54727_g1,c54536_g1,c54552_g1,c32386_g1,c31886_g1,c59663_g1,c59716_g1,c10845_g1,c30509_g1
GO:0015947	methane metabolic process	biological_process	0.039672	0.85937	3	363	38	20834	c33245_g1,c49233_g1,c33755_g1
GO:0043446	cellular alkane metabolic process	biological_process	0.039672	0.85937	3	363	38	20834	c33245_g1,c49233_g1,c33755_g1
GO:0046655	folic acid metabolic process	biological_process	0.040472	0.86542	3	363	37	20834	c49233_g1,c33245_g1,c38940_g1
GO:0046656	folic acid biosynthetic process	biological_process	0.040472	0.86542	3	363	37	20834	c33245_g1,c49233_g1,c38940_g1
GO:1901575	organic substance catabolic process	biological_process	0.040539	0.86542	24	363	844	20834	c59663_g1,c23299_g1,c10845_g1,c31342_g1,c31886_g1,c54552_g1,c39243_g1,c21820_g1,c56036_g1,c52173_g1,c33704_g1,c32034_g1,c59716_g1,c14111_g2,c30509_g1,c32386_g1,c49282_g1,c34262_g1,c60314_g1,c54727_g1,c54536_g1,c10866_g1,c26421_g1,c59551_g1
GO:0016052	carbohydrate catabolic process	biological_process	0.041155	0.87435	6	363	153	20834	c10866_g1,c59551_g1,c54552_g1,c34262_g1,c30509_g1,c10845_g1
GO:0009119	ribonucleoside metabolic process	biological_process	0.042048	0.88903	18	363	635	20834	c33373_g1,c59551_g1,c10866_g1,c38896_g1,c39245_g1,c20564_g1,c19353_g1,c24924_g1,c29684_g2,c50381_g1,c33251_g16,c25065_g1,c39970_g1,c54424_g1,c44028_g1,c29326_g1,c32149_g1,c24894_g1
GO:0006694	steroid biosynthetic process	biological_process	0.042771	0.89085	7	363	160	20834	c61037_g1,c54536_g1,c4558_g1,c32697_g3,c35136_g1,c39245_g1,c54543_g1
GO:0043085	positive regulation of catalytic activity	biological_process	0.043083	0.89085	2	363	18	20834	c28189_g1,c23961_g1
GO:0044093	positive regulation of molecular function	biological_process	0.043083	0.89085	2	363	18	20834	c28189_g1,c23961_g1
GO:0009141	nucleoside triphosphate metabolic process	biological_process	0.043129	0.89085	12	363	373	20834	c33373_g1,c33251_g16,c32149_g1,c24894_g1,c29684_g2,c29326_g1,c44028_g1,c24924_g1,c19353_g1,c20564_g1,c54424_g1,c39970_g1
GO:0044723	single-organism carbohydrate metabolic process	biological_process	0.043183	0.89085	28	363	1052	20834	c32048_g1,c31052_g1,c54552_g1,c24862_g1,c54543_g1,c54563_g1,c59599_g1,c32460_g2,c11926_g1,c20809_g1,c61037_g1,c30509_g1,c33534_g1,c38653_g1,c54401_g1,c32034_g1,c49233_g1,c32076_g3,c54536_g1,c22276_g3,c30017_g1,c38839_g1,c34262_g1,c55449_g1,c59551_g1,c60566_g1,c44230_g1,c10866_g1
GO:0031012	extracellular matrix	cellular_component	0.04378	0.89085	6	363	148	20834	c24568_g1,c38839_g1,c31052_g1,c60566_g1,c24924_g1,c8290_g1
GO:1901362	organic cyclic compound biosynthetic process	biological_process	0.044163	0.89085	67	363	2847	20834	c30563_g1,c49233_g1,c61037_g1,c28962_g2,c5638_g1,c33245_g1,c33852_g1,c30325_g1,c49337_g1,c23299_g1,c33251_g16,c44171_g1,c33777_g1,c50089_g1,c38661_g1,c31727_g1,c60319_g1,c29590_g2,c38940_g1,c39856_g1,c4558_g1,c33225_g4,c59663_g1,c38781_g1,c8889_g1,c24924_g1,c19353_g1,c44256_g1,c50381_g1,c29684_g2,c34517_g1,c49928_g1,c40525_g1,c16456_g2,c15464_g1,c32697_g3,c45063_g1,c28268_g2,c19910_g1,c59850_g1,c…
GO:0008061	chitin binding	molecular_function	0.044291	0.89085	2	363	20	20834	c31342_g1,c33704_g1
GO:0001836	release of cytochrome c from mitochondria	biological_process	0.044644	0.89085	1	363	2	20834	c28189_g1
GO:0008637	apoptotic mitochondrial changes	biological_process	0.044644	0.89085	1	363	2	20834	c28189_g1
GO:0097190	apoptotic signaling pathway	biological_process	0.044644	0.89085	1	363	2	20834	c28189_g1
GO:0051188	cofactor biosynthetic process	biological_process	0.044719	0.89085	16	363	466	20834	c49282_g1,c38896_g1,c33245_g1,c33373_g1,c50381_g1,c34517_g1,c38940_g1,c30563_g1,c33777_g1,c20564_g1,c49233_g1,c25065_g1,c60410_g1,c44335_g1,c44028_g1,c24259_g1
GO:0019752	carboxylic acid metabolic process	biological_process	0.045002	0.89085	32	363	1226	20834	c60566_g1,c35136_g1,c39856_g1,c44181_g1,c30191_g1,c54536_g1,c60922_g1,c38940_g1,c49781_g1,c1825_g1,c44709_g1,c59663_g1,c59551_g1,c33245_g1,c10866_g1,c40525_g1,c44339_g1,c60314_g1,c28268_g2,c33755_g1,c49282_g1,c49233_g1,c31631_g1,c30563_g1,c33628_g1,c34517_g1,c45180_g1,c20809_g1,c44554_g1,c31886_g1,c4564_g2,c31052_g1
GO:0072522	purine-containing compound biosynthetic process	biological_process	0.045401	0.89085	8	363	213	20834	c32149_g1,c24894_g1,c29684_g2,c29326_g1,c39970_g1,c24924_g1,c19353_g1,c33251_g16
GO:0050896	response to stimulus	biological_process	0.045417	0.89085	55	363	2345	20834	c44181_g1,c60566_g1,c29123_g1,c49405_g1,c4558_g1,c38896_g1,c20564_g1,c33777_g1,c23966_g1,c30540_g1,c38940_g1,c14111_g2,c28189_g1,c60237_g1,c59722_g1,c22937_g2,c33388_g1,c30623_g2,c699_g1,c6938_g1,c49306_g1,c21290_g1,c23961_g1,c10845_g1,c29303_g1,c60887_g1,c16456_g2,c15541_g1,c29386_g1,c51542_g1,c22431_g1,c23882_g1,c1037_g1,c60314_g1,c38839_g1,c33852_g1,c21670_g1,c33473_g1,c6077_g2,c49233_g1,c2491…
GO:0004133	glycogen debranching enzyme activity	molecular_function	0.045577	0.89085	2	363	18	20834	c30509_g1,c54552_g1
GO:0004134	4-alpha-glucanotransferase activity	molecular_function	0.045577	0.89085	2	363	18	20834	c30509_g1,c54552_g1
GO:0016788	hydrolase activity, acting on ester bonds	molecular_function	0.045822	0.89085	25	363	933	20834	c54727_g1,c28409_g1,c38896_g1,c4559_g1,c26421_g1,c28311_g1,c44339_g1,c14111_g2,c50381_g1,c59716_g1,c32034_g1,c20994_g1,c60922_g1,c32386_g1,c19353_g1,c699_g1,c50437_g1,c52173_g1,c31589_g2,c45180_g1,c38755_g1,c32460_g2,c31857_g1,c39284_g1,c24862_g1
GO:0030170	pyridoxal phosphate binding	molecular_function	0.046414	0.89085	5	363	112	20834	c44709_g1,c33628_g1,c23912_g1,c55286_g1,c1825_g1
GO:0004721	phosphoprotein phosphatase activity	molecular_function	0.046486	0.89085	3	363	39	20834	c45180_g1,c44339_g1,c60922_g1
GO:0006470	protein dephosphorylation	biological_process	0.046486	0.89085	3	363	39	20834	c45180_g1,c44339_g1,c60922_g1
GO:0046914	transition metal ion binding	molecular_function	0.046568	0.89085	45	363	1804	20834	c59574_g1,c33251_g4,c33206_g2,c38942_g1,c39243_g1,c54499_g1,c44202_g1,c50437_g1,c32460_g2,c31066_g1,c8290_g1,c60244_g1,c24839_g1,c32014_g1,c4737_g1,c6077_g2,c2963_g1,c15541_g1,c21268_g1,c59569_g1,c38781_g1,c60147_g1,c24893_g3,c34126_g1,c33463_g1,c44028_g1,c44335_g1,c32417_g2,c28496_g1,c31405_g1,c31589_g2,c49781_g1,c55622_g1,c55194_g1,c22402_g2,c50089_g1,c20564_g1,c38903_g1,c22276_g3,c61192_g1,c15…
GO:0045454	cell redox homeostasis	biological_process	0.046854	0.89245	6	363	151	20834	c39970_g1,c22937_g2,c30325_g1,c16456_g2,c44101_g1,c60545_g1
GO:0008202	steroid metabolic process	biological_process	0.047248	0.8961	7	363	164	20834	c35136_g1,c39245_g1,c54543_g1,c4558_g1,c54536_g1,c61037_g1,c32697_g3
GO:0046148	pigment biosynthetic process	biological_process	0.047477	0.89658	10	363	238	20834	c30563_g1,c24259_g1,c33777_g1,c50381_g1,c26915_g1,c35136_g1,c25065_g1,c19910_g1,c38896_g1,c44335_g1
GO:0016835	carbon-oxygen lyase activity	molecular_function	0.048459	0.91123	6	363	147	20834	c34517_g1,c10845_g1,c4885_g1,c40525_g1,c24893_g3,c29660_g2
GO:0043436	oxoacid metabolic process	biological_process	0.04919	0.91389	32	363	1234	20834	c31631_g1,c49233_g1,c30563_g1,c33628_g1,c34517_g1,c33245_g1,c59551_g1,c40525_g1,c44339_g1,c10866_g1,c28268_g2,c49282_g1,c33755_g1,c60314_g1,c31886_g1,c4564_g2,c31052_g1,c20809_g1,c45180_g1,c44554_g1,c60922_g1,c38940_g1,c39856_g1,c60566_g1,c35136_g1,c44181_g1,c30191_g1,c54536_g1,c1825_g1,c44709_g1,c59663_g1,c49781_g1
GO:0009225	nucleotide-sugar metabolic process	biological_process	0.049794	0.91389	5	363	123	20834	c32076_g3,c59599_g1,c54543_g1,c54536_g1,c61037_g1
GO:0017108	5'-flap endonuclease activity	molecular_function	0.050042	0.91389	1	363	4	20834	c14111_g2
GO:0033557	Slx1-Slx4 complex	cellular_component	0.050042	0.91389	1	363	4	20834	c14111_g2
GO:0048256	flap endonuclease activity	molecular_function	0.050042	0.91389	1	363	4	20834	c14111_g2
GO:0006082	organic acid metabolic process	biological_process	0.050327	0.91389	32	363	1237	20834	c44554_g1,c20809_g1,c45180_g1,c31052_g1,c31886_g1,c4564_g2,c28268_g2,c33755_g1,c49282_g1,c60314_g1,c33245_g1,c59551_g1,c40525_g1,c44339_g1,c10866_g1,c34517_g1,c33628_g1,c31631_g1,c49233_g1,c30563_g1,c49781_g1,c44709_g1,c59663_g1,c1825_g1,c54536_g1,c30191_g1,c39856_g1,c60566_g1,c35136_g1,c44181_g1,c38940_g1,c60922_g1
GO:0031360	intrinsic component of thylakoid membrane	cellular_component	0.050906	0.91389	1	363	4	20834	c33251_g4
GO:0031361	integral component of thylakoid membrane	cellular_component	0.050906	0.91389	1	363	4	20834	c33251_g4
GO:0031640	killing of cells of other organism	biological_process	0.051541	0.91389	2	363	18	20834	c38666_g1,c33651_g1
GO:0044364	disruption of cells of other organism	biological_process	0.051541	0.91389	2	363	18	20834	c33651_g1,c38666_g1
GO:0009126	purine nucleoside monophosphate metabolic process	biological_process	0.051726	0.91389	14	363	490	20834	c44028_g1,c24924_g1,c19353_g1,c20564_g1,c54424_g1,c39970_g1,c32149_g1,c29684_g2,c24894_g1,c29326_g1,c10866_g1,c59551_g1,c33251_g16,c33373_g1
GO:0009167	purine ribonucleoside monophosphate metabolic process	biological_process	0.051726	0.91389	14	363	490	20834	c59551_g1,c33373_g1,c33251_g16,c10866_g1,c29684_g2,c24894_g1,c32149_g1,c29326_g1,c54424_g1,c39970_g1,c44028_g1,c24924_g1,c19353_g1,c20564_g1
GO:0009108	coenzyme biosynthetic process	biological_process	0.051908	0.91389	10	363	269	20834	c30563_g1,c44028_g1,c20564_g1,c49233_g1,c34517_g1,c38940_g1,c33373_g1,c33245_g1,c49282_g1,c60410_g1
GO:0006818	hydrogen transport	biological_process	0.052292	0.91389	14	363	466	20834	c33251_g16,c33373_g1,c33073_g1,c29326_g1,c24894_g1,c29684_g2,c32149_g1,c54424_g1,c38661_g1,c33777_g1,c19353_g1,c20564_g1,c44028_g1,c24924_g1
GO:0015992	proton transport	biological_process	0.052292	0.91389	14	363	466	20834	c33777_g1,c19353_g1,c20564_g1,c44028_g1,c24924_g1,c38661_g1,c54424_g1,c29326_g1,c24894_g1,c32149_g1,c29684_g2,c33073_g1,c33251_g16,c33373_g1
GO:0009056	catabolic process	biological_process	0.052353	0.91389	28	363	1053	20834	c56036_g1,c21820_g1,c33704_g1,c52173_g1,c39243_g1,c54552_g1,c31886_g1,c23299_g1,c59663_g1,c31342_g1,c26392_g1,c10845_g1,c10866_g1,c27149_g1,c59551_g1,c26421_g1,c60314_g1,c34262_g1,c49282_g1,c54536_g1,c54727_g1,c6077_g2,c38661_g1,c32386_g1,c59716_g1,c32034_g1,c30509_g1,c14111_g2
GO:0015672	monovalent inorganic cation transport	biological_process	0.052393	0.91389	18	363	643	20834	c29684_g2,c56443_g1,c38661_g1,c20564_g1,c33777_g1,c19353_g1,c30563_g1,c24924_g1,c38979_g1,c33373_g1,c26915_g1,c29326_g1,c24894_g1,c32149_g1,c54424_g1,c44028_g1,c33251_g16,c33073_g1
GO:0006730	one-carbon metabolic process	biological_process	0.052533	0.91389	2	363	23	20834	c24893_g3,c30563_g1
GO:0045156	electron transporter, transferring electrons within the cyclic electron transport pathway of photosynthesis activity	molecular_function	0.052709	0.91389	2	363	17	20834	c21242_g1,c27509_g1
GO:0009260	ribonucleotide biosynthetic process	biological_process	0.053124	0.91389	8	363	209	20834	c39970_g1,c19353_g1,c24924_g1,c29326_g1,c24894_g1,c32149_g1,c29684_g2,c33251_g16
GO:0046390	ribose phosphate biosynthetic process	biological_process	0.053124	0.91389	8	363	209	20834	c33251_g16,c32149_g1,c24894_g1,c29684_g2,c29326_g1,c39970_g1,c24924_g1,c19353_g1
GO:0016762	xyloglucan:xyloglucosyl transferase activity	molecular_function	0.05342	0.91389	2	363	22	20834	c50780_g1,c28810_g2
GO:0048046	apoplast	cellular_component	0.05342	0.91389	2	363	22	20834	c28810_g2,c50780_g1
GO:0052689	carboxylic ester hydrolase activity	molecular_function	0.053563	0.91389	7	363	202	20834	c52173_g1,c32386_g1,c26421_g1,c4559_g1,c24862_g1,c54727_g1,c59716_g1
GO:0009150	purine ribonucleotide metabolic process	biological_process	0.054712	0.92966	15	363	532	20834	c59551_g1,c33373_g1,c33251_g16,c10866_g1,c39245_g1,c54424_g1,c39970_g1,c24924_g1,c44028_g1,c20564_g1,c19353_g1,c29684_g2,c24894_g1,c32149_g1,c29326_g1
GO:0015926	glucosidase activity	molecular_function	0.054909	0.92966	3	363	39	20834	c54552_g1,c32460_g2,c30509_g1
GO:0098772	molecular function regulator	molecular_function	0.056419	0.92989	11	363	349	20834	c60237_g1,c51542_g1,c44303_g1,c23882_g1,c33755_g1,c49767_g1,c34642_g1,c24862_g1,c40338_g1,c61221_g1,c30540_g1
GO:0046729	viral procapsid	cellular_component	0.056603	0.92989	1	363	2	20834	c39724_g1
GO:0009117	nucleotide metabolic process	biological_process	0.056746	0.92989	21	363	799	20834	c33251_g16,c59599_g1,c39970_g1,c54424_g1,c54543_g1,c44028_g1,c29326_g1,c32149_g1,c24894_g1,c33373_g1,c59551_g1,c10866_g1,c54536_g1,c28268_g2,c32076_g3,c39245_g1,c19353_g1,c20564_g1,c24924_g1,c29684_g2,c61037_g1
GO:0009165	nucleotide biosynthetic process	biological_process	0.057451	0.92989	9	363	250	20834	c33251_g16,c28268_g2,c39970_g1,c19353_g1,c24924_g1,c29326_g1,c29684_g2,c24894_g1,c32149_g1
GO:0003924	GTPase activity	molecular_function	0.057579	0.92989	13	363	379	20834	c50381_g1,c38901_g1,c49337_g1,c21670_g1,c25575_g1,c28409_g1,c39021_g1,c38896_g1,c25065_g1,c30623_g2,c33388_g1,c30597_g1,c39646_g1
GO:0006778	porphyrin-containing compound metabolic process	biological_process	0.057592	0.92989	10	363	252	20834	c10902_g1,c52173_g1,c25065_g1,c44335_g1,c38896_g1,c30563_g1,c24259_g1,c33777_g1,c32386_g1,c50381_g1
GO:0009116	nucleoside metabolic process	biological_process	0.057642	0.92989	18	363	663	20834	c50381_g1,c29684_g2,c24924_g1,c20564_g1,c19353_g1,c39245_g1,c38896_g1,c10866_g1,c59551_g1,c33373_g1,c32149_g1,c24894_g1,c29326_g1,c44028_g1,c54424_g1,c39970_g1,c25065_g1,c33251_g16
GO:0009065	glutamine family amino acid catabolic process	biological_process	0.058005	0.92989	1	363	2	20834	c59663_g1
GO:0016160	amylase activity	molecular_function	0.058493	0.92989	2	363	17	20834	c34262_g1,c54563_g1
GO:0006163	purine nucleotide metabolic process	biological_process	0.058803	0.92989	15	363	535	20834	c29684_g2,c32149_g1,c24894_g1,c29326_g1,c24924_g1,c44028_g1,c20564_g1,c19353_g1,c39245_g1,c54424_g1,c39970_g1,c10866_g1,c59551_g1,c33251_g16,c33373_g1
GO:0006766	vitamin metabolic process	biological_process	0.059006	0.92989	9	363	236	20834	c30563_g1,c49233_g1,c31727_g1,c34517_g1,c38940_g1,c39856_g1,c33245_g1,c699_g1,c49282_g1
GO:0006767	water-soluble vitamin metabolic process	biological_process	0.059006	0.92989	9	363	236	20834	c49282_g1,c699_g1,c39856_g1,c33245_g1,c34517_g1,c38940_g1,c31727_g1,c49233_g1,c30563_g1
GO:0016209	antioxidant activity	molecular_function	0.059334	0.92989	5	363	141	20834	c30325_g1,c16456_g2,c29303_g1,c44101_g1,c60545_g1
GO:0016757	transferase activity, transferring glycosyl groups	molecular_function	0.059927	0.92989	16	363	544	20834	c28810_g2,c32683_g1,c54563_g1,c11926_g1,c32048_g1,c54552_g1,c6255_g1,c24870_g1,c30017_g1,c55449_g1,c44230_g1,c30310_g1,c33534_g1,c30509_g1,c32076_g3,c50780_g1
GO:0019700	organic phosphonate catabolic process	biological_process	0.060258	0.92989	1	363	3	20834	c21820_g1
GO:0042916	alkylphosphonate transport	biological_process	0.060258	0.92989	1	363	3	20834	c21820_g1
GO:0009110	vitamin biosynthetic process	biological_process	0.061054	0.92989	8	363	204	20834	c38940_g1,c34517_g1,c30563_g1,c31727_g1,c49233_g1,c49282_g1,c33245_g1,c39856_g1
GO:0042364	water-soluble vitamin biosynthetic process	biological_process	0.061054	0.92989	8	363	204	20834	c49282_g1,c33245_g1,c39856_g1,c34517_g1,c38940_g1,c30563_g1,c49233_g1,c31727_g1
GO:0090066	regulation of anatomical structure size	biological_process	0.061136	0.92989	2	363	22	20834	c19910_g1,c60552_g1
GO:0004174	electron-transferring-flavoprotein dehydrogenase activity	molecular_function	0.061255	0.92989	1	363	2	20834	c26915_g1
GO:0016649	oxidoreductase activity, acting on the CH-NH group of donors, quinone or similar compound as acceptor	molecular_function	0.061255	0.92989	1	363	2	20834	c26915_g1
GO:0001671	ATPase activator activity	molecular_function	0.061406	0.92989	1	363	3	20834	c60237_g1
GO:0030269	tetrahydromethanopterin S-methyltransferase activity	molecular_function	0.061435	0.92989	2	363	19	20834	c33245_g1,c49233_g1
GO:0042086	5-methyl-5,6,7,8-tetrahydromethanopterin-dependent methyltransferase activity	molecular_function	0.061435	0.92989	2	363	19	20834	c49233_g1,c33245_g1
GO:0044275	cellular carbohydrate catabolic process	biological_process	0.061608	0.92989	2	363	19	20834	c30509_g1,c54552_g1
GO:1902600	hydrogen ion transmembrane transport	biological_process	0.06257	0.92989	10	363	305	20834	c33777_g1,c19353_g1,c24924_g1,c38661_g1,c29326_g1,c24894_g1,c29684_g2,c32149_g1,c33073_g1,c33251_g16
GO:0009620	response to fungus	biological_process	0.062693	0.92989	1	363	6	20834	c23966_g1
GO:0050832	defense response to fungus	biological_process	0.062693	0.92989	1	363	6	20834	c23966_g1
GO:0022900	electron transport chain	biological_process	0.062952	0.92989	7	363	181	20834	c44028_g1,c20564_g1,c54424_g1,c33373_g1,c23299_g1,c21242_g1,c27509_g1
GO:0000176	nuclear exosome (RNase complex)	cellular_component	0.063503	0.92989	1	363	2	20834	c22431_g1
GO:0019229	regulation of vasoconstriction	biological_process	0.064478	0.92989	1	363	6	20834	c60552_g1
GO:0042310	vasoconstriction	biological_process	0.064478	0.92989	1	363	6	20834	c60552_g1
GO:0033905	xylan endo-1,3-beta-xylosidase activity	molecular_function	0.064622	0.92989	1	363	4	20834	c33573_g1
GO:0006919	activation of cysteine-type endopeptidase activity involved in apoptotic process	biological_process	0.064626	0.92989	1	363	3	20834	c28189_g1
GO:0010950	positive regulation of endopeptidase activity	biological_process	0.064626	0.92989	1	363	3	20834	c28189_g1
GO:0010952	positive regulation of peptidase activity	biological_process	0.064626	0.92989	1	363	3	20834	c28189_g1
GO:0031638	zymogen activation	biological_process	0.064626	0.92989	1	363	3	20834	c28189_g1
GO:0043280	positive regulation of cysteine-type endopeptidase activity involved in apoptotic process	biological_process	0.064626	0.92989	1	363	3	20834	c28189_g1
GO:0043281	regulation of cysteine-type endopeptidase activity involved in apoptotic process	biological_process	0.064626	0.92989	1	363	3	20834	c28189_g1
GO:0045862	positive regulation of proteolysis	biological_process	0.064626	0.92989	1	363	3	20834	c28189_g1
GO:0052547	regulation of peptidase activity	biological_process	0.064626	0.92989	1	363	3	20834	c28189_g1
GO:0052548	regulation of endopeptidase activity	biological_process	0.064626	0.92989	1	363	3	20834	c28189_g1
GO:0097202	activation of cysteine-type endopeptidase activity	biological_process	0.064626	0.92989	1	363	3	20834	c28189_g1
GO:2000116	regulation of cysteine-type endopeptidase activity	biological_process	0.064626	0.92989	1	363	3	20834	c28189_g1
GO:2001056	positive regulation of cysteine-type endopeptidase activity	biological_process	0.064626	0.92989	1	363	3	20834	c28189_g1
GO:0036355	2-iminoacetate synthase activity	molecular_function	0.064813	0.92989	2	363	17	20834	c39856_g1,c34517_g1
GO:0045333	cellular respiration	biological_process	0.065669	0.93913	8	363	221	20834	c23299_g1,c20564_g1,c44028_g1,c49233_g1,c33755_g1,c33373_g1,c33245_g1,c35136_g1
GO:1901293	nucleoside phosphate biosynthetic process	biological_process	0.066169	0.94323	9	363	259	20834	c33251_g16,c28268_g2,c39970_g1,c24924_g1,c19353_g1,c24894_g1,c29684_g2,c32149_g1,c29326_g1
GO:0003995	acyl-CoA dehydrogenase activity	molecular_function	0.067317	0.9565	2	363	17	20834	c25186_g1,c60314_g1
GO:0006807	nitrogen compound metabolic process	biological_process	0.067992	0.96301	118	363	5581	20834	c44028_g1,c54424_g1,c33225_g4,c1825_g1,c59663_g1,c38781_g1,c8889_g1,c49781_g1,c33704_g1,c699_g1,c33777_g1,c50089_g1,c20564_g1,c31727_g1,c38661_g1,c29590_g2,c60319_g1,c38940_g1,c26915_g1,c60566_g1,c39856_g1,c33373_g1,c30191_g1,c4558_g1,c30325_g1,c4564_g2,c49337_g1,c33251_g4,c31052_g1,c23299_g1,c4564_g1,c24708_g1,c59599_g1,c45180_g1,c32460_g2,c33251_g16,c52173_g1,c44554_g1,c44171_g1,c39243_g1,c3056…
GO:0005982	starch metabolic process	biological_process	0.068729	0.96742	8	363	272	20834	c54401_g1,c30509_g1,c32076_g3,c54552_g1,c24862_g1,c34262_g1,c54563_g1,c32460_g2
GO:0008745	N-acetylmuramoyl-L-alanine amidase activity	molecular_function	0.068961	0.96742	1	363	4	20834	c39243_g1
GO:0009253	peptidoglycan catabolic process	biological_process	0.068961	0.96742	1	363	4	20834	c39243_g1
GO:0016645	oxidoreductase activity, acting on the CH-NH group of donors	molecular_function	0.070245	0.97701	3	363	57	20834	c26915_g1,c59663_g1,c38940_g1
GO:0006753	nucleoside phosphate metabolic process	biological_process	0.070252	0.97701	21	363	820	20834	c32076_g3,c39245_g1,c19353_g1,c20564_g1,c24924_g1,c29684_g2,c61037_g1,c33373_g1,c59551_g1,c10866_g1,c54536_g1,c28268_g2,c39970_g1,c54424_g1,c54543_g1,c44028_g1,c29326_g1,c24894_g1,c32149_g1,c33251_g16,c59599_g1
GO:0016708	oxidoreductase activity, acting on paired donors, with incorporation or reduction of molecular oxygen, NAD(P)H as one donor, and incorporation of two atoms of oxygen into one donor	molecular_function	0.070308	0.97701	1	363	4	20834	c6077_g2
GO:0051345	positive regulation of hydrolase activity	biological_process	0.072658	1	1	363	4	20834	c28189_g1
GO:0004512	inositol-3-phosphate synthase activity	molecular_function	0.072979	1	1	363	7	20834	c38653_g1
GO:0006021	inositol biosynthetic process	biological_process	0.072979	1	1	363	7	20834	c38653_g1
GO:0043167	ion binding	molecular_function	0.073184	1	126	363	5850	20834	c60566_g1,c4559_g1,c33021_g2,c39856_g1,c26915_g1,c28253_g1,c28311_g1,c22276_g3,c24953_g2,c4558_g1,c22689_g1,c21466_g1,c29660_g2,c33777_g1,c50089_g1,c20564_g1,c55194_g1,c51237_g1,c39823_g1,c49781_g1,c30597_g1,c28496_g1,c33225_g4,c1825_g1,c44028_g1,c34126_g1,c33463_g1,c38781_g1,c26392_g1,c32499_g1,c59569_g1,c2963_g1,c29386_g1,c33864_g1,c22381_g3,c10866_g1,c28409_g1,c27509_g1,c38839_g1,c33755_g1,c10…
GO:0015979	photosynthesis	biological_process	0.07332	1	11	363	338	20834	c32149_g1,c50381_g1,c33251_g4,c33777_g1,c38896_g1,c44335_g1,c27509_g1,c33251_g3,c21242_g1,c25065_g1,c51542_g1
GO:0015716	organic phosphonate transport	biological_process	0.073895	1	1	363	5	20834	c21820_g1
GO:0009161	ribonucleoside monophosphate metabolic process	biological_process	0.074371	1	14	363	512	20834	c24894_g1,c29684_g2,c32149_g1,c29326_g1,c54424_g1,c39970_g1,c24924_g1,c44028_g1,c19353_g1,c20564_g1,c59551_g1,c33251_g16,c33373_g1,c10866_g1
GO:0009072	aromatic amino acid family metabolic process	biological_process	0.074791	1	7	363	188	20834	c49282_g1,c34517_g1,c54536_g1,c45180_g1,c44339_g1,c40525_g1,c60922_g1
GO:0070085	glycosylation	biological_process	0.075128	1	6	363	134	20834	c44230_g1,c11926_g1,c30017_g1,c33534_g1,c55449_g1,c32048_g1
GO:0006535	cysteine biosynthetic process from serine	biological_process	0.075145	1	1	363	5	20834	c31631_g1
GO:0009001	serine O-acetyltransferase activity	molecular_function	0.075145	1	1	363	5	20834	c31631_g1
GO:0016412	serine O-acyltransferase activity	molecular_function	0.075145	1	1	363	5	20834	c31631_g1
GO:0019344	cysteine biosynthetic process	biological_process	0.075145	1	1	363	5	20834	c31631_g1
GO:0042592	homeostatic process	biological_process	0.075563	1	8	363	246	20834	c16456_g2,c22937_g2,c60545_g1,c44101_g1,c34126_g1,c30325_g1,c23961_g1,c39970_g1
GO:0019684	photosynthesis, light reaction	biological_process	0.076185	1	3	363	42	20834	c27509_g1,c32149_g1,c21242_g1
GO:0015994	chlorophyll metabolic process	biological_process	0.076751	1	8	363	197	20834	c10902_g1,c52173_g1,c38896_g1,c44335_g1,c25065_g1,c32386_g1,c33777_g1,c50381_g1
GO:0009259	ribonucleotide metabolic process	biological_process	0.077006	1	15	363	554	20834	c59551_g1,c33373_g1,c33251_g16,c10866_g1,c54424_g1,c39245_g1,c39970_g1,c24924_g1,c44028_g1,c19353_g1,c20564_g1,c24894_g1,c29684_g2,c32149_g1,c29326_g1
GO:0006570	tyrosine metabolic process	biological_process	0.077667	1	5	363	117	20834	c44339_g1,c40525_g1,c45180_g1,c60922_g1,c34517_g1
GO:0019835	cytolysis	biological_process	0.078093	1	2	363	24	20834	c38666_g1,c33651_g1
GO:0009123	nucleoside monophosphate metabolic process	biological_process	0.078628	1	14	363	519	20834	c10866_g1,c59551_g1,c33373_g1,c33251_g16,c29684_g2,c32149_g1,c24894_g1,c29326_g1,c44028_g1,c24924_g1,c20564_g1,c19353_g1,c54424_g1,c39970_g1
GO:0044550	secondary metabolite biosynthetic process	biological_process	0.079137	1	4	363	81	20834	c61037_g1,c54536_g1,c54543_g1,c59599_g1
GO:0006732	coenzyme metabolic process	biological_process	0.079171	1	14	363	486	20834	c20564_g1,c44028_g1,c30563_g1,c39245_g1,c49233_g1,c38940_g1,c34517_g1,c10866_g1,c33373_g1,c33245_g1,c59551_g1,c49282_g1,c60314_g1,c60410_g1
GO:0016787	hydrolase activity	molecular_function	0.080236	1	81	363	3624	20834	c44709_g1,c39970_g1,c49719_g1,c33388_g1,c30623_g2,c31589_g2,c56036_g1,c39646_g1,c38755_g1,c14111_g2,c54547_g1,c20994_g1,c34301_g1,c60922_g1,c32386_g1,c50780_g1,c27091_g1,c54727_g1,c38896_g1,c34262_g1,c16507_g1,c26606_g1,c32149_g1,c31342_g1,c29506_g2,c31857_g1,c49598_g1,c22339_g1,c39021_g1,c54563_g1,c28810_g2,c25065_g1,c50437_g1,c26599_g1,c29684_g2,c50381_g1,c32034_g1,c54861_g1,c19353_g1,c21670_g1…
GO:0005753	mitochondrial proton-transporting ATP synthase complex	cellular_component	0.080614	1	4	363	92	20834	c24894_g1,c29326_g1,c19353_g1,c39970_g1
GO:0006790	sulfur compound metabolic process	biological_process	0.081106	1	8	363	244	20834	c34517_g1,c21268_g1,c31631_g1,c30563_g1,c60410_g1,c60314_g1,c30623_g2,c39856_g1
GO:0016832	aldehyde-lyase activity	molecular_function	0.081235	1	2	363	28	20834	c10866_g1,c59551_g1
GO:0003856	3-dehydroquinate synthase activity	molecular_function	0.0819	1	1	363	6	20834	c40525_g1
GO:0036128	CatSper complex	cellular_component	0.083598	1	1	363	4	20834	c34565_g1
GO:0016053	organic acid biosynthetic process	biological_process	0.084257	1	14	363	478	20834	c39856_g1,c33245_g1,c40525_g1,c20809_g1,c30191_g1,c54536_g1,c49282_g1,c49233_g1,c31631_g1,c4564_g2,c30563_g1,c34517_g1,c38940_g1,c59663_g1
GO:0046394	carboxylic acid biosynthetic process	biological_process	0.084257	1	14	363	478	20834	c30191_g1,c54536_g1,c49282_g1,c39856_g1,c33245_g1,c20809_g1,c40525_g1,c38940_g1,c34517_g1,c59663_g1,c31631_g1,c49233_g1,c30563_g1,c4564_g2
GO:0004146	dihydrofolate reductase activity	molecular_function	0.085419	1	1	363	5	20834	c38940_g1
GO:0006761	dihydrofolate biosynthetic process	biological_process	0.085419	1	1	363	5	20834	c38940_g1
GO:0046452	dihydrofolate metabolic process	biological_process	0.085419	1	1	363	5	20834	c38940_g1
GO:0008138	protein tyrosine/serine/threonine phosphatase activity	molecular_function	0.08567	1	2	363	24	20834	c45180_g1,c60922_g1
GO:0001906	cell killing	biological_process	0.086332	1	2	363	22	20834	c38666_g1,c33651_g1
GO:0097599	xylanase activity	molecular_function	0.08652	1	1	363	5	20834	c33573_g1
GO:0044272	sulfur compound biosynthetic process	biological_process	0.090521	1	4	363	93	20834	c60410_g1,c34517_g1,c39856_g1,c31631_g1
GO:0004645	phosphorylase activity	molecular_function	0.090744	1	1	363	7	20834	c24870_g1
GO:0008184	glycogen phosphorylase activity	molecular_function	0.090744	1	1	363	7	20834	c24870_g1
GO:0009415	response to water	biological_process	0.090849	1	1	363	10	20834	c49405_g1
GO:0010393	galacturonan metabolic process	biological_process	0.090923	1	1	363	3	20834	c10845_g1
GO:0045488	pectin metabolic process	biological_process	0.090923	1	1	363	3	20834	c10845_g1
GO:0045490	pectin catabolic process	biological_process	0.090923	1	1	363	3	20834	c10845_g1
GO:0047487	oligogalacturonide lyase activity	molecular_function	0.090923	1	1	363	3	20834	c10845_g1
GO:0019634	organic phosphonate metabolic process	biological_process	0.091094	1	1	363	6	20834	c21820_g1
GO:0042624	ATPase activity, uncoupled	molecular_function	0.091123	1	1	363	5	20834	c32034_g1
GO:0042822	pyridoxal phosphate metabolic process	biological_process	0.091837	1	1	363	4	20834	c34517_g1
GO:0042823	pyridoxal phosphate biosynthetic process	biological_process	0.091837	1	1	363	4	20834	c34517_g1
GO:0046184	aldehyde biosynthetic process	biological_process	0.091837	1	1	363	4	20834	c34517_g1
GO:0015996	chlorophyll catabolic process	biological_process	0.092346	1	2	363	25	20834	c32386_g1,c52173_g1
GO:0047746	chlorophyllase activity	molecular_function	0.092346	1	2	363	25	20834	c32386_g1,c52173_g1
GO:0010035	response to inorganic substance	biological_process	0.092429	1	2	363	29	20834	c49405_g1,c22431_g1
GO:0009064	glutamine family amino acid metabolic process	biological_process	0.094564	1	4	363	85	20834	c4564_g2,c28268_g2,c59663_g1,c30191_g1
GO:0005985	sucrose metabolic process	biological_process	0.094811	1	8	363	290	20834	c32460_g2,c54563_g1,c34262_g1,c32076_g3,c54552_g1,c24862_g1,c30509_g1,c54401_g1
GO:0004675	transmembrane receptor protein serine/threonine kinase activity	molecular_function	0.096167	1	1	363	7	20834	c44181_g1
GO:0007178	transmembrane receptor protein serine/threonine kinase signaling pathway	biological_process	0.096167	1	1	363	7	20834	c44181_g1
GO:0004834	tryptophan synthase activity	molecular_function	0.096266	1	1	363	5	20834	c34517_g1
GO:0033013	tetrapyrrole metabolic process	biological_process	0.096798	1	10	363	284	20834	c32386_g1,c30563_g1,c24259_g1,c33777_g1,c50381_g1,c10902_g1,c52173_g1,c44335_g1,c38896_g1,c25065_g1
GO:0009987	cellular process	biological_process	0.0977	1	226	363	11753	20834	c55449_g1,c4558_g1,c30191_g1,c39856_g1,c33021_g2,c60566_g1,c4559_g1,c54401_g1,c33777_g1,c29590_g2,c60319_g1,c34062_g1,c38661_g1,c22689_g1,c32766_g2,c59663_g1,c32048_g1,c38666_g1,c38781_g1,c26392_g1,c39299_g1,c33463_g1,c33225_g4,c1825_g1,c32593_g2,c1037_g1,c33755_g1,c33852_g1,c39833_g1,c27509_g1,c28409_g1,c44339_g1,c60887_g1,c22381_g3,c33864_g1,c51542_g1,c61037_g1,c30509_g1,c30563_g1,c49233_g1,c30…
GO:0055085	transmembrane transport	biological_process	0.097747	1	29	363	1178	20834	c55574_g1,c29684_g2,c6225_g1,c29590_g2,c34062_g1,c38661_g1,c19353_g1,c33777_g1,c24924_g1,c6077_g2,c39833_g1,c50149_g1,c55056_g1,c29326_g1,c32149_g1,c24894_g1,c38901_g1,c39299_g1,c49643_g1,c6147_g1,c31564_g1,c25065_g1,c33651_g1,c31589_g2,c33251_g16,c30623_g2,c33388_g1,c33073_g1,c39646_g1
GO:0090407	organophosphate biosynthetic process	biological_process	0.09811	1	11	363	353	20834	c34517_g1,c38653_g1,c32149_g1,c29684_g2,c24894_g1,c29326_g1,c24924_g1,c19353_g1,c39970_g1,c28268_g2,c33251_g16
GO:0000186	activation of MAPKK activity	biological_process	0.098824	1	1	363	4	20834	c23961_g1
GO:0001678	cellular glucose homeostasis	biological_process	0.098824	1	1	363	4	20834	c23961_g1
GO:0008343	adult feeding behavior	biological_process	0.098824	1	1	363	4	20834	c23961_g1
GO:0030534	adult behavior	biological_process	0.098824	1	1	363	4	20834	c23961_g1
GO:0032094	response to food	biological_process	0.098824	1	1	363	4	20834	c23961_g1
GO:0032095	regulation of response to food	biological_process	0.098824	1	1	363	4	20834	c23961_g1
GO:0032096	negative regulation of response to food	biological_process	0.098824	1	1	363	4	20834	c23961_g1
GO:0032098	regulation of appetite	biological_process	0.098824	1	1	363	4	20834	c23961_g1
GO:0032099	negative regulation of appetite	biological_process	0.098824	1	1	363	4	20834	c23961_g1
GO:0032104	regulation of response to extracellular stimulus	biological_process	0.098824	1	1	363	4	20834	c23961_g1
GO:0032105	negative regulation of response to extracellular stimulus	biological_process	0.098824	1	1	363	4	20834	c23961_g1
GO:0032107	regulation of response to nutrient levels	biological_process	0.098824	1	1	363	4	20834	c23961_g1
GO:0032108	negative regulation of response to nutrient levels	biological_process	0.098824	1	1	363	4	20834	c23961_g1
GO:0032147	activation of protein kinase activity	biological_process	0.098824	1	1	363	4	20834	c23961_g1
GO:0033500	carbohydrate homeostasis	biological_process	0.098824	1	1	363	4	20834	c23961_g1
GO:0033674	positive regulation of kinase activity	biological_process	0.098824	1	1	363	4	20834	c23961_g1
GO:0042593	glucose homeostasis	biological_process	0.098824	1	1	363	4	20834	c23961_g1
GO:0044708	single-organism behavior	biological_process	0.098824	1	1	363	4	20834	c23961_g1
GO:0045860	positive regulation of protein kinase activity	biological_process	0.098824	1	1	363	4	20834	c23961_g1
GO:0018130	heterocycle biosynthetic process	biological_process	0.098881	1	61	363	2702	20834	c38896_g1,c25475_g1,c39856_g1,c26606_g1,c55622_g1,c38940_g1,c14111_g2,c44576_g1,c60319_g1,c29590_g2,c31727_g1,c38661_g1,c50089_g1,c33777_g1,c10876_g1,c54468_g1,c44335_g1,c32417_g2,c21242_g1,c30623_g2,c8889_g1,c29326_g1,c38781_g1,c26879_g1,c59663_g1,c39970_g1,c33225_g4,c54543_g1,c24259_g1,c23961_g1,c59850_g1,c33852_g1,c19910_g1,c45063_g1,c28268_g2,c15464_g1,c33245_g1,c5638_g1,c40525_g1,c16456_g2,c…
GO:0034470	ncRNA processing	biological_process	0.098956	1	11	363	312	20834	c33251_g4,c44848_g1,c34517_g1,c30964_g1,c50381_g1,c35136_g1,c26915_g1,c19910_g1,c38896_g1,c49282_g1,c25065_g1
GO:0051082	unfolded protein binding	molecular_function	0.098984	1	5	363	149	20834	c32680_g2,c29386_g2,c59722_g1,c33777_g1,c29386_g1
GO:0051225	spindle assembly	biological_process	0.099494	1	1	363	4	20834	c33463_g1
GO:1901700	response to oxygen-containing compound	biological_process	0.099935	1	1	363	11	20834	c49405_g1
GO:0000178	exosome (RNase complex)	cellular_component	0.10035	1	1	363	4	20834	c22431_g1
GO:0034220	ion transmembrane transport	biological_process	0.10147	1	12	363	419	20834	c33073_g1,c33251_g16,c33777_g1,c19353_g1,c24924_g1,c6147_g1,c38661_g1,c29326_g1,c24894_g1,c55574_g1,c32149_g1,c29684_g2
GO:0015078	hydrogen ion transmembrane transporter activity	molecular_function	0.10187	1	11	363	404	20834	c38661_g1,c54424_g1,c33777_g1,c19353_g1,c24924_g1,c29326_g1,c29684_g2,c24894_g1,c32149_g1,c33251_g16,c33073_g1
GO:0005578	proteinaceous extracellular matrix	cellular_component	0.10191	1	5	363	142	20834	c24568_g1,c31052_g1,c38839_g1,c60566_g1,c24924_g1
GO:0016703	oxidoreductase activity, acting on single donors with incorporation of molecular oxygen, incorporation of one atom of oxygen (internal monooxygenases or internal mixed function oxidases)	molecular_function	0.1024	1	2	363	24	20834	c34517_g1,c39856_g1
GO:0003883	CTP synthase activity	molecular_function	0.10242	1	1	363	5	20834	c28268_g2
GO:0006793	phosphorus metabolic process	biological_process	0.10268	1	56	363	2445	20834	c19936_g1,c45180_g1,c59599_g1,c32460_g2,c30376_g1,c33251_g16,c31052_g1,c25455_g1,c24894_g1,c32149_g1,c33984_g1,c11011_g1,c38839_g1,c60314_g1,c1037_g1,c28268_g2,c22381_g3,c10866_g1,c44339_g1,c59551_g1,c33864_g1,c33106_g1,c34517_g1,c61037_g1,c34545_g1,c29684_g2,c24924_g1,c22381_g1,c19353_g1,c49233_g1,c32417_g2,c21820_g1,c26392_g1,c29326_g1,c23961_g1,c44028_g1,c54543_g1,c54424_g1,c39970_g1,c24953_g2…
GO:0009228	thiamine biosynthetic process	biological_process	0.10293	1	2	363	23	20834	c39856_g1,c34517_g1
GO:0042724	thiamine-containing compound biosynthetic process	biological_process	0.10293	1	2	363	23	20834	c39856_g1,c34517_g1
GO:0044238	primary metabolic process	biological_process	0.10442	1	186	363	9379	20834	c34545_g1,c29386_g2,c28962_g2,c59716_g1,c33726_g1,c38839_g1,c29386_g1,c33245_g1,c10866_g1,c5638_g1,c59546_g1,c31052_g1,c25455_g1,c4564_g2,c44554_g1,c33251_g16,c59599_g1,c20809_g1,c29757_g1,c38940_g1,c21466_g1,c50089_g1,c20564_g1,c24953_g2,c44618_g1,c33373_g1,c26915_g1,c35081_g1,c28311_g1,c8889_g1,c10845_g1,c34231_g1,c54424_g1,c44028_g1,c24862_g1,c49781_g1,c29684_g2,c49928_g1,c50381_g1,c44256_g1,c…
GO:0005201	extracellular matrix structural constituent	molecular_function	0.10633	1	1	363	6	20834	c24568_g1
GO:0030976	thiamine pyrophosphate binding	molecular_function	0.10647	1	2	363	24	20834	c33755_g1,c4558_g1
GO:0016108	tetraterpenoid metabolic process	biological_process	0.1065	1	3	363	48	20834	c26915_g1,c35136_g1,c19910_g1
GO:0016109	tetraterpenoid biosynthetic process	biological_process	0.1065	1	3	363	48	20834	c19910_g1,c26915_g1,c35136_g1
GO:0016116	carotenoid metabolic process	biological_process	0.1065	1	3	363	48	20834	c26915_g1,c35136_g1,c19910_g1
GO:0016117	carotenoid biosynthetic process	biological_process	0.1065	1	3	363	48	20834	c35136_g1,c26915_g1,c19910_g1
GO:0018142	protein-DNA covalent cross-linking	biological_process	0.10759	1	1	363	6	20834	c32034_g1
GO:0000165	MAPK cascade	biological_process	0.10783	1	1	363	5	20834	c23961_g1
GO:0001934	positive regulation of protein phosphorylation	biological_process	0.10783	1	1	363	5	20834	c23961_g1
GO:0010562	positive regulation of phosphorus metabolic process	biological_process	0.10783	1	1	363	5	20834	c23961_g1
GO:0023014	signal transduction by protein phosphorylation	biological_process	0.10783	1	1	363	5	20834	c23961_g1
GO:0031401	positive regulation of protein modification process	biological_process	0.10783	1	1	363	5	20834	c23961_g1
GO:0042327	positive regulation of phosphorylation	biological_process	0.10783	1	1	363	5	20834	c23961_g1
GO:0043408	regulation of MAPK cascade	biological_process	0.10783	1	1	363	5	20834	c23961_g1
GO:0043410	positive regulation of MAPK cascade	biological_process	0.10783	1	1	363	5	20834	c23961_g1
GO:0045937	positive regulation of phosphate metabolic process	biological_process	0.10783	1	1	363	5	20834	c23961_g1
GO:0009991	response to extracellular stimulus	biological_process	0.10787	1	2	363	32	20834	c10845_g1,c23961_g1
GO:0031668	cellular response to extracellular stimulus	biological_process	0.10787	1	2	363	32	20834	c10845_g1,c23961_g1
GO:0071496	cellular response to external stimulus	biological_process	0.10787	1	2	363	32	20834	c10845_g1,c23961_g1
GO:0098519	nucleotide phosphatase activity, acting on free nucleotides	molecular_function	0.10798	1	3	363	57	20834	c28409_g1,c38896_g1,c50381_g1
GO:0046149	pigment catabolic process	biological_process	0.10881	1	2	363	27	20834	c52173_g1,c32386_g1
GO:0004869	cysteine-type endopeptidase inhibitor activity	molecular_function	0.10891	1	1	363	11	20834	c40338_g1
GO:0044237	cellular metabolic process	biological_process	0.11191	1	181	363	9184	20834	c38839_g1,c5638_g1,c10866_g1,c29386_g1,c33245_g1,c33726_g1,c59716_g1,c28962_g2,c34545_g1,c29386_g2,c44554_g1,c39243_g1,c20809_g1,c59599_g1,c33251_g16,c31052_g1,c25455_g1,c59546_g1,c4564_g2,c24953_g2,c28311_g1,c26915_g1,c33373_g1,c38940_g1,c29757_g1,c20564_g1,c50089_g1,c21466_g1,c31727_g1,c699_g1,c49781_g1,c33704_g1,c10845_g1,c8889_g1,c24862_g1,c44028_g1,c54424_g1,c45063_g1,c49282_g1,c28268_g2,c32…
GO:0007224	smoothened signaling pathway	biological_process	0.11289	1	1	363	6	20834	c6938_g1
GO:0043565	sequence-specific DNA binding	molecular_function	0.11396	1	13	363	500	20834	c54468_g1,c49337_g1,c10876_g1,c38661_g1,c23849_g1,c24894_g1,c55622_g1,c28962_g2,c49928_g1,c5638_g1,c40525_g1,c45063_g1,c25475_g1
GO:0006027	glycosaminoglycan catabolic process	biological_process	0.11403	1	2	363	25	20834	c39243_g1,c32034_g1
GO:0007623	circadian rhythm	biological_process	0.11441	1	1	363	9	20834	c23299_g1
GO:0009057	macromolecule catabolic process	biological_process	0.11542	1	11	363	361	20834	c39243_g1,c34262_g1,c33704_g1,c56036_g1,c14111_g2,c10845_g1,c30509_g1,c31342_g1,c23299_g1,c32034_g1,c54552_g1
GO:0010333	terpene synthase activity	molecular_function	0.11596	1	2	363	39	20834	c29660_g2,c4885_g1
GO:0003013	circulatory system process	biological_process	0.11643	1	1	363	9	20834	c60552_g1
GO:0003018	vascular process in circulatory system	biological_process	0.11643	1	1	363	9	20834	c60552_g1
GO:0008015	blood circulation	biological_process	0.11643	1	1	363	9	20834	c60552_g1
GO:0035150	regulation of tube size	biological_process	0.11643	1	1	363	9	20834	c60552_g1
GO:0050880	regulation of blood vessel size	biological_process	0.11643	1	1	363	9	20834	c60552_g1
GO:1903522	regulation of blood circulation	biological_process	0.11643	1	1	363	9	20834	c60552_g1
GO:0007167	enzyme linked receptor protein signaling pathway	biological_process	0.11673	1	1	363	9	20834	c44181_g1
GO:0019199	transmembrane receptor protein kinase activity	molecular_function	0.11673	1	1	363	9	20834	c44181_g1
GO:0004013	adenosylhomocysteinase activity	molecular_function	0.11707	1	1	363	9	20834	c30563_g1
GO:0016801	hydrolase activity, acting on ether bonds	molecular_function	0.11707	1	1	363	9	20834	c30563_g1
GO:0016802	trialkylsulfonium hydrolase activity	molecular_function	0.11707	1	1	363	9	20834	c30563_g1
GO:0008762	UDP-N-acetylmuramate dehydrogenase activity	molecular_function	0.11876	1	2	363	27	20834	c24894_g1,c10902_g1
GO:0009070	serine family amino acid biosynthetic process	biological_process	0.11947	1	1	363	8	20834	c31631_g1
GO:0016667	oxidoreductase activity, acting on a sulfur group of donors	molecular_function	0.11954	1	5	363	160	20834	c30325_g1,c39970_g1,c22937_g2,c46281_g1,c44101_g1
GO:0044057	regulation of system process	biological_process	0.11968	1	1	363	10	20834	c60552_g1
GO:0019438	aromatic compound biosynthetic process	biological_process	0.12066	1	59	363	2652	20834	c55622_g1,c14111_g2,c38940_g1,c44576_g1,c60319_g1,c29590_g2,c38661_g1,c10876_g1,c50089_g1,c33777_g1,c54468_g1,c38896_g1,c25475_g1,c39856_g1,c26606_g1,c8889_g1,c29326_g1,c38781_g1,c26879_g1,c39970_g1,c33225_g4,c54543_g1,c23961_g1,c24259_g1,c44335_g1,c32417_g2,c21242_g1,c30623_g2,c49928_g1,c28962_g2,c34517_g1,c29684_g2,c44256_g1,c50381_g1,c49233_g1,c19353_g1,c30563_g1,c24924_g1,c59850_g1,c33852_g1,…
GO:0009058	biosynthetic process	biological_process	0.12114	1	107	363	5247	20834	c38653_g1,c33534_g1,c14111_g2,c55622_g1,c44576_g1,c39245_g1,c32076_g3,c54468_g1,c10876_g1,c54536_g1,c25475_g1,c38896_g1,c55745_g1,c35136_g1,c26606_g1,c29326_g1,c44709_g1,c26879_g1,c39970_g1,c49871_g1,c23961_g1,c24259_g1,c54543_g1,c32417_g2,c44335_g1,c60410_g1,c21242_g1,c30623_g2,c55286_g1,c11926_g1,c33628_g1,c29684_g2,c34517_g1,c49928_g1,c32034_g1,c50381_g1,c44256_g1,c31631_g1,c24924_g1,c19353_g1…
GO:0051536	iron-sulfur cluster binding	molecular_function	0.12296	1	6	363	176	20834	c59551_g1,c33573_g1,c32460_g2,c26915_g1,c6077_g2,c30017_g1
GO:0051540	metal cluster binding	molecular_function	0.12296	1	6	363	176	20834	c30017_g1,c59551_g1,c6077_g2,c26915_g1,c32460_g2,c33573_g1
GO:0001101	response to acid chemical	biological_process	0.12306	1	1	363	12	20834	c49405_g1
GO:0009967	positive regulation of signal transduction	biological_process	0.1232	1	1	363	6	20834	c23961_g1
GO:0010647	positive regulation of cell communication	biological_process	0.1232	1	1	363	6	20834	c23961_g1
GO:0023056	positive regulation of signaling	biological_process	0.1232	1	1	363	6	20834	c23961_g1
GO:1902533	positive regulation of intracellular signal transduction	biological_process	0.1232	1	1	363	6	20834	c23961_g1
GO:0004425	indole-3-glycerol-phosphate synthase activity	molecular_function	0.12321	1	1	363	6	20834	c34517_g1
GO:0009396	folic acid-containing compound biosynthetic process	biological_process	0.12326	1	3	363	63	20834	c38940_g1,c33245_g1,c49233_g1
GO:0016773	phosphotransferase activity, alcohol group as acceptor	molecular_function	0.12403	1	37	363	1522	20834	c32417_g2,c30623_g2,c26392_g1,c32593_g2,c39576_g1,c24953_g2,c44181_g1,c28311_g1,c39724_g1,c27149_g1,c33021_g2,c60566_g1,c54386_g1,c22469_g1,c22469_g2,c22689_g1,c21466_g1,c19936_g1,c59599_g1,c32460_g2,c30376_g1,c25455_g1,c31052_g1,c32766_g1,c33984_g1,c11011_g1,c22339_g1,c38839_g1,c1037_g1,c22381_g3,c10866_g1,c33864_g1,c33245_g1,c33106_g1,c34545_g1,c22381_g1,c49233_g1
GO:0006787	porphyrin-containing compound catabolic process	biological_process	0.12444	1	2	363	31	20834	c52173_g1,c32386_g1
GO:0033015	tetrapyrrole catabolic process	biological_process	0.12444	1	2	363	31	20834	c52173_g1,c32386_g1
GO:0019385	methanogenesis, from acetate	biological_process	0.12478	1	1	363	7	20834	c33755_g1
GO:0051087	chaperone binding	molecular_function	0.12509	1	2	363	32	20834	c50329_g1,c60237_g1
GO:0000149	SNARE binding	molecular_function	0.12604	1	1	363	5	20834	c24708_g1
GO:0019905	syntaxin binding	molecular_function	0.12604	1	1	363	5	20834	c24708_g1
GO:0033692	cellular polysaccharide biosynthetic process	biological_process	0.12616	1	11	363	372	20834	c54563_g1,c38839_g1,c54536_g1,c20809_g1,c59599_g1,c60566_g1,c31052_g1,c61037_g1,c54543_g1,c32076_g3,c49233_g1
GO:0006457	protein folding	biological_process	0.12686	1	6	363	194	20834	c29386_g1,c59722_g1,c29386_g2,c32680_g2,c25065_g1,c33726_g1
GO:0004064	arylesterase activity	molecular_function	0.12754	1	1	363	6	20834	c4559_g1
GO:0034637	cellular carbohydrate biosynthetic process	biological_process	0.12788	1	12	363	418	20834	c32076_g3,c49233_g1,c54543_g1,c61037_g1,c38653_g1,c31052_g1,c60566_g1,c20809_g1,c59599_g1,c54536_g1,c54563_g1,c38839_g1
GO:0000087	mitotic M phase	biological_process	0.12825	1	1	363	5	20834	c44339_g1
GO:0098763	mitotic cell cycle phase	biological_process	0.12825	1	1	363	5	20834	c44339_g1
GO:0065007	biological regulation	biological_process	0.12908	1	80	363	3736	20834	c2963_g1,c60887_g1,c5638_g1,c33852_g1,c1037_g1,c38839_g1,c49233_g1,c60552_g1,c28962_g2,c61037_g1,c23844_g1,c44171_g1,c38901_g1,c49337_g1,c30325_g1,c59546_g1,c23299_g1,c31052_g1,c60566_g1,c60319_g1,c38661_g1,c50089_g1,c33777_g1,c6938_g1,c33225_g4,c34126_g1,c8889_g1,c38666_g1,c15464_g1,c16456_g2,c40525_g1,c15541_g1,c59850_g1,c19910_g1,c28268_g2,c45063_g1,c60545_g1,c60314_g1,c32697_g3,c24918_g1,c462…
GO:0034660	ncRNA metabolic process	biological_process	0.12911	1	14	363	462	20834	c30964_g1,c34517_g1,c31052_g1,c50381_g1,c33251_g4,c44848_g1,c38896_g1,c19910_g1,c25065_g1,c49282_g1,c35136_g1,c60566_g1,c26915_g1,c49781_g1
GO:0007051	spindle organization	biological_process	0.12918	1	1	363	6	20834	c33463_g1
GO:0001071	nucleic acid binding transcription factor activity	molecular_function	0.12933	1	18	363	727	20834	c32417_g2,c24894_g1,c33171_g2,c23849_g1,c54543_g1,c49337_g1,c25475_g1,c45063_g1,c40525_g1,c5638_g1,c55622_g1,c28962_g2,c49928_g1,c44576_g1,c38661_g1,c50089_g1,c10876_g1,c54468_g1
GO:0003700	sequence-specific DNA binding transcription factor activity	molecular_function	0.12933	1	18	363	727	20834	c55622_g1,c49928_g1,c28962_g2,c44576_g1,c38661_g1,c10876_g1,c50089_g1,c54468_g1,c25475_g1,c45063_g1,c5638_g1,c40525_g1,c33171_g2,c24894_g1,c23849_g1,c49337_g1,c54543_g1,c32417_g2
GO:0044271	cellular nitrogen compound biosynthetic process	biological_process	0.12959	1	61	363	2753	20834	c33225_g4,c39970_g1,c23961_g1,c24259_g1,c54543_g1,c38781_g1,c29326_g1,c8889_g1,c26879_g1,c30623_g2,c32417_g2,c44335_g1,c21242_g1,c38661_g1,c31727_g1,c60319_g1,c29590_g2,c54468_g1,c33777_g1,c50089_g1,c10876_g1,c55622_g1,c38940_g1,c14111_g2,c44576_g1,c39856_g1,c26606_g1,c25475_g1,c38896_g1,c30325_g1,c49337_g1,c32149_g1,c24894_g1,c33171_g2,c23299_g1,c23849_g1,c33251_g16,c44171_g1,c25065_g1,c24596_g2…
GO:0004420	hydroxymethylglutaryl-CoA reductase (NADPH) activity	molecular_function	0.13045	1	1	363	7	20834	c39245_g1
GO:0031369	translation initiation factor binding	molecular_function	0.13123	1	1	363	8	20834	c49871_g1
GO:0019748	secondary metabolic process	biological_process	0.13202	1	4	363	97	20834	c59599_g1,c54543_g1,c61037_g1,c54536_g1
GO:0005667	transcription factor complex	cellular_component	0.13286	1	23	363	931	20834	c25475_g1,c45063_g1,c40525_g1,c5638_g1,c28962_g2,c55622_g1,c49928_g1,c44576_g1,c38661_g1,c50089_g1,c33777_g1,c10876_g1,c54468_g1,c44335_g1,c32417_g2,c25065_g1,c30623_g2,c24894_g1,c33171_g2,c23849_g1,c33225_g4,c54543_g1,c49337_g1
GO:0072521	purine-containing compound metabolic process	biological_process	0.13322	1	23	363	959	20834	c10866_g1,c59551_g1,c33373_g1,c19910_g1,c38896_g1,c24924_g1,c19353_g1,c20564_g1,c39245_g1,c32034_g1,c50381_g1,c29684_g2,c30623_g2,c33251_g16,c25065_g1,c44028_g1,c49719_g1,c54424_g1,c39970_g1,c24894_g1,c32149_g1,c21268_g1,c29326_g1
GO:0000045	autophagic vacuole assembly	biological_process	0.13453	1	1	363	10	20834	c10845_g1
GO:0016236	macroautophagy	biological_process	0.13453	1	1	363	10	20834	c10845_g1
GO:0051187	cofactor catabolic process	biological_process	0.13563	1	2	363	33	20834	c32386_g1,c52173_g1
GO:0044421	extracellular region part	cellular_component	0.13658	1	9	363	324	20834	c23299_g1,c31052_g1,c23961_g1,c24924_g1,c38839_g1,c24568_g1,c59850_g1,c40525_g1,c60566_g1
GO:0031023	microtubule organizing center organization	biological_process	0.13673	1	1	363	7	20834	c33463_g1
GO:0006120	mitochondrial electron transport, NADH to ubiquinone	biological_process	0.13844	1	3	363	51	20834	c44028_g1,c20564_g1,c33373_g1
GO:0008137	NADH dehydrogenase (ubiquinone) activity	molecular_function	0.13844	1	3	363	51	20834	c33373_g1,c20564_g1,c44028_g1
GO:0050136	NADH dehydrogenase (quinone) activity	molecular_function	0.13844	1	3	363	51	20834	c33373_g1,c20564_g1,c44028_g1
GO:0005891	voltage-gated calcium channel complex	cellular_component	0.13867	1	1	363	7	20834	c34565_g1
GO:0034704	calcium channel complex	cellular_component	0.13867	1	1	363	7	20834	c34565_g1
GO:0051347	positive regulation of transferase activity	biological_process	0.13867	1	1	363	7	20834	c23961_g1
GO:0004476	mannose-6-phosphate isomerase activity	molecular_function	0.13886	1	1	363	10	20834	c22276_g3
GO:0000276	mitochondrial proton-transporting ATP synthase complex, coupling factor F(o)	cellular_component	0.13914	1	3	363	76	20834	c19353_g1,c24894_g1,c29326_g1
GO:0040007	growth	biological_process	0.13925	1	3	363	58	20834	c21290_g1,c25455_g1,c32149_g1
GO:0000271	polysaccharide biosynthetic process	biological_process	0.1395	1	11	363	380	20834	c32076_g3,c49233_g1,c54543_g1,c61037_g1,c31052_g1,c60566_g1,c20809_g1,c59599_g1,c54536_g1,c38839_g1,c54563_g1
GO:0031099	regeneration	biological_process	0.1407	1	1	363	7	20834	c25455_g1
GO:0042246	tissue regeneration	biological_process	0.1407	1	1	363	7	20834	c25455_g1
GO:0048589	developmental growth	biological_process	0.1407	1	1	363	7	20834	c25455_g1
GO:0009306	protein secretion	biological_process	0.14132	1	2	363	40	20834	c44101_g1,c16456_g2
GO:0055086	nucleobase-containing small molecule metabolic process	biological_process	0.14146	1	29	363	1260	20834	c30623_g2,c33251_g16,c59599_g1,c25065_g1,c54424_g1,c39970_g1,c44028_g1,c54543_g1,c49719_g1,c32149_g1,c24894_g1,c21268_g1,c29326_g1,c59551_g1,c33373_g1,c10866_g1,c54536_g1,c19910_g1,c38896_g1,c28268_g2,c39245_g1,c32076_g3,c24924_g1,c19353_g1,c20564_g1,c29684_g2,c61037_g1,c32034_g1,c50381_g1
GO:0015696	ammonium transport	biological_process	0.14166	1	1	363	8	20834	c38979_g1
GO:0098655	cation transmembrane transport	biological_process	0.14198	1	10	363	361	20834	c19353_g1,c33777_g1,c24924_g1,c38661_g1,c29326_g1,c24894_g1,c29684_g2,c32149_g1,c33073_g1,c33251_g16
GO:0098660	inorganic ion transmembrane transport	biological_process	0.14198	1	10	363	361	20834	c33251_g16,c33073_g1,c29326_g1,c29684_g2,c24894_g1,c32149_g1,c38661_g1,c19353_g1,c33777_g1,c24924_g1
GO:0098662	inorganic cation transmembrane transport	biological_process	0.14198	1	10	363	361	20834	c33073_g1,c33251_g16,c19353_g1,c33777_g1,c24924_g1,c38661_g1,c29326_g1,c24894_g1,c32149_g1,c29684_g2
GO:0003854	3-beta-hydroxy-delta5-steroid dehydrogenase activity	molecular_function	0.14299	1	4	363	99	20834	c32697_g3,c54536_g1,c61037_g1,c54543_g1
GO:0008207	C21-steroid hormone metabolic process	biological_process	0.14299	1	4	363	99	20834	c32697_g3,c61037_g1,c54536_g1,c54543_g1
GO:0008209	androgen metabolic process	biological_process	0.14299	1	4	363	99	20834	c61037_g1,c54536_g1,c32697_g3,c54543_g1
GO:0008210	estrogen metabolic process	biological_process	0.14299	1	4	363	99	20834	c54543_g1,c54536_g1,c61037_g1,c32697_g3
GO:0016229	steroid dehydrogenase activity	molecular_function	0.14299	1	4	363	99	20834	c61037_g1,c54536_g1,c32697_g3,c54543_g1
GO:0033764	steroid dehydrogenase activity, acting on the CH-OH group of donors, NAD or NADP as acceptor	molecular_function	0.14299	1	4	363	99	20834	c54543_g1,c32697_g3,c61037_g1,c54536_g1
GO:0007033	vacuole organization	biological_process	0.14318	1	1	363	11	20834	c10845_g1
GO:0016837	carbon-oxygen lyase activity, acting on polysaccharides	molecular_function	0.14444	1	1	363	6	20834	c10845_g1
GO:0044724	single-organism carbohydrate catabolic process	biological_process	0.1448	1	4	363	132	20834	c30509_g1,c59551_g1,c54552_g1,c10866_g1
GO:0033554	cellular response to stress	biological_process	0.14518	1	13	363	456	20834	c23961_g1,c33777_g1,c20564_g1,c10845_g1,c14111_g2,c28189_g1,c50381_g1,c22937_g2,c50437_g1,c32460_g2,c4558_g1,c38896_g1,c25065_g1
GO:0043648	dicarboxylic acid metabolic process	biological_process	0.14593	1	5	363	130	20834	c35136_g1,c49233_g1,c33245_g1,c38940_g1,c59663_g1
GO:0003896	DNA primase activity	molecular_function	0.14593	1	2	363	30	20834	c32149_g1,c30325_g1
GO:0004556	alpha-amylase activity	molecular_function	0.14611	1	1	363	6	20834	c54563_g1
GO:0003954	NADH dehydrogenase activity	molecular_function	0.14665	1	3	363	53	20834	c33373_g1,c20564_g1,c44028_g1
GO:0007217	tachykinin receptor signaling pathway	biological_process	0.14683	1	1	363	7	20834	c15541_g1
GO:0008519	ammonium transmembrane transporter activity	molecular_function	0.14763	1	1	363	9	20834	c38979_g1
GO:0015101	organic cation transmembrane transporter activity	molecular_function	0.14763	1	1	363	9	20834	c38979_g1
GO:0004806	triglyceride lipase activity	molecular_function	0.14812	1	3	363	65	20834	c26421_g1,c59716_g1,c54727_g1
GO:0006772	thiamine metabolic process	biological_process	0.14897	1	2	363	28	20834	c34517_g1,c39856_g1
GO:0042723	thiamine-containing compound metabolic process	biological_process	0.14897	1	2	363	28	20834	c39856_g1,c34517_g1
GO:0030246	carbohydrate binding	molecular_function	0.14957	1	6	363	169	20834	c32048_g1,c1037_g1,c55449_g1,c30017_g1,c10866_g1,c44230_g1
GO:0005199	structural constituent of cell wall	molecular_function	0.15064	1	1	363	14	20834	c60455_g1
GO:0030688	preribosome, small subunit precursor	cellular_component	0.15084	1	1	363	5	20834	c30964_g1
GO:0006760	folic acid-containing compound metabolic process	biological_process	0.15141	1	3	363	71	20834	c38940_g1,c49233_g1,c33245_g1
GO:0044248	cellular catabolic process	biological_process	0.15152	1	20	363	794	20834	c27149_g1,c54536_g1,c49282_g1,c60314_g1,c32386_g1,c38661_g1,c6077_g2,c14111_g2,c30509_g1,c32034_g1,c52173_g1,c33704_g1,c56036_g1,c54552_g1,c31886_g1,c10845_g1,c31342_g1,c26392_g1,c59663_g1,c23299_g1
GO:0006269	DNA replication, synthesis of RNA primer	biological_process	0.15226	1	2	363	31	20834	c32149_g1,c30325_g1
GO:0004779	sulfate adenylyltransferase activity	molecular_function	0.15285	1	1	363	11	20834	c21268_g1
GO:0004781	sulfate adenylyltransferase (ATP) activity	molecular_function	0.15285	1	1	363	11	20834	c21268_g1
GO:0006743	ubiquinone metabolic process	biological_process	0.15309	1	3	363	53	20834	c44028_g1,c20564_g1,c33373_g1
GO:0006744	ubiquinone biosynthetic process	biological_process	0.15309	1	3	363	53	20834	c20564_g1,c44028_g1,c33373_g1
GO:0006796	phosphate-containing compound metabolic process	biological_process	0.15561	1	54	363	2424	20834	c60922_g1,c22689_g1,c39245_g1,c32076_g3,c21466_g1,c20564_g1,c38653_g1,c33021_g2,c60566_g1,c33373_g1,c44181_g1,c39724_g1,c28311_g1,c27149_g1,c39576_g1,c54536_g1,c24953_g2,c54424_g1,c39970_g1,c23961_g1,c44028_g1,c54543_g1,c26392_g1,c29326_g1,c32417_g2,c49233_g1,c24924_g1,c19353_g1,c22381_g1,c34517_g1,c61037_g1,c34545_g1,c29684_g2,c33106_g1,c59551_g1,c33864_g1,c10866_g1,c22381_g3,c44339_g1,c38839_g1…
GO:0006050	mannosamine metabolic process	biological_process	0.15591	1	1	363	7	20834	c34517_g1
GO:0006051	N-acetylmannosamine metabolic process	biological_process	0.15591	1	1	363	7	20834	c34517_g1
GO:0047465	N-acylglucosamine-6-phosphate 2-epimerase activity	molecular_function	0.15591	1	1	363	7	20834	c34517_g1
GO:0009507	chloroplast	cellular_component	0.15707	1	6	363	165	20834	c10902_g1,c33777_g1,c38896_g1,c25065_g1,c50381_g1,c55509_g1
GO:0009536	plastid	cellular_component	0.15707	1	6	363	165	20834	c10902_g1,c33777_g1,c38896_g1,c25065_g1,c55509_g1,c50381_g1
GO:0016043	cellular component organization	biological_process	0.15836	1	26	363	1122	20834	c38661_g1,c10876_g1,c33777_g1,c28189_g1,c50381_g1,c54547_g1,c2963_g1,c33245_g1,c39724_g1,c19910_g1,c28268_g2,c32593_g2,c22339_g1,c33463_g1,c38781_g1,c32766_g1,c10845_g1,c29494_g1,c32680_g2,c32766_g2,c24708_g1,c39646_g1,c30597_g1,c60455_g1,c60585_g1,c30033_g1
GO:0003997	acyl-CoA oxidase activity	molecular_function	0.15859	1	1	363	8	20834	c60314_g1
GO:0004497	monooxygenase activity	molecular_function	0.15883	1	3	363	70	20834	c34517_g1,c35136_g1,c39856_g1
GO:0005743	mitochondrial inner membrane	cellular_component	0.15911	1	5	363	156	20834	c19353_g1,c39970_g1,c54424_g1,c29326_g1,c24894_g1
GO:0010007	magnesium chelatase complex	cellular_component	0.16135	1	5	363	115	20834	c10902_g1,c33777_g1,c38896_g1,c25065_g1,c50381_g1
GO:0016851	magnesium chelatase activity	molecular_function	0.16135	1	5	363	115	20834	c33777_g1,c10902_g1,c25065_g1,c50381_g1,c38896_g1
GO:0051002	ligase activity, forming nitrogen-metal bonds	molecular_function	0.16135	1	5	363	115	20834	c38896_g1,c25065_g1,c50381_g1,c10902_g1,c33777_g1
GO:0051003	ligase activity, forming nitrogen-metal bonds, forming coordination complexes	molecular_function	0.16135	1	5	363	115	20834	c33777_g1,c10902_g1,c25065_g1,c50381_g1,c38896_g1
GO:0070925	organelle assembly	biological_process	0.16162	1	3	363	72	20834	c33463_g1,c10845_g1,c32680_g2
GO:0006355	regulation of transcription, DNA-templated	biological_process	0.16242	1	38	363	1670	20834	c54543_g1,c23961_g1,c33225_g4,c26879_g1,c8889_g1,c30623_g2,c44335_g1,c32417_g2,c10876_g1,c50089_g1,c33777_g1,c54468_g1,c60319_g1,c38661_g1,c44576_g1,c55622_g1,c14111_g2,c26606_g1,c25475_g1,c49337_g1,c23849_g1,c23299_g1,c33171_g2,c24894_g1,c25065_g1,c24596_g2,c44171_g1,c44256_g1,c49928_g1,c28962_g2,c5638_g1,c40525_g1,c16456_g2,c15464_g1,c28268_g2,c45063_g1,c33852_g1,c59850_g1
GO:1903506	regulation of nucleic acid-templated transcription	biological_process	0.16242	1	38	363	1670	20834	c44576_g1,c14111_g2,c55622_g1,c54468_g1,c50089_g1,c33777_g1,c10876_g1,c38661_g1,c60319_g1,c25475_g1,c26606_g1,c26879_g1,c8889_g1,c23961_g1,c54543_g1,c33225_g4,c32417_g2,c44335_g1,c30623_g2,c44256_g1,c28962_g2,c49928_g1,c45063_g1,c28268_g2,c33852_g1,c59850_g1,c5638_g1,c16456_g2,c40525_g1,c15464_g1,c23849_g1,c23299_g1,c24894_g1,c33171_g2,c49337_g1,c24596_g2,c25065_g1,c44171_g1
GO:0006720	isoprenoid metabolic process	biological_process	0.16245	1	5	363	146	20834	c39055_g1,c4558_g1,c19910_g1,c26915_g1,c35136_g1
GO:0008299	isoprenoid biosynthetic process	biological_process	0.16245	1	5	363	146	20834	c4558_g1,c19910_g1,c39055_g1,c35136_g1,c26915_g1
GO:0042559	pteridine-containing compound biosynthetic process	biological_process	0.16298	1	3	363	71	20834	c33245_g1,c49233_g1,c38940_g1
GO:0010817	regulation of hormone levels	biological_process	0.16558	1	4	363	108	20834	c54536_g1,c61037_g1,c32697_g3,c54543_g1
GO:0034754	cellular hormone metabolic process	biological_process	0.16558	1	4	363	108	20834	c54543_g1,c54536_g1,c61037_g1,c32697_g3
GO:0042445	hormone metabolic process	biological_process	0.16558	1	4	363	108	20834	c54536_g1,c61037_g1,c32697_g3,c54543_g1
GO:0001897	cytolysis by symbiont of host cells	biological_process	0.16571	1	1	363	9	20834	c38666_g1
GO:0001907	killing by symbiont of host cells	biological_process	0.16571	1	1	363	9	20834	c38666_g1
GO:0019836	hemolysis by symbiont of host erythrocytes	biological_process	0.16571	1	1	363	9	20834	c38666_g1
GO:0044004	disruption by symbiont of host cell	biological_process	0.16571	1	1	363	9	20834	c38666_g1
GO:0045202	synapse	cellular_component	0.16575	1	1	363	7	20834	c6077_g2
GO:0019693	ribose phosphate metabolic process	biological_process	0.16597	1	15	363	620	20834	c29326_g1,c24894_g1,c32149_g1,c29684_g2,c20564_g1,c19353_g1,c44028_g1,c24924_g1,c39970_g1,c39245_g1,c54424_g1,c10866_g1,c33251_g16,c33373_g1,c59551_g1
GO:0005984	disaccharide metabolic process	biological_process	0.16601	1	8	363	326	20834	c32460_g2,c34262_g1,c54563_g1,c54552_g1,c32076_g3,c24862_g1,c54401_g1,c30509_g1
GO:1901605	alpha-amino acid metabolic process	biological_process	0.16706	1	19	363	767	20834	c59663_g1,c31886_g1,c4564_g2,c45180_g1,c34517_g1,c38940_g1,c49233_g1,c60922_g1,c31631_g1,c30563_g1,c30191_g1,c54536_g1,c49282_g1,c28268_g2,c33245_g1,c39856_g1,c44181_g1,c40525_g1,c44339_g1
GO:2001141	regulation of RNA biosynthetic process	biological_process	0.16721	1	38	363	1676	20834	c49337_g1,c23849_g1,c23299_g1,c24894_g1,c33171_g2,c25065_g1,c24596_g2,c44171_g1,c44256_g1,c49928_g1,c28962_g2,c5638_g1,c16456_g2,c40525_g1,c15464_g1,c45063_g1,c28268_g2,c59850_g1,c33852_g1,c54543_g1,c23961_g1,c33225_g4,c26879_g1,c8889_g1,c30623_g2,c44335_g1,c32417_g2,c10876_g1,c50089_g1,c33777_g1,c54468_g1,c60319_g1,c38661_g1,c44576_g1,c14111_g2,c55622_g1,c26606_g1,c25475_g1
GO:0046085	adenosine metabolic process	biological_process	0.16843	1	3	363	62	20834	c50381_g1,c25065_g1,c38896_g1
GO:0070525	threonylcarbamoyladenosine metabolic process	biological_process	0.16843	1	3	363	62	20834	c38896_g1,c25065_g1,c50381_g1
GO:0070526	threonylcarbamoyladenosine biosynthetic process	biological_process	0.16843	1	3	363	62	20834	c50381_g1,c25065_g1,c38896_g1
GO:0050794	regulation of cellular process	biological_process	0.16864	1	71	363	3356	20834	c55622_g1,c14111_g2,c28189_g1,c44576_g1,c54468_g1,c10876_g1,c25475_g1,c29123_g1,c26606_g1,c44181_g1,c26879_g1,c39970_g1,c23961_g1,c49871_g1,c21290_g1,c54543_g1,c32417_g2,c44335_g1,c44101_g1,c49306_g1,c33388_g1,c30623_g2,c22937_g2,c29684_g2,c49928_g1,c50381_g1,c44256_g1,c46281_g1,c24918_g1,c21670_g1,c19910_g1,c59850_g1,c60545_g1,c60314_g1,c45063_g1,c28268_g2,c15464_g1,c16456_g2,c15541_g1,c40525_g1…
GO:0000279	M phase	biological_process	0.16912	1	1	363	9	20834	c44339_g1
GO:0022403	cell cycle phase	biological_process	0.16912	1	1	363	9	20834	c44339_g1
GO:0044848	biological phase	biological_process	0.16912	1	1	363	9	20834	c44339_g1
GO:0009636	response to toxic substance	biological_process	0.16927	1	2	363	37	20834	c22937_g2,c22431_g1
GO:0010942	positive regulation of cell death	biological_process	0.17024	1	1	363	8	20834	c28189_g1
GO:0043065	positive regulation of apoptotic process	biological_process	0.17024	1	1	363	8	20834	c28189_g1
GO:0043068	positive regulation of programmed cell death	biological_process	0.17024	1	1	363	8	20834	c28189_g1
GO:0055082	cellular chemical homeostasis	biological_process	0.17037	1	2	363	29	20834	c34126_g1,c23961_g1
GO:0009856	pollination	biological_process	0.17058	1	2	363	26	20834	c30376_g1,c24953_g2
GO:0009875	pollen-pistil interaction	biological_process	0.17058	1	2	363	26	20834	c30376_g1,c24953_g2
GO:0048544	recognition of pollen	biological_process	0.17058	1	2	363	26	20834	c30376_g1,c24953_g2
GO:0010604	positive regulation of macromolecule metabolic process	biological_process	0.17081	1	3	363	75	20834	c23961_g1,c59850_g1,c28189_g1
GO:0015077	monovalent inorganic cation transmembrane transporter activity	molecular_function	0.17143	1	12	363	503	20834	c38979_g1,c33251_g16,c33073_g1,c32149_g1,c24894_g1,c29684_g2,c29326_g1,c54424_g1,c38661_g1,c24924_g1,c19353_g1,c33777_g1
GO:0006771	riboflavin metabolic process	biological_process	0.17172	1	2	363	35	20834	c699_g1,c31727_g1
GO:0042726	flavin-containing compound metabolic process	biological_process	0.17172	1	2	363	35	20834	c699_g1,c31727_g1
GO:0008172	S-methyltransferase activity	molecular_function	0.17248	1	2	363	40	20834	c33245_g1,c49233_g1
GO:0008218	bioluminescence	biological_process	0.17394	1	1	363	9	20834	c25186_g1
GO:0042626	ATPase activity, coupled to transmembrane movement of substances	molecular_function	0.17444	1	5	363	155	20834	c29684_g2,c38901_g1,c30623_g2,c33388_g1,c39646_g1
GO:0043492	ATPase activity, coupled to movement of substances	molecular_function	0.17444	1	5	363	155	20834	c29684_g2,c38901_g1,c30623_g2,c33388_g1,c39646_g1
GO:2000112	regulation of cellular macromolecule biosynthetic process	biological_process	0.17476	1	40	363	1785	20834	c25475_g1,c26606_g1,c55622_g1,c14111_g2,c44576_g1,c38661_g1,c60319_g1,c54468_g1,c50089_g1,c33777_g1,c10876_g1,c32417_g2,c44335_g1,c30623_g2,c8889_g1,c26879_g1,c33225_g4,c23961_g1,c49871_g1,c54543_g1,c33852_g1,c59850_g1,c45063_g1,c28268_g2,c15464_g1,c40525_g1,c5638_g1,c16456_g2,c28962_g2,c49928_g1,c44256_g1,c44171_g1,c25065_g1,c24596_g2,c24894_g1,c33171_g2,c59546_g1,c23299_g1,c23849_g1,c49337_g1
GO:0042181	ketone biosynthetic process	biological_process	0.17492	1	3	363	57	20834	c33373_g1,c44028_g1,c20564_g1
GO:1901661	quinone metabolic process	biological_process	0.17492	1	3	363	57	20834	c33373_g1,c44028_g1,c20564_g1
GO:1901663	quinone biosynthetic process	biological_process	0.17492	1	3	363	57	20834	c33373_g1,c44028_g1,c20564_g1
GO:0009521	photosystem	cellular_component	0.17646	1	5	363	171	20834	c33251_g3,c32149_g1,c21242_g1,c51542_g1,c33251_g4
GO:0051801	cytolysis in other organism involved in symbiotic interaction	biological_process	0.17762	1	1	363	10	20834	c38666_g1
GO:0051818	disruption of cells of other organism involved in symbiotic interaction	biological_process	0.17762	1	1	363	10	20834	c38666_g1
GO:0051883	killing of cells in other organism involved in symbiotic interaction	biological_process	0.17762	1	1	363	10	20834	c38666_g1
GO:0052331	hemolysis in other organism involved in symbiotic interaction	biological_process	0.17762	1	1	363	10	20834	c38666_g1
GO:0034654	nucleobase-containing compound biosynthetic process	biological_process	0.17818	1	50	363	2301	20834	c29326_g1,c8889_g1,c38781_g1,c26879_g1,c39970_g1,c33225_g4,c54543_g1,c23961_g1,c44335_g1,c32417_g2,c21242_g1,c30623_g2,c14111_g2,c55622_g1,c44576_g1,c29590_g2,c60319_g1,c38661_g1,c50089_g1,c33777_g1,c10876_g1,c54468_g1,c25475_g1,c26606_g1,c33171_g2,c24894_g1,c32149_g1,c23299_g1,c23849_g1,c49337_g1,c30325_g1,c44171_g1,c24596_g2,c25065_g1,c33251_g16,c28962_g2,c49928_g1,c29684_g2,c44256_g1,c19353_g1…
GO:0030684	preribosome	cellular_component	0.17834	1	3	363	60	20834	c30964_g1,c33251_g4,c49871_g1
GO:0010468	regulation of gene expression	biological_process	0.17881	1	41	363	1832	20834	c28268_g2,c45063_g1,c33852_g1,c59850_g1,c40525_g1,c5638_g1,c16456_g2,c15464_g1,c44256_g1,c28962_g2,c49928_g1,c24596_g2,c25065_g1,c44171_g1,c23299_g1,c23849_g1,c59546_g1,c24894_g1,c33171_g2,c49337_g1,c55745_g1,c25475_g1,c26606_g1,c44576_g1,c14111_g2,c55622_g1,c10876_g1,c50089_g1,c33777_g1,c54468_g1,c60319_g1,c38661_g1,c44335_g1,c32417_g2,c30623_g2,c26879_g1,c8889_g1,c54543_g1,c49871_g1,c23961_g1,c…
GO:0000105	histidine biosynthetic process	biological_process	0.17903	1	2	363	37	20834	c39856_g1,c34517_g1
GO:0019001	guanyl nucleotide binding	molecular_function	0.17929	1	13	363	497	20834	c50381_g1,c38901_g1,c25575_g1,c49337_g1,c21670_g1,c28409_g1,c39021_g1,c38896_g1,c25065_g1,c33388_g1,c30623_g2,c30597_g1,c39646_g1
GO:0009889	regulation of biosynthetic process	biological_process	0.17962	1	40	363	1791	20834	c28268_g2,c45063_g1,c59850_g1,c33852_g1,c5638_g1,c16456_g2,c40525_g1,c15464_g1,c44256_g1,c49928_g1,c28962_g2,c24596_g2,c25065_g1,c44171_g1,c23849_g1,c23299_g1,c24894_g1,c33171_g2,c59546_g1,c49337_g1,c25475_g1,c26606_g1,c44576_g1,c14111_g2,c55622_g1,c54468_g1,c50089_g1,c33777_g1,c10876_g1,c38661_g1,c60319_g1,c32417_g2,c44335_g1,c30623_g2,c26879_g1,c8889_g1,c23961_g1,c49871_g1,c54543_g1,c33225_g4
GO:0010556	regulation of macromolecule biosynthetic process	biological_process	0.17962	1	40	363	1791	20834	c44256_g1,c28962_g2,c49928_g1,c28268_g2,c45063_g1,c33852_g1,c59850_g1,c40525_g1,c5638_g1,c16456_g2,c15464_g1,c23299_g1,c23849_g1,c59546_g1,c33171_g2,c24894_g1,c49337_g1,c24596_g2,c25065_g1,c44171_g1,c44576_g1,c14111_g2,c55622_g1,c50089_g1,c33777_g1,c10876_g1,c54468_g1,c60319_g1,c38661_g1,c25475_g1,c26606_g1,c26879_g1,c8889_g1,c54543_g1,c49871_g1,c23961_g1,c33225_g4,c44335_g1,c32417_g2,c30623_g2
GO:0031326	regulation of cellular biosynthetic process	biological_process	0.17962	1	40	363	1791	20834	c26879_g1,c8889_g1,c54543_g1,c49871_g1,c23961_g1,c33225_g4,c44335_g1,c32417_g2,c30623_g2,c44576_g1,c55622_g1,c14111_g2,c33777_g1,c50089_g1,c10876_g1,c54468_g1,c60319_g1,c38661_g1,c25475_g1,c26606_g1,c23299_g1,c23849_g1,c59546_g1,c24894_g1,c33171_g2,c49337_g1,c24596_g2,c25065_g1,c44171_g1,c44256_g1,c49928_g1,c28962_g2,c45063_g1,c28268_g2,c33852_g1,c59850_g1,c5638_g1,c40525_g1,c16456_g2,c15464_g1
GO:0042180	cellular ketone metabolic process	biological_process	0.18054	1	3	363	59	20834	c20564_g1,c44028_g1,c33373_g1
GO:0050789	regulation of biological process	biological_process	0.18122	1	73	363	3477	20834	c1037_g1,c38839_g1,c33852_g1,c5638_g1,c60887_g1,c2963_g1,c23844_g1,c60552_g1,c28962_g2,c49233_g1,c44171_g1,c23299_g1,c31052_g1,c59546_g1,c49337_g1,c30325_g1,c38901_g1,c60566_g1,c33777_g1,c50089_g1,c60319_g1,c38661_g1,c6938_g1,c8889_g1,c33225_g4,c28268_g2,c45063_g1,c60545_g1,c60314_g1,c59850_g1,c19910_g1,c16456_g2,c15541_g1,c40525_g1,c15464_g1,c50381_g1,c44256_g1,c49928_g1,c29684_g2,c21670_g1,c462…
GO:0005618	cell wall	cellular_component	0.18142	1	3	363	95	20834	c28810_g2,c60455_g1,c50780_g1
GO:0005657	replication fork	cellular_component	0.18243	1	7	363	202	20834	c33777_g1,c30325_g1,c25065_g1,c50381_g1,c38896_g1,c39021_g1,c32149_g1
GO:0006635	fatty acid beta-oxidation	biological_process	0.18387	1	1	363	9	20834	c60314_g1
GO:0009062	fatty acid catabolic process	biological_process	0.18387	1	1	363	9	20834	c60314_g1
GO:0019395	fatty acid oxidation	biological_process	0.18387	1	1	363	9	20834	c60314_g1
GO:0034440	lipid oxidation	biological_process	0.18387	1	1	363	9	20834	c60314_g1
GO:0044703	multi-organism reproductive process	biological_process	0.18485	1	3	363	73	20834	c30376_g1,c24953_g2,c33755_g1
GO:0044434	chloroplast part	cellular_component	0.18549	1	5	363	122	20834	c38896_g1,c50381_g1,c25065_g1,c10902_g1,c33777_g1
GO:0044435	plastid part	cellular_component	0.18549	1	5	363	122	20834	c50381_g1,c25065_g1,c38896_g1,c33777_g1,c10902_g1
GO:0006468	protein phosphorylation	biological_process	0.18576	1	29	363	1219	20834	c39576_g1,c24953_g2,c38839_g1,c1037_g1,c60566_g1,c33021_g2,c33864_g1,c44181_g1,c10866_g1,c22381_g3,c27149_g1,c39724_g1,c28311_g1,c34545_g1,c33106_g1,c22689_g1,c49233_g1,c21466_g1,c22381_g1,c19936_g1,c32417_g2,c30376_g1,c32460_g2,c26392_g1,c33984_g1,c25455_g1,c31052_g1,c23961_g1,c11011_g1
GO:0008033	tRNA processing	biological_process	0.18677	1	8	363	239	20834	c34517_g1,c50381_g1,c38896_g1,c19910_g1,c25065_g1,c49282_g1,c35136_g1,c26915_g1
GO:0015976	carbon utilization	biological_process	0.18804	1	3	363	96	20834	c10866_g1,c35136_g1,c59551_g1
GO:0016627	oxidoreductase activity, acting on the CH-CH group of donors	molecular_function	0.1881	1	5	363	141	20834	c34517_g1,c60314_g1,c25186_g1,c24259_g1,c30563_g1
GO:0016872	intramolecular lyase activity	molecular_function	0.18827	1	1	363	16	20834	c38653_g1
GO:0006000	fructose metabolic process	biological_process	0.18892	1	3	363	93	20834	c10866_g1,c59551_g1,c22276_g3
GO:0048584	positive regulation of response to stimulus	biological_process	0.18908	1	1	363	10	20834	c23961_g1
GO:1901576	organic substance biosynthetic process	biological_process	0.18947	1	100	363	5005	20834	c29684_g2,c34517_g1,c49928_g1,c32034_g1,c50381_g1,c44256_g1,c31631_g1,c24924_g1,c19353_g1,c19910_g1,c59850_g1,c32697_g3,c28268_g2,c49282_g1,c45063_g1,c59551_g1,c15464_g1,c40525_g1,c16456_g2,c32149_g1,c24894_g1,c33171_g2,c32680_g2,c23849_g1,c39021_g1,c54563_g1,c24596_g2,c25065_g1,c39055_g1,c33534_g1,c38653_g1,c55622_g1,c14111_g2,c44576_g1,c39245_g1,c32076_g3,c54468_g1,c10876_g1,c25475_g1,c54536_g1…
GO:0016820	hydrolase activity, acting on acid anhydrides, catalyzing transmembrane movement of substances	molecular_function	0.18968	1	6	363	194	20834	c32149_g1,c29684_g2,c39646_g1,c38901_g1,c30623_g2,c33388_g1
GO:0016888	endodeoxyribonuclease activity, producing 5'-phosphomonoesters	molecular_function	0.18969	1	2	363	42	20834	c14111_g2,c32034_g1
GO:0006909	phagocytosis	biological_process	0.18987	1	1	363	9	20834	c2963_g1
GO:0006814	sodium ion transport	biological_process	0.18997	1	4	363	106	20834	c20564_g1,c44028_g1,c33373_g1,c56443_g1
GO:0006779	porphyrin-containing compound biosynthetic process	biological_process	0.19011	1	7	363	207	20834	c33777_g1,c30563_g1,c24259_g1,c38896_g1,c44335_g1,c25065_g1,c50381_g1
GO:0006200	obsolete ATP catabolic process	biological_process	0.1918	1	1	363	9	20834	c39970_g1
GO:0042558	pteridine-containing compound metabolic process	biological_process	0.19353	1	3	363	79	20834	c33245_g1,c49233_g1,c38940_g1
GO:0006547	histidine metabolic process	biological_process	0.19476	1	2	363	40	20834	c34517_g1,c39856_g1
GO:0052803	imidazole-containing compound metabolic process	biological_process	0.19476	1	2	363	40	20834	c39856_g1,c34517_g1
GO:0046700	heterocycle catabolic process	biological_process	0.19482	1	5	363	152	20834	c52173_g1,c32386_g1,c14111_g2,c32034_g1,c59663_g1
GO:0016413	O-acetyltransferase activity	molecular_function	0.19548	1	1	363	13	20834	c31631_g1
GO:0035821	modification of morphology or physiology of other organism	biological_process	0.1956	1	3	363	80	20834	c29806_g1,c33651_g1,c38666_g1
GO:0019866	organelle inner membrane	cellular_component	0.19588	1	5	363	166	20834	c29326_g1,c24894_g1,c19353_g1,c39970_g1,c54424_g1
GO:0006812	cation transport	biological_process	0.19594	1	23	363	996	20834	c24894_g1,c32149_g1,c29326_g1,c23299_g1,c54424_g1,c44028_g1,c25065_g1,c31589_g2,c33251_g16,c33073_g1,c29684_g2,c56443_g1,c38661_g1,c24924_g1,c30563_g1,c20564_g1,c33777_g1,c19353_g1,c60535_g1,c38979_g1,c22431_g1,c33373_g1,c26915_g1
GO:0005129	granulocyte macrophage colony-stimulating factor receptor binding	molecular_function	0.19687	1	1	363	3	20834	c32149_g1
GO:0031554	regulation of DNA-templated transcription, termination	biological_process	0.19688	1	1	363	14	20834	c28268_g2
GO:0008037	cell recognition	biological_process	0.19753	1	2	363	30	20834	c24953_g2,c30376_g1
GO:0005876	spindle microtubule	cellular_component	0.19984	1	1	363	11	20834	c33777_g1
GO:0072528	pyrimidine-containing compound biosynthetic process	biological_process	0.20179	1	3	363	72	20834	c39856_g1,c28268_g2,c34517_g1
GO:0016634	oxidoreductase activity, acting on the CH-CH group of donors, oxygen as acceptor	molecular_function	0.20186	1	1	363	11	20834	c60314_g1
GO:0019637	organophosphate metabolic process	biological_process	0.20373	1	24	363	1062	20834	c44028_g1,c54543_g1,c54424_g1,c39970_g1,c32149_g1,c24894_g1,c29326_g1,c59599_g1,c21820_g1,c33251_g16,c24924_g1,c20564_g1,c19353_g1,c39245_g1,c32076_g3,c38653_g1,c61037_g1,c34517_g1,c29684_g2,c10866_g1,c59551_g1,c33373_g1,c28268_g2,c54536_g1
GO:0008199	ferric iron binding	molecular_function	0.20611	1	1	363	15	20834	c34126_g1
GO:0019439	aromatic compound catabolic process	biological_process	0.20955	1	5	363	158	20834	c6077_g2,c52173_g1,c32386_g1,c32034_g1,c14111_g2
GO:0015097	mercury ion transmembrane transporter activity	molecular_function	0.21163	1	1	363	8	20834	c22431_g1
GO:0015694	mercury ion transport	biological_process	0.21163	1	1	363	8	20834	c22431_g1
GO:0046689	response to mercury ion	biological_process	0.21163	1	1	363	8	20834	c22431_g1
GO:0050787	detoxification of mercury ion	biological_process	0.21163	1	1	363	8	20834	c22431_g1
GO:0061687	detoxification of inorganic compound	biological_process	0.21163	1	1	363	8	20834	c22431_g1
GO:0098754	detoxification	biological_process	0.21163	1	1	363	8	20834	c22431_g1
GO:0016051	carbohydrate biosynthetic process	biological_process	0.21189	1	14	363	595	20834	c32076_g3,c49233_g1,c54543_g1,c61037_g1,c38653_g1,c31052_g1,c60566_g1,c59551_g1,c20809_g1,c10866_g1,c59599_g1,c54536_g1,c38839_g1,c54563_g1
GO:0051252	regulation of RNA metabolic process	biological_process	0.21217	1	39	363	1778	20834	c24894_g1,c33171_g2,c31857_g1,c23299_g1,c23849_g1,c49337_g1,c44171_g1,c25065_g1,c24596_g2,c49928_g1,c28962_g2,c44256_g1,c33852_g1,c59850_g1,c28268_g2,c45063_g1,c15464_g1,c5638_g1,c16456_g2,c40525_g1,c8889_g1,c26879_g1,c33225_g4,c23961_g1,c54543_g1,c32417_g2,c44335_g1,c30623_g2,c14111_g2,c55622_g1,c44576_g1,c38661_g1,c60319_g1,c54468_g1,c33777_g1,c50089_g1,c10876_g1,c25475_g1,c26606_g1
GO:0048511	rhythmic process	biological_process	0.21225	1	1	363	15	20834	c23299_g1
GO:0006721	terpenoid metabolic process	biological_process	0.21254	1	4	363	113	20834	c35136_g1,c26915_g1,c4558_g1,c19910_g1
GO:0016114	terpenoid biosynthetic process	biological_process	0.21254	1	4	363	113	20834	c19910_g1,c4558_g1,c35136_g1,c26915_g1
GO:0015399	primary active transmembrane transporter activity	molecular_function	0.21269	1	5	363	170	20834	c39646_g1,c38901_g1,c33388_g1,c30623_g2,c29684_g2
GO:0015405	P-P-bond-hydrolysis-driven transmembrane transporter activity	molecular_function	0.21269	1	5	363	170	20834	c39646_g1,c30623_g2,c33388_g1,c38901_g1,c29684_g2
GO:0015995	chlorophyll biosynthetic process	biological_process	0.21271	1	5	363	135	20834	c50381_g1,c25065_g1,c38896_g1,c44335_g1,c33777_g1
GO:0003724	RNA helicase activity	molecular_function	0.21474	1	5	363	135	20834	c33777_g1,c50381_g1,c25065_g1,c39021_g1,c38896_g1
GO:0044179	hemolysis in other organism	biological_process	0.21561	1	1	363	11	20834	c38666_g1
GO:0016161	beta-amylase activity	molecular_function	0.2157	1	1	363	11	20834	c34262_g1
GO:1901361	organic cyclic compound catabolic process	biological_process	0.21668	1	5	363	158	20834	c59663_g1,c32034_g1,c14111_g2,c32386_g1,c52173_g1
GO:0007631	feeding behavior	biological_process	0.2183	1	1	363	11	20834	c23961_g1
GO:0044706	multi-multicellular organism process	biological_process	0.2187	1	2	363	34	20834	c24953_g2,c30376_g1
GO:0008661	1-deoxy-D-xylulose-5-phosphate synthase activity	molecular_function	0.21908	1	1	363	12	20834	c4558_g1
GO:0016744	transferase activity, transferring aldehyde or ketonic groups	molecular_function	0.21908	1	1	363	12	20834	c4558_g1
GO:0032102	negative regulation of response to external stimulus	biological_process	0.21946	1	1	363	15	20834	c23961_g1
GO:1990267	response to transition metal nanoparticle	biological_process	0.22005	1	1	363	9	20834	c22431_g1
GO:0034357	photosynthetic membrane	cellular_component	0.22074	1	5	363	188	20834	c51542_g1,c33251_g4,c33251_g3,c32149_g1,c21242_g1
GO:0004089	carbonate dehydratase activity	molecular_function	0.22088	1	1	363	14	20834	c24893_g3
GO:0046912	transferase activity, transferring acyl groups, acyl groups converted into alkyl on transfer	molecular_function	0.22138	1	1	363	14	20834	c44228_g1
GO:0032801	receptor catabolic process	biological_process	0.22246	1	1	363	12	20834	c23299_g1
GO:0009522	photosystem I	cellular_component	0.22265	1	2	363	55	20834	c33251_g4,c51542_g1
GO:0016054	organic acid catabolic process	biological_process	0.22266	1	5	363	155	20834	c49282_g1,c59663_g1,c60314_g1,c54536_g1,c31886_g1
GO:0046395	carboxylic acid catabolic process	biological_process	0.22266	1	5	363	155	20834	c59663_g1,c49282_g1,c60314_g1,c54536_g1,c31886_g1
GO:0006399	tRNA metabolic process	biological_process	0.22352	1	11	363	389	20834	c50381_g1,c31052_g1,c34517_g1,c49781_g1,c26915_g1,c60566_g1,c35136_g1,c25065_g1,c49282_g1,c19910_g1,c38896_g1
GO:0019089	transmission of virus	biological_process	0.22459	1	1	363	15	20834	c22339_g1
GO:0044007	dissemination or transmission of symbiont from host	biological_process	0.22459	1	1	363	15	20834	c22339_g1
GO:0051821	dissemination or transmission of organism from other organism involved in symbiotic interaction	biological_process	0.22459	1	1	363	15	20834	c22339_g1
GO:0030126	COPI vesicle coat	cellular_component	0.22583	1	1	363	13	20834	c33251_g16
GO:0030137	COPI-coated vesicle	cellular_component	0.22583	1	1	363	13	20834	c33251_g16
GO:0030663	COPI-coated vesicle membrane	cellular_component	0.22583	1	1	363	13	20834	c33251_g16
GO:0019354	siroheme biosynthetic process	biological_process	0.22621	1	2	363	40	20834	c24259_g1,c30563_g1
GO:0043115	precorrin-2 dehydrogenase activity	molecular_function	0.22621	1	2	363	40	20834	c30563_g1,c24259_g1
GO:0046156	siroheme metabolic process	biological_process	0.22621	1	2	363	40	20834	c24259_g1,c30563_g1
GO:0044255	cellular lipid metabolic process	biological_process	0.22639	1	22	363	883	20834	c31052_g1,c32048_g1,c39055_g1,c20809_g1,c38653_g1,c59716_g1,c32034_g1,c49233_g1,c54727_g1,c4558_g1,c30017_g1,c19910_g1,c54536_g1,c49282_g1,c55449_g1,c60314_g1,c38839_g1,c44230_g1,c26421_g1,c60566_g1,c35136_g1,c26915_g1
GO:0008083	growth factor activity	molecular_function	0.22646	1	2	363	37	20834	c32149_g1,c21290_g1
GO:0006013	mannose metabolic process	biological_process	0.22683	1	3	363	100	20834	c22276_g3,c10866_g1,c59551_g1
GO:0022414	reproductive process	biological_process	0.22729	1	3	363	81	20834	c30376_g1,c24953_g2,c33755_g1
GO:1901681	sulfur compound binding	molecular_function	0.22797	1	2	363	41	20834	c33755_g1,c4558_g1
GO:0016655	oxidoreductase activity, acting on NAD(P)H, quinone or similar compound as acceptor	molecular_function	0.2297	1	3	363	68	20834	c33373_g1,c44028_g1,c20564_g1
GO:0032774	RNA biosynthetic process	biological_process	0.22998	1	44	363	2039	20834	c28962_g2,c49928_g1,c44256_g1,c15464_g1,c16456_g2,c5638_g1,c40525_g1,c19910_g1,c33852_g1,c59850_g1,c45063_g1,c28268_g2,c30325_g1,c49337_g1,c33171_g2,c24894_g1,c32149_g1,c23849_g1,c23299_g1,c44171_g1,c25065_g1,c24596_g2,c38661_g1,c29590_g2,c60319_g1,c54468_g1,c33777_g1,c50089_g1,c10876_g1,c55622_g1,c14111_g2,c44576_g1,c26606_g1,c25475_g1,c33225_g4,c23961_g1,c54543_g1,c38781_g1,c8889_g1,c26879_g1,c…
GO:0009617	response to bacterium	biological_process	0.23103	1	2	363	50	20834	c6077_g2,c23966_g1
GO:0042742	defense response to bacterium	biological_process	0.23103	1	2	363	50	20834	c23966_g1,c6077_g2
GO:0009539	photosystem II reaction center	cellular_component	0.23182	1	2	363	50	20834	c33251_g3,c21242_g1
GO:0009664	plant-type cell wall organization	biological_process	0.23233	1	1	363	19	20834	c60455_g1
GO:0071669	plant-type cell wall organization or biogenesis	biological_process	0.23233	1	1	363	19	20834	c60455_g1
GO:0043112	receptor metabolic process	biological_process	0.23405	1	1	363	14	20834	c23299_g1
GO:0019219	regulation of nucleobase-containing compound metabolic process	biological_process	0.23427	1	39	363	1800	20834	c49928_g1,c28962_g2,c44256_g1,c59850_g1,c33852_g1,c45063_g1,c28268_g2,c15464_g1,c40525_g1,c5638_g1,c16456_g2,c33171_g2,c24894_g1,c31857_g1,c23849_g1,c23299_g1,c49337_g1,c44171_g1,c24596_g2,c25065_g1,c55622_g1,c14111_g2,c44576_g1,c38661_g1,c60319_g1,c54468_g1,c33777_g1,c50089_g1,c10876_g1,c25475_g1,c26606_g1,c8889_g1,c26879_g1,c33225_g4,c23961_g1,c54543_g1,c32417_g2,c44335_g1,c30623_g2
GO:0051171	regulation of nitrogen compound metabolic process	biological_process	0.23427	1	39	363	1800	20834	c30623_g2,c44335_g1,c32417_g2,c33225_g4,c54543_g1,c23961_g1,c8889_g1,c26879_g1,c26606_g1,c25475_g1,c60319_g1,c38661_g1,c50089_g1,c33777_g1,c10876_g1,c54468_g1,c14111_g2,c55622_g1,c44576_g1,c44171_g1,c24596_g2,c25065_g1,c49337_g1,c31857_g1,c24894_g1,c33171_g2,c23299_g1,c23849_g1,c15464_g1,c5638_g1,c40525_g1,c16456_g2,c59850_g1,c33852_g1,c45063_g1,c28268_g2,c28962_g2,c49928_g1,c44256_g1
GO:0030151	molybdenum ion binding	molecular_function	0.23602	1	1	363	13	20834	c15553_g1
GO:0051128	regulation of cellular component organization	biological_process	0.23662	1	3	363	87	20834	c28268_g2,c19910_g1,c2963_g1
GO:0042221	response to chemical	biological_process	0.23774	1	7	363	270	20834	c60887_g1,c23961_g1,c22431_g1,c22937_g2,c699_g1,c49405_g1,c38940_g1
GO:0006534	cysteine metabolic process	biological_process	0.23808	1	1	363	13	20834	c31631_g1
GO:0006637	acyl-CoA metabolic process	biological_process	0.23923	1	1	363	17	20834	c60314_g1
GO:0035383	thioester metabolic process	biological_process	0.23923	1	1	363	17	20834	c60314_g1
GO:0008610	lipid biosynthetic process	biological_process	0.23996	1	18	363	719	20834	c49282_g1,c55745_g1,c38839_g1,c32697_g3,c4558_g1,c19910_g1,c54536_g1,c26915_g1,c60566_g1,c35136_g1,c61037_g1,c38653_g1,c49233_g1,c39245_g1,c39055_g1,c20809_g1,c31052_g1,c54543_g1
GO:0006629	lipid metabolic process	biological_process	0.24004	1	28	363	1189	20834	c49233_g1,c39245_g1,c59716_g1,c32034_g1,c38653_g1,c61037_g1,c26915_g1,c26421_g1,c44230_g1,c35136_g1,c60566_g1,c55449_g1,c55745_g1,c49282_g1,c60314_g1,c38839_g1,c32697_g3,c44618_g1,c54727_g1,c4558_g1,c30017_g1,c19910_g1,c54536_g1,c54543_g1,c31052_g1,c32048_g1,c20809_g1,c39055_g1
GO:0072329	monocarboxylic acid catabolic process	biological_process	0.2403	1	1	363	11	20834	c60314_g1
GO:0060255	regulation of macromolecule metabolic process	biological_process	0.24112	1	43	363	2004	20834	c33225_g4,c54543_g1,c49871_g1,c23961_g1,c8889_g1,c26879_g1,c30623_g2,c44335_g1,c32417_g2,c60319_g1,c38661_g1,c10876_g1,c50089_g1,c33777_g1,c54468_g1,c55622_g1,c14111_g2,c28189_g1,c44576_g1,c26606_g1,c25475_g1,c55745_g1,c49337_g1,c31857_g1,c59546_g1,c24894_g1,c33171_g2,c23849_g1,c23299_g1,c44171_g1,c24596_g2,c25065_g1,c49928_g1,c28962_g2,c44256_g1,c15464_g1,c40525_g1,c5638_g1,c16456_g2,c59850_g1,c…
GO:0008146	sulfotransferase activity	molecular_function	0.24119	1	1	363	13	20834	c32538_g1
GO:0032101	regulation of response to external stimulus	biological_process	0.24204	1	1	363	18	20834	c23961_g1
GO:0016407	acetyltransferase activity	molecular_function	0.24298	1	3	363	88	20834	c31631_g1,c28311_g1,c44335_g1
GO:0000245	spliceosomal complex assembly	biological_process	0.24311	1	1	363	13	20834	c24708_g1
GO:0005525	GTP binding	molecular_function	0.24341	1	12	363	486	20834	c50381_g1,c38901_g1,c49337_g1,c25575_g1,c39021_g1,c38896_g1,c28409_g1,c25065_g1,c33388_g1,c30623_g2,c30597_g1,c39646_g1
GO:0042398	cellular modified amino acid biosynthetic process	biological_process	0.24358	1	5	363	181	20834	c38940_g1,c49282_g1,c49233_g1,c33245_g1,c30563_g1
GO:0006396	RNA processing	biological_process	0.2446	1	14	363	513	20834	c50381_g1,c30964_g1,c34517_g1,c44848_g1,c33251_g4,c49282_g1,c21242_g1,c25065_g1,c38896_g1,c19910_g1,c24708_g1,c26915_g1,c22431_g1,c35136_g1
GO:0007283	spermatogenesis	biological_process	0.24484	1	1	363	17	20834	c33755_g1
GO:0048232	male gamete generation	biological_process	0.24484	1	1	363	17	20834	c33755_g1
GO:0004470	malic enzyme activity	molecular_function	0.24611	1	1	363	15	20834	c35136_g1
GO:0004471	malate dehydrogenase (decarboxylating) (NAD+) activity	molecular_function	0.24611	1	1	363	15	20834	c35136_g1
GO:0006108	malate metabolic process	biological_process	0.24611	1	1	363	15	20834	c35136_g1
GO:0006351	transcription, DNA-templated	biological_process	0.24667	1	43	363	2011	20834	c25065_g1,c24596_g2,c44171_g1,c30325_g1,c49337_g1,c23849_g1,c23299_g1,c32149_g1,c24894_g1,c33171_g2,c40525_g1,c5638_g1,c16456_g2,c15464_g1,c45063_g1,c28268_g2,c19910_g1,c59850_g1,c33852_g1,c44256_g1,c49928_g1,c28962_g2,c30623_g2,c32417_g2,c44335_g1,c23961_g1,c54543_g1,c33225_g4,c26879_g1,c38781_g1,c8889_g1,c26606_g1,c25475_g1,c54468_g1,c50089_g1,c33777_g1,c10876_g1,c38661_g1,c29590_g2,c60319_g1,c…
GO:0097659	nucleic acid-templated transcription	biological_process	0.24667	1	43	363	2011	20834	c26606_g1,c25475_g1,c38661_g1,c60319_g1,c29590_g2,c54468_g1,c33777_g1,c50089_g1,c10876_g1,c55622_g1,c14111_g2,c44576_g1,c30623_g2,c32417_g2,c44335_g1,c33225_g4,c23961_g1,c54543_g1,c38781_g1,c8889_g1,c26879_g1,c15464_g1,c5638_g1,c16456_g2,c40525_g1,c19910_g1,c59850_g1,c33852_g1,c45063_g1,c28268_g2,c28962_g2,c49928_g1,c44256_g1,c44171_g1,c25065_g1,c24596_g2,c30325_g1,c49337_g1,c24894_g1,c32149_g1,c…
GO:0044249	cellular biosynthetic process	biological_process	0.24681	1	95	363	4793	20834	c54563_g1,c24596_g2,c39055_g1,c25065_g1,c39021_g1,c23849_g1,c32680_g2,c24894_g1,c32149_g1,c33171_g2,c49282_g1,c45063_g1,c28268_g2,c19910_g1,c59850_g1,c40525_g1,c16456_g2,c15464_g1,c32034_g1,c50381_g1,c44256_g1,c34517_g1,c29684_g2,c49928_g1,c24924_g1,c19353_g1,c31631_g1,c21242_g1,c32417_g2,c60410_g1,c44335_g1,c11926_g1,c30623_g2,c26879_g1,c29326_g1,c49871_g1,c23961_g1,c24259_g1,c54543_g1,c39970_g1…
GO:0032561	guanyl ribonucleotide binding	molecular_function	0.24719	1	12	363	488	20834	c50381_g1,c38901_g1,c49337_g1,c25575_g1,c39021_g1,c28409_g1,c38896_g1,c25065_g1,c30623_g2,c33388_g1,c39646_g1,c30597_g1
GO:0003993	acid phosphatase activity	molecular_function	0.2472	1	1	363	15	20834	c699_g1
GO:0019497	hexachlorocyclohexane metabolic process	biological_process	0.2472	1	1	363	15	20834	c699_g1
GO:0008064	regulation of actin polymerization or depolymerization	biological_process	0.24763	1	1	363	13	20834	c19910_g1
GO:0008154	actin polymerization or depolymerization	biological_process	0.24763	1	1	363	13	20834	c19910_g1
GO:0030041	actin filament polymerization	biological_process	0.24763	1	1	363	13	20834	c19910_g1
GO:0030832	regulation of actin filament length	biological_process	0.24763	1	1	363	13	20834	c19910_g1
GO:0030833	regulation of actin filament polymerization	biological_process	0.24763	1	1	363	13	20834	c19910_g1
GO:0032271	regulation of protein polymerization	biological_process	0.24763	1	1	363	13	20834	c19910_g1
GO:0032535	regulation of cellular component size	biological_process	0.24763	1	1	363	13	20834	c19910_g1
GO:0032956	regulation of actin cytoskeleton organization	biological_process	0.24763	1	1	363	13	20834	c19910_g1
GO:0032970	regulation of actin filament-based process	biological_process	0.24763	1	1	363	13	20834	c19910_g1
GO:0043254	regulation of protein complex assembly	biological_process	0.24763	1	1	363	13	20834	c19910_g1
GO:0008283	cell proliferation	biological_process	0.2483	1	2	363	41	20834	c32149_g1,c21290_g1
GO:0016070	RNA metabolic process	biological_process	0.24918	1	59	363	2758	20834	c33251_g4,c49337_g1,c30325_g1,c30964_g1,c31857_g1,c24894_g1,c32149_g1,c33171_g2,c23299_g1,c23849_g1,c31052_g1,c24708_g1,c44171_g1,c24596_g2,c25065_g1,c49928_g1,c28962_g2,c34517_g1,c44256_g1,c50381_g1,c15464_g1,c22431_g1,c16456_g2,c5638_g1,c40525_g1,c33852_g1,c59850_g1,c19910_g1,c49282_g1,c28268_g2,c45063_g1,c33225_g4,c54543_g1,c23961_g1,c8889_g1,c38781_g1,c26879_g1,c30623_g2,c49781_g1,c44335_g1,c…
GO:0019842	vitamin binding	molecular_function	0.24949	1	2	363	41	20834	c33755_g1,c4558_g1
GO:0016841	ammonia-lyase activity	molecular_function	0.24978	1	1	363	21	20834	c60054_g1
GO:0004506	squalene monooxygenase activity	molecular_function	0.25101	1	1	363	17	20834	c35136_g1
GO:0051239	regulation of multicellular organismal process	biological_process	0.25129	1	1	363	21	20834	c60552_g1
GO:0016615	malate dehydrogenase activity	molecular_function	0.25289	1	1	363	17	20834	c35136_g1
GO:0009888	tissue development	biological_process	0.25522	1	1	363	16	20834	c25455_g1
GO:0018143	nucleic acid-protein covalent cross-linking	biological_process	0.25592	1	1	363	10	20834	c32034_g1
GO:0016298	lipase activity	molecular_function	0.25624	1	3	363	90	20834	c26421_g1,c54727_g1,c59716_g1
GO:0007166	cell surface receptor signaling pathway	biological_process	0.25695	1	7	363	260	20834	c6938_g1,c30623_g2,c23961_g1,c44181_g1,c60887_g1,c15541_g1,c21670_g1
GO:0080090	regulation of primary metabolic process	biological_process	0.25713	1	42	363	1974	20834	c8889_g1,c26879_g1,c33225_g4,c54543_g1,c49871_g1,c23961_g1,c44335_g1,c32417_g2,c30623_g2,c28189_g1,c55622_g1,c14111_g2,c44576_g1,c60319_g1,c38661_g1,c50089_g1,c10876_g1,c33777_g1,c54468_g1,c25475_g1,c26606_g1,c31857_g1,c59546_g1,c24894_g1,c33171_g2,c23299_g1,c23849_g1,c49337_g1,c44171_g1,c25065_g1,c24596_g2,c49928_g1,c28962_g2,c44256_g1,c33852_g1,c59850_g1,c28268_g2,c45063_g1,c15464_g1,c40525_g1,…
GO:1901360	organic cyclic compound metabolic process	biological_process	0.25716	1	101	363	5055	20834	c38661_g1,c31727_g1,c29590_g2,c60319_g1,c33777_g1,c50089_g1,c20564_g1,c38940_g1,c60566_g1,c39856_g1,c33373_g1,c26915_g1,c4558_g1,c33225_g4,c54424_g1,c44028_g1,c38781_g1,c8889_g1,c59663_g1,c49781_g1,c699_g1,c49233_g1,c30563_g1,c61037_g1,c28962_g2,c33245_g1,c10866_g1,c5638_g1,c44339_g1,c33852_g1,c33251_g4,c30325_g1,c49337_g1,c31052_g1,c23299_g1,c33251_g16,c52173_g1,c45180_g1,c59599_g1,c24708_g1,c32…
GO:0031323	regulation of cellular metabolic process	biological_process	0.26007	1	43	363	2028	20834	c33225_g4,c54543_g1,c23961_g1,c49871_g1,c8889_g1,c26879_g1,c30623_g2,c44335_g1,c32417_g2,c60319_g1,c38661_g1,c50089_g1,c33777_g1,c10876_g1,c54468_g1,c55622_g1,c14111_g2,c28189_g1,c44576_g1,c26606_g1,c25475_g1,c49337_g1,c31857_g1,c59546_g1,c32149_g1,c24894_g1,c33171_g2,c23299_g1,c23849_g1,c44171_g1,c25065_g1,c24596_g2,c49928_g1,c28962_g2,c44256_g1,c15464_g1,c5638_g1,c40525_g1,c16456_g2,c33852_g1,c…
GO:0044282	small molecule catabolic process	biological_process	0.26016	1	5	363	164	20834	c49282_g1,c59663_g1,c60314_g1,c54536_g1,c31886_g1
GO:0009605	response to external stimulus	biological_process	0.26105	1	4	363	151	20834	c23961_g1,c6077_g2,c10845_g1,c23966_g1
GO:0009311	oligosaccharide metabolic process	biological_process	0.2635	1	8	363	359	20834	c54401_g1,c30509_g1,c24862_g1,c32076_g3,c54552_g1,c34262_g1,c54563_g1,c32460_g2
GO:0016893	endonuclease activity, active with either ribo- or deoxyribonucleic acids and producing 5'-phosphomonoesters	molecular_function	0.26471	1	3	363	106	20834	c31857_g1,c14111_g2,c32034_g1
GO:0008219	cell death	biological_process	0.26706	1	2	363	49	20834	c34231_g1,c28189_g1
GO:0016265	death	biological_process	0.26706	1	2	363	49	20834	c34231_g1,c28189_g1
GO:0006537	glutamate biosynthetic process	biological_process	0.26746	1	1	363	17	20834	c59663_g1
GO:0006568	tryptophan metabolic process	biological_process	0.26784	1	4	363	143	20834	c40525_g1,c54536_g1,c34517_g1,c49282_g1
GO:0006586	indolalkylamine metabolic process	biological_process	0.26784	1	4	363	143	20834	c54536_g1,c34517_g1,c49282_g1,c40525_g1
GO:0006725	cellular aromatic compound metabolic process	biological_process	0.27103	1	98	363	4927	20834	c59551_g1,c15464_g1,c22431_g1,c40525_g1,c16456_g2,c19910_g1,c59850_g1,c45063_g1,c49282_g1,c28268_g2,c24924_g1,c6077_g2,c19353_g1,c34517_g1,c29684_g2,c49928_g1,c44256_g1,c50381_g1,c32034_g1,c50437_g1,c39021_g1,c25065_g1,c24596_g2,c33171_g2,c24894_g1,c32149_g1,c31857_g1,c30964_g1,c23849_g1,c35136_g1,c26606_g1,c54536_g1,c25475_g1,c38896_g1,c55745_g1,c60922_g1,c39245_g1,c32386_g1,c32076_g3,c44848_g1,…
GO:0006974	cellular response to DNA damage stimulus	biological_process	0.2716	1	11	363	431	20834	c32460_g2,c22937_g2,c50437_g1,c25065_g1,c38896_g1,c4558_g1,c20564_g1,c33777_g1,c50381_g1,c28189_g1,c14111_g2
GO:0004003	ATP-dependent DNA helicase activity	molecular_function	0.27194	1	1	363	15	20834	c39021_g1
GO:0042196	chlorinated hydrocarbon metabolic process	biological_process	0.27202	1	1	363	18	20834	c699_g1
GO:0042197	halogenated hydrocarbon metabolic process	biological_process	0.27202	1	1	363	18	20834	c699_g1
GO:0006811	ion transport	biological_process	0.27365	1	27	363	1242	20834	c33251_g16,c31589_g2,c33073_g1,c25065_g1,c54424_g1,c6147_g1,c44028_g1,c29326_g1,c28427_g1,c32149_g1,c24894_g1,c23299_g1,c33373_g1,c22431_g1,c26915_g1,c60535_g1,c38979_g1,c29123_g1,c38661_g1,c33777_g1,c19353_g1,c20564_g1,c30563_g1,c24924_g1,c29684_g2,c55574_g1,c56443_g1
GO:0006576	cellular biogenic amine metabolic process	biological_process	0.27454	1	6	363	227	20834	c54536_g1,c34517_g1,c28409_g1,c38896_g1,c49282_g1,c40525_g1
GO:0017150	tRNA dihydrouridine synthase activity	molecular_function	0.27548	1	1	363	14	20834	c34517_g1
GO:0005852	eukaryotic translation initiation factor 3 complex	cellular_component	0.27552	1	1	363	17	20834	c49871_g1
GO:0043604	amide biosynthetic process	biological_process	0.27722	1	5	363	179	20834	c33245_g1,c49233_g1,c30563_g1,c38940_g1,c49282_g1
GO:0051493	regulation of cytoskeleton organization	biological_process	0.27875	1	1	363	16	20834	c19910_g1
GO:0030493	bacteriochlorophyll metabolic process	biological_process	0.28027	1	1	363	17	20834	c44335_g1
GO:0030494	bacteriochlorophyll biosynthetic process	biological_process	0.28027	1	1	363	17	20834	c44335_g1
GO:0044106	cellular amine metabolic process	biological_process	0.28136	1	6	363	230	20834	c28409_g1,c38896_g1,c34517_g1,c54536_g1,c49282_g1,c40525_g1
GO:0019900	kinase binding	molecular_function	0.28141	1	1	363	17	20834	c49901_g1
GO:0019901	protein kinase binding	molecular_function	0.28141	1	1	363	17	20834	c49901_g1
GO:0007015	actin filament organization	biological_process	0.28486	1	1	363	15	20834	c19910_g1
GO:0004520	endodeoxyribonuclease activity	molecular_function	0.28553	1	2	363	52	20834	c32034_g1,c14111_g2
GO:0022618	ribonucleoprotein complex assembly	biological_process	0.28599	1	1	363	17	20834	c24708_g1
GO:0042651	thylakoid membrane	cellular_component	0.28614	1	2	363	52	20834	c32149_g1,c33251_g4
GO:0000156	phosphorelay response regulator activity	molecular_function	0.2863	1	2	363	49	20834	c16456_g2,c23961_g1
GO:0015988	energy coupled proton transmembrane transport, against electrochemical gradient	biological_process	0.28819	1	5	363	177	20834	c32149_g1,c29684_g2,c33777_g1,c33073_g1,c38661_g1
GO:0015991	ATP hydrolysis coupled proton transport	biological_process	0.28819	1	5	363	177	20834	c33777_g1,c33073_g1,c38661_g1,c29684_g2,c32149_g1
GO:0000275	mitochondrial proton-transporting ATP synthase complex, catalytic core F(1)	cellular_component	0.28898	1	1	363	16	20834	c39970_g1
GO:0034702	ion channel complex	cellular_component	0.28929	1	1	363	20	20834	c34565_g1
GO:0034703	cation channel complex	cellular_component	0.28929	1	1	363	20	20834	c34565_g1
GO:0032501	multicellular organismal process	biological_process	0.28934	1	7	363	277	20834	c23961_g1,c30376_g1,c33755_g1,c23844_g1,c1037_g1,c24953_g2,c60552_g1
GO:0006879	cellular iron ion homeostasis	biological_process	0.28944	1	1	363	12	20834	c34126_g1
GO:0046916	cellular transition metal ion homeostasis	biological_process	0.28944	1	1	363	12	20834	c34126_g1
GO:0055072	iron ion homeostasis	biological_process	0.28944	1	1	363	12	20834	c34126_g1
GO:0006364	rRNA processing	biological_process	0.29022	1	3	363	85	20834	c44848_g1,c33251_g4,c30964_g1
GO:0016072	rRNA metabolic process	biological_process	0.29022	1	3	363	85	20834	c30964_g1,c44848_g1,c33251_g4
GO:0005875	microtubule associated complex	cellular_component	0.29069	1	3	363	93	20834	c39142_g1,c54468_g1,c6005_g1
GO:0098542	defense response to other organism	biological_process	0.2907	1	2	363	64	20834	c23966_g1,c6077_g2
GO:0051301	cell division	biological_process	0.29172	1	5	363	171	20834	c38896_g1,c10876_g1,c38901_g1,c33388_g1,c38661_g1
GO:0033178	proton-transporting two-sector ATPase complex, catalytic domain	cellular_component	0.29304	1	3	363	82	20834	c32149_g1,c29684_g2,c39970_g1
GO:0046677	response to antibiotic	biological_process	0.29503	1	1	363	22	20834	c22937_g2
GO:0006083	acetate metabolic process	biological_process	0.29542	1	1	363	15	20834	c33755_g1
GO:0004402	histone acetyltransferase activity	molecular_function	0.29565	1	1	363	18	20834	c44335_g1
GO:0090595	acetyl-CoA:L-lysine N6-acetyltransferase	molecular_function	0.29565	1	1	363	18	20834	c44335_g1
GO:0033179	proton-transporting V-type ATPase, V0 domain	cellular_component	0.29573	1	3	363	103	20834	c29684_g2,c33777_g1,c38661_g1
GO:0007017	microtubule-based process	biological_process	0.29809	1	4	363	150	20834	c33777_g1,c33463_g1,c6005_g1,c39142_g1
GO:0016782	transferase activity, transferring sulfur-containing groups	molecular_function	0.29954	1	1	363	19	20834	c32538_g1
GO:0048585	negative regulation of response to stimulus	biological_process	0.30035	1	1	363	19	20834	c23961_g1
GO:0032505	reproduction of a single-celled organism	biological_process	0.30248	1	2	363	57	20834	c10876_g1,c38661_g1
GO:0043093	FtsZ-dependent cytokinesis	biological_process	0.30248	1	2	363	57	20834	c38661_g1,c10876_g1
GO:0042302	structural constituent of cuticle	molecular_function	0.30274	1	1	363	17	20834	c52173_g1
GO:0016874	ligase activity	molecular_function	0.30438	1	12	363	487	20834	c4564_g2,c33777_g1,c50381_g1,c31052_g1,c4564_g1,c49781_g1,c10902_g1,c60566_g1,c28268_g2,c25065_g1,c30191_g1,c38896_g1
GO:0055076	transition metal ion homeostasis	biological_process	0.30452	1	1	363	14	20834	c34126_g1
GO:0030312	external encapsulating structure	cellular_component	0.30469	1	3	363	125	20834	c60455_g1,c50780_g1,c28810_g2
GO:0030162	regulation of proteolysis	biological_process	0.3047	1	1	363	17	20834	c28189_g1
GO:0003333	amino acid transmembrane transport	biological_process	0.3068	1	2	363	50	20834	c6147_g1,c55574_g1
GO:0009579	thylakoid	cellular_component	0.30759	1	5	363	214	20834	c33251_g4,c51542_g1,c32149_g1,c33251_g3,c21242_g1
GO:0044436	thylakoid part	cellular_component	0.30759	1	5	363	214	20834	c32149_g1,c33251_g3,c21242_g1,c33251_g4,c51542_g1
GO:0009790	embryo development	biological_process	0.30799	1	1	363	21	20834	c1037_g1
GO:0033643	host cell part	cellular_component	0.30825	1	3	363	101	20834	c40525_g1,c23299_g1,c59850_g1
GO:0009628	response to abiotic stimulus	biological_process	0.3083	1	1	363	22	20834	c49405_g1
GO:0015103	inorganic anion transmembrane transporter activity	molecular_function	0.30937	1	2	363	55	20834	c38979_g1,c33373_g1
GO:0007010	cytoskeleton organization	biological_process	0.31049	1	5	363	191	20834	c33777_g1,c33463_g1,c39646_g1,c60585_g1,c19910_g1
GO:0000776	kinetochore	cellular_component	0.3113	1	2	363	61	20834	c32680_g2,c33777_g1
GO:0098656	anion transmembrane transport	biological_process	0.31215	1	2	363	54	20834	c6147_g1,c55574_g1
GO:1903825	organic acid transmembrane transport	biological_process	0.31215	1	2	363	54	20834	c6147_g1,c55574_g1
GO:0007276	gamete generation	biological_process	0.31379	1	1	363	25	20834	c33755_g1
GO:0007154	cell communication	biological_process	0.31386	1	29	363	1340	20834	c44181_g1,c60887_g1,c15541_g1,c16456_g2,c60566_g1,c38839_g1,c60314_g1,c29123_g1,c1037_g1,c24953_g2,c21670_g1,c49233_g1,c46281_g1,c24918_g1,c50381_g1,c23844_g1,c29684_g2,c28189_g1,c33388_g1,c30623_g2,c30376_g1,c49306_g1,c6938_g1,c23961_g1,c21290_g1,c38901_g1,c31052_g1,c32149_g1,c10845_g1
GO:0071840	cellular component organization or biogenesis	biological_process	0.31401	1	35	363	1795	20834	c39724_g1,c30191_g1,c38661_g1,c44848_g1,c54468_g1,c10876_g1,c33777_g1,c28189_g1,c54547_g1,c32766_g2,c39646_g1,c30597_g1,c32593_g2,c33463_g1,c38781_g1,c10845_g1,c29494_g1,c2963_g1,c33245_g1,c19910_g1,c28268_g2,c50381_g1,c24708_g1,c60455_g1,c39243_g1,c60585_g1,c30033_g1,c33251_g4,c22339_g1,c4564_g2,c32149_g1,c32766_g1,c30964_g1,c32680_g2,c4564_g1
GO:0033014	tetrapyrrole biosynthetic process	biological_process	0.31435	1	7	363	249	20834	c38896_g1,c44335_g1,c25065_g1,c50381_g1,c33777_g1,c24259_g1,c30563_g1
GO:0016624	oxidoreductase activity, acting on the aldehyde or oxo group of donors, disulfide as acceptor	molecular_function	0.31468	1	1	363	20	20834	c4558_g1
GO:0000096	sulfur amino acid metabolic process	biological_process	0.3147	1	2	363	76	20834	c30563_g1,c31631_g1
GO:0022857	transmembrane transporter activity	molecular_function	0.3157	1	27	363	1308	20834	c33373_g1,c22431_g1,c29123_g1,c55056_g1,c38979_g1,c50149_g1,c24924_g1,c33777_g1,c19353_g1,c38661_g1,c34062_g1,c29684_g2,c39646_g1,c33073_g1,c33388_g1,c30623_g2,c33251_g16,c33651_g1,c25065_g1,c39299_g1,c49643_g1,c54424_g1,c38901_g1,c23299_g1,c32149_g1,c24894_g1,c29326_g1
GO:0019033	viral tegument	cellular_component	0.31654	1	1	363	16	20834	c49871_g1
GO:0043168	anion binding	molecular_function	0.31668	1	72	363	3440	20834	c10902_g1,c30623_g2,c33388_g1,c55286_g1,c22937_g2,c39646_g1,c59722_g1,c32417_g2,c39970_g1,c24259_g1,c44709_g1,c35136_g1,c28680_g1,c44181_g1,c26606_g1,c27149_g1,c39724_g1,c39576_g1,c38896_g1,c22469_g2,c22469_g1,c50437_g1,c16414_g1,c39021_g1,c25065_g1,c11011_g1,c24894_g1,c32149_g1,c33984_g1,c23912_g1,c19910_g1,c49282_g1,c22381_g1,c33628_g1,c34517_g1,c50381_g1,c33106_g1,c49781_g1,c30597_g1,c1825_g1,…
GO:0006897	endocytosis	biological_process	0.3198	1	1	363	17	20834	c2963_g1
GO:0031683	G-protein beta/gamma-subunit complex binding	molecular_function	0.31993	1	2	363	67	20834	c21670_g1,c30623_g2
GO:0044765	single-organism transport	biological_process	0.32113	1	48	363	2319	20834	c38661_g1,c34062_g1,c29590_g2,c33777_g1,c20564_g1,c55574_g1,c6225_g1,c56443_g1,c33373_g1,c26915_g1,c60535_g1,c55056_g1,c29123_g1,c38979_g1,c54424_g1,c44028_g1,c6147_g1,c49643_g1,c39299_g1,c29326_g1,c33388_g1,c30623_g2,c32766_g2,c31589_g2,c39646_g1,c21820_g1,c33073_g1,c44101_g1,c6077_g2,c30563_g1,c24924_g1,c19353_g1,c29684_g2,c50381_g1,c2963_g1,c22431_g1,c16456_g2,c50149_g1,c39833_g1,c38901_g1,c24…
GO:0006820	anion transport	biological_process	0.32201	1	5	363	189	20834	c28427_g1,c55574_g1,c38979_g1,c33373_g1,c6147_g1
GO:0018995	host	cellular_component	0.32331	1	3	363	103	20834	c23299_g1,c59850_g1,c40525_g1
GO:0043245	extraorganismal space	cellular_component	0.32331	1	3	363	103	20834	c23299_g1,c59850_g1,c40525_g1
GO:0043657	host cell	cellular_component	0.32331	1	3	363	103	20834	c40525_g1,c23299_g1,c59850_g1
GO:0044215	other organism	cellular_component	0.32331	1	3	363	103	20834	c40525_g1,c59850_g1,c23299_g1
GO:0044216	other organism cell	cellular_component	0.32331	1	3	363	103	20834	c40525_g1,c59850_g1,c23299_g1
GO:0044217	other organism part	cellular_component	0.32331	1	3	363	103	20834	c59850_g1,c23299_g1,c40525_g1
GO:0019076	viral release from host cell	biological_process	0.32437	1	1	363	19	20834	c23299_g1
GO:0044455	mitochondrial membrane part	cellular_component	0.32442	1	4	363	159	20834	c39970_g1,c19353_g1,c29326_g1,c24894_g1
GO:0006549	isoleucine metabolic process	biological_process	0.3249	1	3	363	101	20834	c30563_g1,c49282_g1,c54536_g1
GO:0006573	valine metabolic process	biological_process	0.3249	1	3	363	101	20834	c54536_g1,c49282_g1,c30563_g1
GO:0051051	negative regulation of transport	biological_process	0.3255	1	1	363	20	20834	c2963_g1
GO:0051716	cellular response to stimulus	biological_process	0.3256	1	37	363	1735	20834	c50381_g1,c23844_g1,c29684_g2,c21670_g1,c24918_g1,c46281_g1,c49233_g1,c60314_g1,c38839_g1,c1037_g1,c16456_g2,c60887_g1,c15541_g1,c31052_g1,c32149_g1,c38901_g1,c25065_g1,c32460_g2,c50437_g1,c28189_g1,c14111_g2,c33777_g1,c20564_g1,c29123_g1,c38896_g1,c4558_g1,c44181_g1,c60566_g1,c10845_g1,c23961_g1,c21290_g1,c49306_g1,c6938_g1,c699_g1,c33388_g1,c30623_g2,c22937_g2
GO:0046483	heterocycle metabolic process	biological_process	0.32711	1	97	363	4942	20834	c8889_g1,c38781_g1,c59663_g1,c33225_g4,c54424_g1,c44028_g1,c699_g1,c49781_g1,c38940_g1,c60319_g1,c29590_g2,c38661_g1,c31727_g1,c50089_g1,c33777_g1,c20564_g1,c4558_g1,c33373_g1,c39856_g1,c60566_g1,c26915_g1,c23299_g1,c31052_g1,c33251_g4,c49337_g1,c30325_g1,c44171_g1,c33251_g16,c52173_g1,c32460_g2,c24708_g1,c59599_g1,c28962_g2,c61037_g1,c49233_g1,c30563_g1,c33852_g1,c33245_g1,c5638_g1,c10866_g1,c29…
GO:0006458	'de novo' protein folding	biological_process	0.32748	1	1	363	18	20834	c25065_g1
GO:0051084	'de novo' posttranslational protein folding	biological_process	0.32748	1	1	363	18	20834	c25065_g1
GO:0051085	chaperone mediated protein folding requiring cofactor	biological_process	0.32748	1	1	363	18	20834	c25065_g1
GO:0061077	chaperone-mediated protein folding	biological_process	0.32748	1	1	363	18	20834	c25065_g1
GO:0051704	multi-organism process	biological_process	0.32759	1	19	363	884	20834	c49871_g1,c44028_g1,c22339_g1,c34231_g1,c23299_g1,c38666_g1,c33651_g1,c30376_g1,c21242_g1,c33182_g5,c29806_g1,c6077_g2,c59716_g1,c23966_g1,c33182_g6,c39724_g1,c28311_g1,c33755_g1,c24953_g2
GO:0070008	serine-type exopeptidase activity	molecular_function	0.32796	1	2	363	67	20834	c54727_g1,c5261_g1
GO:0004672	protein kinase activity	molecular_function	0.32829	1	28	363	1270	20834	c22381_g1,c21466_g1,c49233_g1,c22689_g1,c33106_g1,c34545_g1,c39724_g1,c28311_g1,c27149_g1,c44181_g1,c10866_g1,c22381_g3,c33864_g1,c60566_g1,c33021_g2,c1037_g1,c38839_g1,c24953_g2,c39576_g1,c11011_g1,c25455_g1,c31052_g1,c33984_g1,c26392_g1,c32460_g2,c30376_g1,c32417_g2,c19936_g1
GO:0015743	malate transport	biological_process	0.32836	1	1	363	21	20834	c28427_g1
GO:0009308	amine metabolic process	biological_process	0.32872	1	6	363	248	20834	c54536_g1,c34517_g1,c28409_g1,c38896_g1,c49282_g1,c40525_g1
GO:0022904	respiratory electron transport chain	biological_process	0.32928	1	4	363	147	20834	c23299_g1,c33373_g1,c20564_g1,c44028_g1
GO:0000097	sulfur amino acid biosynthetic process	biological_process	0.33056	1	1	363	25	20834	c31631_g1
GO:0051213	dioxygenase activity	molecular_function	0.33068	1	4	363	160	20834	c39292_g1,c25081_g1,c6077_g2,c23844_g1
GO:0015740	C4-dicarboxylate transport	biological_process	0.33245	1	1	363	22	20834	c28427_g1
GO:0016042	lipid catabolic process	biological_process	0.33271	1	4	363	144	20834	c26421_g1,c54727_g1,c60314_g1,c59716_g1
GO:1901606	alpha-amino acid catabolic process	biological_process	0.3333	1	4	363	142	20834	c31886_g1,c49282_g1,c59663_g1,c54536_g1
GO:0006536	glutamate metabolic process	biological_process	0.33483	1	1	363	21	20834	c59663_g1
GO:0042025	host cell nucleus	cellular_component	0.33611	1	2	363	63	20834	c59850_g1,c40525_g1
GO:0010109	regulation of photosynthesis	biological_process	0.33659	1	1	363	11	20834	c32149_g1
GO:0042548	regulation of photosynthesis, light reaction	biological_process	0.33659	1	1	363	11	20834	c32149_g1
GO:0042549	photosystem II stabilization	biological_process	0.33659	1	1	363	11	20834	c32149_g1
GO:0043467	regulation of generation of precursor metabolites and energy	biological_process	0.33659	1	1	363	11	20834	c32149_g1
GO:0004222	metalloendopeptidase activity	molecular_function	0.33662	1	3	363	98	20834	c22431_g1,c56036_g1,c8290_g1
GO:0042430	indole-containing compound metabolic process	biological_process	0.33745	1	4	363	158	20834	c40525_g1,c49282_g1,c34517_g1,c54536_g1
GO:0044087	regulation of cellular component biogenesis	biological_process	0.33746	1	1	363	18	20834	c19910_g1
GO:0006400	tRNA modification	biological_process	0.339	1	3	363	94	20834	c38896_g1,c25065_g1,c50381_g1
GO:0016651	oxidoreductase activity, acting on NAD(P)H	molecular_function	0.33914	1	4	363	147	20834	c33373_g1,c46281_g1,c20564_g1,c44028_g1
GO:0019069	viral capsid assembly	biological_process	0.33984	1	1	363	22	20834	c39724_g1
GO:0009378	four-way junction helicase activity	molecular_function	0.34022	1	4	363	122	20834	c38896_g1,c25065_g1,c50381_g1,c33777_g1
GO:0009379	Holliday junction helicase complex	cellular_component	0.34022	1	4	363	122	20834	c33777_g1,c50381_g1,c25065_g1,c38896_g1
GO:0048476	Holliday junction resolvase complex	cellular_component	0.34022	1	4	363	122	20834	c38896_g1,c50381_g1,c25065_g1,c33777_g1
GO:0016857	racemase and epimerase activity, acting on carbohydrates and derivatives	molecular_function	0.34115	1	1	363	23	20834	c34517_g1
GO:0005798	Golgi-associated vesicle	cellular_component	0.34203	1	1	363	22	20834	c33251_g16
GO:0030660	Golgi-associated vesicle membrane	cellular_component	0.34203	1	1	363	22	20834	c33251_g16
GO:0000278	mitotic cell cycle	biological_process	0.34212	1	3	363	103	20834	c44339_g1,c10876_g1,c38661_g1
GO:0007059	chromosome segregation	biological_process	0.34317	1	4	363	149	20834	c38896_g1,c33388_g1,c38901_g1,c33777_g1
GO:0015849	organic acid transport	biological_process	0.3439	1	3	363	107	20834	c6147_g1,c28427_g1,c55574_g1
GO:0046942	carboxylic acid transport	biological_process	0.3439	1	3	363	107	20834	c55574_g1,c28427_g1,c6147_g1
GO:0044454	nuclear chromosome part	cellular_component	0.34398	1	2	363	70	20834	c33777_g1,c14111_g2
GO:0010038	response to metal ion	biological_process	0.34405	1	1	363	19	20834	c22431_g1
GO:0033647	host intracellular organelle	cellular_component	0.34473	1	2	363	64	20834	c40525_g1,c59850_g1
GO:0033648	host intracellular membrane-bounded organelle	cellular_component	0.34473	1	2	363	64	20834	c59850_g1,c40525_g1
GO:0060627	regulation of vesicle-mediated transport	biological_process	0.34487	1	1	363	18	20834	c2963_g1
GO:0009063	cellular amino acid catabolic process	biological_process	0.34499	1	4	363	145	20834	c31886_g1,c54536_g1,c59663_g1,c49282_g1
GO:0033202	DNA helicase complex	cellular_component	0.34732	1	4	363	123	20834	c25065_g1,c50381_g1,c38896_g1,c33777_g1
GO:0071826	ribonucleoprotein complex subunit organization	biological_process	0.34753	1	1	363	21	20834	c24708_g1
GO:0016747	transferase activity, transferring acyl groups other than amino-acyl groups	molecular_function	0.34989	1	6	363	269	20834	c44335_g1,c31564_g1,c59774_g1,c31631_g1,c20809_g1,c28311_g1
GO:0043170	macromolecule metabolic process	biological_process	0.35026	1	143	363	7392	20834	c27149_g1,c54727_g1,c38896_g1,c54536_g1,c25475_g1,c32386_g1,c32076_g3,c60922_g1,c10876_g1,c50780_g1,c14111_g2,c28189_g1,c30623_g2,c59722_g1,c44335_g1,c49719_g1,c49871_g1,c29326_g1,c26879_g1,c40525_g1,c16456_g2,c15541_g1,c49282_g1,c28268_g2,c45063_g1,c49928_g1,c33106_g1,c50381_g1,c44256_g1,c50437_g1,c26599_g1,c24596_g2,c28810_g2,c31886_g1,c31857_g1,c24894_g1,c31342_g1,c49598_g1,c28311_g1,c26915_g1…
GO:0015711	organic anion transport	biological_process	0.35203	1	3	363	108	20834	c6147_g1,c55574_g1,c28427_g1
GO:0000162	tryptophan biosynthetic process	biological_process	0.35214	1	2	363	72	20834	c40525_g1,c34517_g1
GO:0006571	tyrosine biosynthetic process	biological_process	0.35214	1	2	363	72	20834	c40525_g1,c34517_g1
GO:0009073	aromatic amino acid family biosynthetic process	biological_process	0.35214	1	2	363	72	20834	c40525_g1,c34517_g1
GO:0009094	L-phenylalanine biosynthetic process	biological_process	0.35214	1	2	363	72	20834	c40525_g1,c34517_g1
GO:0009095	aromatic amino acid family biosynthetic process, prephenate pathway	biological_process	0.35214	1	2	363	72	20834	c40525_g1,c34517_g1
GO:0046219	indolalkylamine biosynthetic process	biological_process	0.35214	1	2	363	72	20834	c34517_g1,c40525_g1
GO:1902223	erythrose 4-phosphate/phosphoenolpyruvate family amino acid biosynthetic process	biological_process	0.35214	1	2	363	72	20834	c40525_g1,c34517_g1
GO:0003678	DNA helicase activity	molecular_function	0.35453	1	5	363	170	20834	c33777_g1,c38896_g1,c39021_g1,c25065_g1,c50381_g1
GO:0019954	asexual reproduction	biological_process	0.35456	1	2	363	64	20834	c10876_g1,c38661_g1
GO:0019236	response to pheromone	biological_process	0.35473	1	1	363	18	20834	c60887_g1
GO:0003743	translation initiation factor activity	molecular_function	0.35672	1	2	363	66	20834	c49871_g1,c59546_g1
GO:0006413	translational initiation	biological_process	0.35672	1	2	363	66	20834	c49871_g1,c59546_g1
GO:0006446	regulation of translational initiation	biological_process	0.35672	1	2	363	66	20834	c49871_g1,c59546_g1
GO:0006551	leucine metabolic process	biological_process	0.35719	1	3	363	110	20834	c49282_g1,c54536_g1,c30563_g1
GO:0009081	branched-chain amino acid metabolic process	biological_process	0.35801	1	3	363	111	20834	c30563_g1,c49282_g1,c54536_g1
GO:0000281	mitotic cytokinesis	biological_process	0.35884	1	2	363	63	20834	c10876_g1,c38661_g1
GO:0000917	barrier septum assembly	biological_process	0.35884	1	2	363	63	20834	c10876_g1,c38661_g1
GO:0032506	cytokinetic process	biological_process	0.35884	1	2	363	63	20834	c10876_g1,c38661_g1
GO:0061640	cytoskeleton-dependent cytokinesis	biological_process	0.35884	1	2	363	63	20834	c10876_g1,c38661_g1
GO:0090529	cell septum assembly	biological_process	0.35884	1	2	363	63	20834	c38661_g1,c10876_g1
GO:1902410	mitotic cytokinetic process	biological_process	0.35884	1	2	363	63	20834	c10876_g1,c38661_g1
GO:0016879	ligase activity, forming carbon-nitrogen bonds	molecular_function	0.35911	1	4	363	163	20834	c4564_g1,c28268_g2,c30191_g1,c4564_g2
GO:0019222	regulation of metabolic process	biological_process	0.35942	1	44	363	2152	20834	c24596_g2,c25065_g1,c44171_g1,c23849_g1,c23299_g1,c59546_g1,c31857_g1,c32149_g1,c24894_g1,c33171_g2,c49337_g1,c28268_g2,c45063_g1,c33852_g1,c59850_g1,c16456_g2,c5638_g1,c40525_g1,c15464_g1,c44256_g1,c49928_g1,c28962_g2,c44335_g1,c32417_g2,c30623_g2,c26879_g1,c8889_g1,c54543_g1,c49871_g1,c23961_g1,c33225_g4,c55745_g1,c25475_g1,c26606_g1,c44576_g1,c55622_g1,c28189_g1,c14111_g2,c50089_g1,c10876_g1,c…
GO:0006783	heme biosynthetic process	biological_process	0.35985	1	2	363	60	20834	c30563_g1,c24259_g1
GO:0005215	transporter activity	molecular_function	0.36175	1	31	363	1577	20834	c50149_g1,c29123_g1,c55056_g1,c38979_g1,c33373_g1,c22431_g1,c29684_g2,c34062_g1,c38661_g1,c24924_g1,c33777_g1,c19353_g1,c54410_g1,c25065_g1,c30623_g2,c33388_g1,c33651_g1,c33251_g16,c39646_g1,c33073_g1,c32149_g1,c24894_g1,c29326_g1,c23299_g1,c60017_g1,c54424_g1,c5563_g1,c38901_g1,c34161_g1,c39299_g1,c49643_g1
GO:0006558	L-phenylalanine metabolic process	biological_process	0.36294	1	2	363	73	20834	c40525_g1,c34517_g1
GO:1902221	erythrose 4-phosphate/phosphoenolpyruvate family amino acid metabolic process	biological_process	0.36294	1	2	363	73	20834	c34517_g1,c40525_g1
GO:0051382	kinetochore assembly	biological_process	0.36467	1	1	363	23	20834	c32680_g2
GO:0051383	kinetochore organization	biological_process	0.36467	1	1	363	23	20834	c32680_g2
GO:0009607	response to biotic stimulus	biological_process	0.36577	1	3	363	145	20834	c6077_g2,c33473_g1,c23966_g1
GO:0000746	conjugation	biological_process	0.36787	1	1	363	24	20834	c44028_g1
GO:0016706	oxidoreductase activity, acting on paired donors, with incorporation or reduction of molecular oxygen, 2-oxoglutarate as one donor, and incorporation of one atom each of oxygen into both donors	molecular_function	0.36834	1	3	363	114	20834	c25081_g1,c39292_g1,c23844_g1
GO:0006281	DNA repair	biological_process	0.36949	1	10	363	420	20834	c33777_g1,c20564_g1,c50381_g1,c14111_g2,c32460_g2,c22937_g2,c50437_g1,c25065_g1,c38896_g1,c4558_g1
GO:0042775	mitochondrial ATP synthesis coupled electron transport	biological_process	0.37036	1	3	363	109	20834	c44028_g1,c20564_g1,c33373_g1
GO:0044270	cellular nitrogen compound catabolic process	biological_process	0.37089	1	4	363	153	20834	c52173_g1,c32386_g1,c32034_g1,c14111_g2
GO:0008272	sulfate transport	biological_process	0.3724	1	1	363	19	20834	c33373_g1
GO:0015116	sulfate transmembrane transporter activity	molecular_function	0.3724	1	1	363	19	20834	c33373_g1
GO:1901682	sulfur compound transmembrane transporter activity	molecular_function	0.3724	1	1	363	19	20834	c33373_g1
GO:0006835	dicarboxylic acid transport	biological_process	0.37274	1	1	363	28	20834	c28427_g1
GO:0032040	small-subunit processome	cellular_component	0.37297	1	2	363	55	20834	c33251_g4,c49871_g1
GO:0048878	chemical homeostasis	biological_process	0.37303	1	2	363	64	20834	c23961_g1,c34126_g1
GO:0004650	polygalacturonase activity	molecular_function	0.37309	1	1	363	24	20834	c54401_g1
GO:0009523	photosystem II	cellular_component	0.37533	1	3	363	113	20834	c21242_g1,c32149_g1,c33251_g3
GO:0042967	acyl-carrier-protein biosynthetic process	biological_process	0.37537	1	4	363	153	20834	c31631_g1,c28311_g1,c20809_g1,c44335_g1
GO:0009231	riboflavin biosynthetic process	biological_process	0.37686	1	1	363	20	20834	c31727_g1
GO:0042727	flavin-containing compound biosynthetic process	biological_process	0.37686	1	1	363	20	20834	c31727_g1
GO:0006554	lysine catabolic process	biological_process	0.38068	1	3	363	103	20834	c54536_g1,c49282_g1,c31886_g1
GO:0009068	aspartate family amino acid catabolic process	biological_process	0.38068	1	3	363	103	20834	c31886_g1,c54536_g1,c49282_g1
GO:0008134	transcription factor binding	molecular_function	0.38249	1	5	363	178	20834	c25065_g1,c33777_g1,c54468_g1,c30623_g2,c33225_g4
GO:0019318	hexose metabolic process	biological_process	0.38313	1	5	363	243	20834	c22276_g3,c32034_g1,c59551_g1,c10866_g1,c32460_g2
GO:0007186	G-protein coupled receptor signaling pathway	biological_process	0.38531	1	5	363	202	20834	c23961_g1,c60887_g1,c15541_g1,c21670_g1,c30623_g2
GO:0007155	cell adhesion	biological_process	0.38533	1	3	363	116	20834	c24924_g1,c25455_g1,c31052_g1
GO:0044003	modification by symbiont of host morphology or physiology	biological_process	0.38654	1	2	363	71	20834	c29806_g1,c38666_g1
GO:0006865	amino acid transport	biological_process	0.38662	1	2	363	59	20834	c55574_g1,c6147_g1
GO:0044432	endoplasmic reticulum part	cellular_component	0.38867	1	4	363	147	20834	c32460_g2,c16456_g2,c6255_g1,c44101_g1
GO:0070851	growth factor receptor binding	molecular_function	0.38939	1	1	363	13	20834	c32149_g1
GO:1902578	single-organism localization	biological_process	0.39	1	48	363	2375	20834	c23299_g1,c28427_g1,c24894_g1,c32149_g1,c38901_g1,c25065_g1,c31564_g1,c33251_g16,c33651_g1,c50381_g1,c29684_g2,c19353_g1,c30563_g1,c6077_g2,c24924_g1,c39833_g1,c50149_g1,c16456_g2,c22431_g1,c2963_g1,c29326_g1,c39299_g1,c49643_g1,c6147_g1,c44028_g1,c54424_g1,c44101_g1,c21820_g1,c33073_g1,c39646_g1,c31589_g2,c33388_g1,c30623_g2,c32766_g2,c56443_g1,c6225_g1,c55574_g1,c20564_g1,c33777_g1,c29590_g2,c3…
GO:0000786	nucleosome	cellular_component	0.39002	1	1	363	28	20834	c33755_g1
GO:0032993	protein-DNA complex	cellular_component	0.39002	1	1	363	28	20834	c33755_g1
GO:1990104	DNA bending complex	cellular_component	0.39002	1	1	363	28	20834	c33755_g1
GO:0045735	nutrient reservoir activity	molecular_function	0.39005	1	1	363	34	20834	c15454_g1
GO:0004564	beta-fructofuranosidase activity	molecular_function	0.39088	1	1	363	22	20834	c32460_g2
GO:0004575	sucrose alpha-glucosidase activity	molecular_function	0.39088	1	1	363	22	20834	c32460_g2
GO:0017177	glucosidase II complex	cellular_component	0.39088	1	1	363	22	20834	c32460_g2
GO:0072348	sulfur compound transport	biological_process	0.39103	1	1	363	20	20834	c33373_g1
GO:0051817	modification of morphology or physiology of other organism involved in symbiotic interaction	biological_process	0.39159	1	2	363	72	20834	c29806_g1,c38666_g1
GO:0006805	xenobiotic metabolic process	biological_process	0.39256	1	1	363	27	20834	c699_g1
GO:0009410	response to xenobiotic stimulus	biological_process	0.39256	1	1	363	27	20834	c699_g1
GO:0071466	cellular response to xenobiotic stimulus	biological_process	0.39256	1	1	363	27	20834	c699_g1
GO:0042168	heme metabolic process	biological_process	0.39539	1	2	363	66	20834	c30563_g1,c24259_g1
GO:0016310	phosphorylation	biological_process	0.3955	1	33	363	1586	20834	c24953_g2,c39576_g1,c33021_g2,c60566_g1,c33373_g1,c44181_g1,c39724_g1,c28311_g1,c27149_g1,c22689_g1,c21466_g1,c20564_g1,c32417_g2,c26392_g1,c54424_g1,c44028_g1,c23961_g1,c38839_g1,c1037_g1,c33864_g1,c10866_g1,c22381_g3,c34545_g1,c33106_g1,c49233_g1,c22381_g1,c19936_g1,c30376_g1,c32460_g2,c33984_g1,c25455_g1,c31052_g1,c11011_g1
GO:0003857	3-hydroxyacyl-CoA dehydrogenase activity	molecular_function	0.39695	1	2	363	68	20834	c54536_g1,c49282_g1
GO:0006353	DNA-templated transcription, termination	biological_process	0.39712	1	1	363	27	20834	c28268_g2
GO:0032504	multicellular organism reproduction	biological_process	0.39879	1	1	363	33	20834	c33755_g1
GO:0048609	multicellular organismal reproductive process	biological_process	0.39879	1	1	363	33	20834	c33755_g1
GO:0016740	transferase activity	molecular_function	0.40064	1	83	363	4139	20834	c33534_g1,c22469_g1,c32076_g3,c22469_g2,c50780_g1,c44848_g1,c38896_g1,c30017_g1,c39576_g1,c55745_g1,c39724_g1,c27149_g1,c44181_g1,c21268_g1,c21700_g1,c49719_g1,c24870_g1,c44335_g1,c32417_g2,c30623_g2,c11926_g1,c30310_g1,c34517_g1,c33106_g1,c50381_g1,c32034_g1,c31631_g1,c22381_g1,c59850_g1,c19910_g1,c59774_g1,c44230_g1,c15541_g1,c33984_g1,c32766_g1,c32149_g1,c32878_g1,c31886_g1,c22339_g1,c11011_g1…
GO:0016701	oxidoreductase activity, acting on single donors with incorporation of molecular oxygen	molecular_function	0.4016	1	2	363	73	20834	c39856_g1,c34517_g1
GO:0051258	protein polymerization	biological_process	0.40211	1	2	363	78	20834	c30597_g1,c19910_g1
GO:0032268	regulation of cellular protein metabolic process	biological_process	0.40252	1	4	363	174	20834	c23961_g1,c49871_g1,c28189_g1,c59546_g1
GO:0043241	protein complex disassembly	biological_process	0.40345	1	1	363	32	20834	c28268_g2
GO:0043244	regulation of protein complex disassembly	biological_process	0.40345	1	1	363	32	20834	c28268_g2
GO:0004565	beta-galactosidase activity	molecular_function	0.40373	1	1	363	21	20834	c32034_g1
GO:0009341	beta-galactosidase complex	cellular_component	0.40373	1	1	363	21	20834	c32034_g1
GO:0015925	galactosidase activity	molecular_function	0.40373	1	1	363	21	20834	c32034_g1
GO:0036094	small molecule binding	molecular_function	0.40786	1	72	363	3512	20834	c30376_g1,c8290_g1,c32460_g2,c19936_g1,c38901_g1,c49337_g1,c25455_g1,c31052_g1,c29386_g1,c33864_g1,c10866_g1,c22381_g3,c27509_g1,c28409_g1,c38839_g1,c33755_g1,c1037_g1,c49233_g1,c25575_g1,c29386_g2,c61037_g1,c34545_g1,c49781_g1,c30597_g1,c33225_g4,c26392_g1,c60566_g1,c33021_g2,c26915_g1,c28311_g1,c24953_g2,c4558_g1,c22689_g1,c21466_g1,c33777_g1,c50437_g1,c16414_g1,c39021_g1,c25065_g1,c31886_g1,c1…
GO:0006952	defense response	biological_process	0.40792	1	4	363	211	20834	c23966_g1,c44303_g1,c33473_g1,c6077_g2
GO:0051701	interaction with host	biological_process	0.40815	1	3	363	133	20834	c22339_g1,c29806_g1,c38666_g1
GO:0000287	magnesium ion binding	molecular_function	0.40831	1	3	363	134	20834	c4885_g1,c33755_g1,c29660_g2
GO:0018874	benzoate metabolic process	biological_process	0.40867	1	2	363	71	20834	c54536_g1,c49282_g1
GO:0005996	monosaccharide metabolic process	biological_process	0.40948	1	5	363	247	20834	c32034_g1,c22276_g3,c32460_g2,c10866_g1,c59551_g1
GO:0022607	cellular component assembly	biological_process	0.40998	1	9	363	429	20834	c38661_g1,c10876_g1,c33463_g1,c10845_g1,c32680_g2,c39724_g1,c30597_g1,c24708_g1,c19910_g1
GO:0000003	reproduction	biological_process	0.4103	1	3	363	133	20834	c10876_g1,c38661_g1,c33755_g1
GO:0006012	galactose metabolic process	biological_process	0.41083	1	2	363	66	20834	c32460_g2,c32034_g1
GO:0044815	DNA packaging complex	cellular_component	0.41156	1	1	363	30	20834	c33755_g1
GO:0044260	cellular macromolecule metabolic process	biological_process	0.41408	1	130	363	6813	20834	c19936_g1,c44171_g1,c32460_g2,c45180_g1,c24708_g1,c30376_g1,c4564_g1,c23299_g1,c49337_g1,c30325_g1,c54552_g1,c33251_g4,c1037_g1,c33852_g1,c44339_g1,c22381_g3,c33864_g1,c30509_g1,c61037_g1,c49233_g1,c26392_g1,c38781_g1,c33225_g4,c4558_g1,c30191_g1,c4559_g1,c33021_g2,c60566_g1,c54401_g1,c33777_g1,c60319_g1,c29590_g2,c38661_g1,c22689_g1,c25065_g1,c54563_g1,c39021_g1,c23849_g1,c32680_g2,c30964_g1,c33…
GO:0015698	inorganic anion transport	biological_process	0.4141	1	2	363	70	20834	c33373_g1,c38979_g1
GO:0046527	glucosyltransferase activity	molecular_function	0.41565	1	2	363	98	20834	c32076_g3,c54563_g1
GO:0008121	ubiquinol-cytochrome-c reductase activity	molecular_function	0.41567	1	1	363	30	20834	c54424_g1
GO:0016681	oxidoreductase activity, acting on diphenols and related substances as donors, cytochrome as acceptor	molecular_function	0.41567	1	1	363	30	20834	c54424_g1
GO:0033646	host intracellular part	cellular_component	0.41606	1	2	363	72	20834	c40525_g1,c59850_g1
GO:0043656	intracellular region of host	cellular_component	0.41606	1	2	363	72	20834	c59850_g1,c40525_g1
GO:0004455	ketol-acid reductoisomerase activity	molecular_function	0.41616	1	1	363	29	20834	c30563_g1
GO:0051246	regulation of protein metabolic process	biological_process	0.41795	1	4	363	177	20834	c59546_g1,c28189_g1,c49871_g1,c23961_g1
GO:0044702	single organism reproductive process	biological_process	0.41992	1	1	363	34	20834	c33755_g1
GO:0016830	carbon-carbon lyase activity	molecular_function	0.42291	1	4	363	162	20834	c34517_g1,c39856_g1,c59551_g1,c10866_g1
GO:0004536	deoxyribonuclease activity	molecular_function	0.42302	1	2	363	70	20834	c14111_g2,c32034_g1
GO:0015936	coenzyme A metabolic process	biological_process	0.42373	1	1	363	28	20834	c39245_g1
GO:0006308	DNA catabolic process	biological_process	0.42417	1	2	363	73	20834	c32034_g1,c14111_g2
GO:0000226	microtubule cytoskeleton organization	biological_process	0.42449	1	2	363	73	20834	c33777_g1,c33463_g1
GO:0005777	peroxisome	cellular_component	0.42451	1	1	363	30	20834	c60314_g1
GO:0042579	microbody	cellular_component	0.42451	1	1	363	30	20834	c60314_g1
GO:0033644	host cell membrane	cellular_component	0.42661	1	1	363	30	20834	c23299_g1
GO:0044218	other organism cell membrane	cellular_component	0.42661	1	1	363	30	20834	c23299_g1
GO:0044279	other organism membrane	cellular_component	0.42661	1	1	363	30	20834	c23299_g1
GO:0006550	isoleucine catabolic process	biological_process	0.42672	1	2	363	75	20834	c54536_g1,c49282_g1
GO:0006552	leucine catabolic process	biological_process	0.42672	1	2	363	75	20834	c54536_g1,c49282_g1
GO:0006574	valine catabolic process	biological_process	0.42672	1	2	363	75	20834	c49282_g1,c54536_g1
GO:0009083	branched-chain amino acid catabolic process	biological_process	0.42672	1	2	363	75	20834	c54536_g1,c49282_g1
GO:0042773	ATP synthesis coupled electron transport	biological_process	0.42881	1	3	363	124	20834	c20564_g1,c44028_g1,c33373_g1
GO:0022610	biological adhesion	biological_process	0.43028	1	3	363	127	20834	c31052_g1,c25455_g1,c24924_g1
GO:0022890	inorganic cation transmembrane transporter activity	molecular_function	0.4317	1	14	363	698	20834	c33777_g1,c19353_g1,c24924_g1,c38661_g1,c54424_g1,c29326_g1,c32149_g1,c24894_g1,c29684_g2,c33073_g1,c22431_g1,c33251_g16,c38979_g1,c25065_g1
GO:0008080	N-acetyltransferase activity	molecular_function	0.43214	1	2	363	72	20834	c28311_g1,c44335_g1
GO:0008608	attachment of spindle microtubules to kinetochore	biological_process	0.43343	1	1	363	31	20834	c33777_g1
GO:0016668	oxidoreductase activity, acting on a sulfur group of donors, NAD(P) as acceptor	molecular_function	0.434	1	1	363	40	20834	c46281_g1
GO:0047134	protein-disulfide reductase activity	molecular_function	0.434	1	1	363	40	20834	c46281_g1
GO:0016646	oxidoreductase activity, acting on the CH-NH group of donors, NAD or NADP as acceptor	molecular_function	0.43494	1	1	363	36	20834	c38940_g1
GO:0008170	N-methyltransferase activity	molecular_function	0.43541	1	2	363	69	20834	c31886_g1,c55745_g1
GO:0007165	signal transduction	biological_process	0.43798	1	26	363	1282	20834	c32149_g1,c31052_g1,c38901_g1,c21290_g1,c23961_g1,c6938_g1,c49306_g1,c30623_g2,c33388_g1,c28189_g1,c29684_g2,c23844_g1,c50381_g1,c49233_g1,c24918_g1,c46281_g1,c21670_g1,c1037_g1,c29123_g1,c60314_g1,c38839_g1,c60566_g1,c15541_g1,c60887_g1,c16456_g2,c44181_g1
GO:0034508	centromere complex assembly	biological_process	0.4387	1	1	363	32	20834	c32680_g2
GO:0031966	mitochondrial membrane	cellular_component	0.43923	1	5	363	237	20834	c29326_g1,c24894_g1,c19353_g1,c39970_g1,c54424_g1
GO:0006464	cellular protein modification process	biological_process	0.4399	1	42	363	1986	20834	c34545_g1,c32034_g1,c33106_g1,c49233_g1,c22381_g1,c38839_g1,c1037_g1,c33864_g1,c10866_g1,c22381_g3,c15541_g1,c44339_g1,c33984_g1,c31052_g1,c25455_g1,c31886_g1,c11011_g1,c19936_g1,c50437_g1,c30376_g1,c45180_g1,c32460_g2,c33534_g1,c29757_g1,c22689_g1,c60922_g1,c21466_g1,c20564_g1,c24953_g2,c39576_g1,c60566_g1,c33021_g2,c4559_g1,c44181_g1,c39724_g1,c28311_g1,c27149_g1,c26392_g1,c38781_g1,c23961_g1,c…
GO:0036211	protein modification process	biological_process	0.4399	1	42	363	1986	20834	c49233_g1,c22381_g1,c34545_g1,c33106_g1,c32034_g1,c33864_g1,c44339_g1,c15541_g1,c10866_g1,c22381_g3,c1037_g1,c38839_g1,c31886_g1,c11011_g1,c33984_g1,c25455_g1,c31052_g1,c30376_g1,c50437_g1,c32460_g2,c45180_g1,c19936_g1,c21466_g1,c60922_g1,c22689_g1,c20564_g1,c29757_g1,c33534_g1,c33021_g2,c60566_g1,c4559_g1,c39724_g1,c28311_g1,c27149_g1,c44181_g1,c24953_g2,c39576_g1,c23961_g1,c38781_g1,c26392_g1,c…
GO:0000910	cytokinesis	biological_process	0.44161	1	2	363	76	20834	c10876_g1,c38661_g1
GO:0016811	hydrolase activity, acting on carbon-nitrogen (but not peptide) bonds, in linear amides	molecular_function	0.44242	1	1	363	30	20834	c39243_g1
GO:0005516	calmodulin binding	molecular_function	0.44598	1	1	363	32	20834	c5793_g1
GO:0043233	organelle lumen	cellular_component	0.44682	1	10	363	493	20834	c33777_g1,c30325_g1,c30964_g1,c14111_g2,c32149_g1,c22431_g1,c16456_g2,c44335_g1,c44101_g1,c19910_g1
GO:0070013	intracellular organelle lumen	cellular_component	0.44682	1	10	363	493	20834	c16456_g2,c22431_g1,c44335_g1,c44101_g1,c19910_g1,c33777_g1,c30325_g1,c30964_g1,c14111_g2,c32149_g1
GO:0044700	single organism signaling	biological_process	0.4474	1	26	363	1286	20834	c32149_g1,c31052_g1,c38901_g1,c23961_g1,c21290_g1,c49306_g1,c6938_g1,c33388_g1,c30623_g2,c29684_g2,c28189_g1,c50381_g1,c23844_g1,c49233_g1,c24918_g1,c46281_g1,c21670_g1,c60314_g1,c38839_g1,c29123_g1,c1037_g1,c60566_g1,c44181_g1,c16456_g2,c60887_g1,c15541_g1
GO:0023052	signaling	biological_process	0.44782	1	26	363	1287	20834	c49233_g1,c24918_g1,c46281_g1,c21670_g1,c28189_g1,c29684_g2,c23844_g1,c50381_g1,c60566_g1,c15541_g1,c60887_g1,c16456_g2,c44181_g1,c1037_g1,c60314_g1,c38839_g1,c29123_g1,c38901_g1,c21290_g1,c23961_g1,c32149_g1,c31052_g1,c33388_g1,c30623_g2,c6938_g1,c49306_g1
GO:0034641	cellular nitrogen compound metabolic process	biological_process	0.44809	1	96	363	5042	20834	c39245_g1,c32076_g3,c32386_g1,c54468_g1,c44848_g1,c10876_g1,c14111_g2,c55622_g1,c44576_g1,c35136_g1,c26606_g1,c54536_g1,c25475_g1,c38896_g1,c55745_g1,c39970_g1,c24259_g1,c23961_g1,c54543_g1,c49719_g1,c29326_g1,c21268_g1,c26879_g1,c30623_g2,c22937_g2,c32417_g2,c44335_g1,c21242_g1,c24924_g1,c19353_g1,c29684_g2,c34517_g1,c49928_g1,c50381_g1,c44256_g1,c32034_g1,c59551_g1,c22431_g1,c15464_g1,c16456_g2…
GO:0043207	response to external biotic stimulus	biological_process	0.44818	1	2	363	90	20834	c23966_g1,c6077_g2
GO:0051707	response to other organism	biological_process	0.44818	1	2	363	90	20834	c6077_g2,c23966_g1
GO:0031974	membrane-enclosed lumen	cellular_component	0.44836	1	10	363	494	20834	c19910_g1,c44101_g1,c44335_g1,c16456_g2,c22431_g1,c32149_g1,c30964_g1,c14111_g2,c30325_g1,c33777_g1
GO:0045261	proton-transporting ATP synthase complex, catalytic core F(1)	cellular_component	0.45097	1	1	363	28	20834	c39970_g1
GO:0042537	benzene-containing compound metabolic process	biological_process	0.45108	1	2	363	77	20834	c54536_g1,c49282_g1
GO:0004315	3-oxoacyl-[acyl-carrier-protein] synthase activity	molecular_function	0.45149	1	1	363	29	20834	c20809_g1
GO:0007610	behavior	biological_process	0.45239	1	1	363	29	20834	c23961_g1
GO:0060089	molecular transducer activity	molecular_function	0.45266	1	8	363	369	20834	c29684_g2,c21670_g1,c23961_g1,c29123_g1,c60314_g1,c30623_g2,c16456_g2,c44181_g1
GO:0000166	nucleotide binding	molecular_function	0.45275	1	69	363	3409	20834	c21466_g1,c22689_g1,c33777_g1,c24953_g2,c33021_g2,c60566_g1,c28311_g1,c26915_g1,c26392_g1,c33225_g4,c30597_g1,c49781_g1,c61037_g1,c34545_g1,c29386_g2,c49233_g1,c25575_g1,c28409_g1,c1037_g1,c38839_g1,c29386_g1,c33864_g1,c22381_g3,c10866_g1,c25455_g1,c31052_g1,c38901_g1,c49337_g1,c19936_g1,c30376_g1,c32460_g2,c8290_g1,c22469_g1,c22469_g2,c38896_g1,c39576_g1,c54536_g1,c28680_g1,c35136_g1,c27149_g1,c…
GO:1901265	nucleoside phosphate binding	molecular_function	0.45275	1	69	363	3409	20834	c22469_g1,c22469_g2,c38896_g1,c54536_g1,c39576_g1,c39724_g1,c27149_g1,c5793_g1,c26606_g1,c44181_g1,c28680_g1,c35136_g1,c24259_g1,c39970_g1,c32417_g2,c39646_g1,c59722_g1,c22937_g2,c30623_g2,c33388_g1,c10902_g1,c33106_g1,c50381_g1,c34517_g1,c21670_g1,c22381_g1,c49282_g1,c19910_g1,c33984_g1,c32149_g1,c24894_g1,c11011_g1,c31886_g1,c25065_g1,c39021_g1,c16414_g1,c50437_g1,c33777_g1,c21466_g1,c22689_g1,…
GO:0008237	metallopeptidase activity	molecular_function	0.4533	1	3	363	118	20834	c22431_g1,c8290_g1,c56036_g1
GO:0016772	transferase activity, transferring phosphorus-containing groups	molecular_function	0.45479	1	47	363	2348	20834	c26392_g1,c21268_g1,c32593_g2,c49719_g1,c32417_g2,c30623_g2,c22469_g1,c22469_g2,c22689_g1,c21466_g1,c33777_g1,c24953_g2,c39576_g1,c38896_g1,c60566_g1,c33021_g2,c54386_g1,c44181_g1,c28311_g1,c39724_g1,c27149_g1,c32149_g1,c32766_g1,c33984_g1,c25455_g1,c31052_g1,c22339_g1,c30325_g1,c11011_g1,c19936_g1,c25065_g1,c30376_g1,c59599_g1,c32460_g2,c34545_g1,c50381_g1,c32034_g1,c33106_g1,c49233_g1,c22381_g1…
GO:0022411	cellular component disassembly	biological_process	0.45489	1	1	363	36	20834	c28268_g2
GO:0032984	macromolecular complex disassembly	biological_process	0.45489	1	1	363	36	20834	c28268_g2
GO:0008236	serine-type peptidase activity	molecular_function	0.45495	1	6	363	271	20834	c4737_g1,c54861_g1,c32386_g1,c52173_g1,c54727_g1,c5261_g1
GO:0017171	serine hydrolase activity	molecular_function	0.45495	1	6	363	271	20834	c54727_g1,c5261_g1,c52173_g1,c32386_g1,c4737_g1,c54861_g1
GO:0045892	negative regulation of transcription, DNA-templated	biological_process	0.45511	1	1	363	32	20834	c28268_g2
GO:0051253	negative regulation of RNA metabolic process	biological_process	0.45511	1	1	363	32	20834	c28268_g2
GO:1902679	negative regulation of RNA biosynthetic process	biological_process	0.45511	1	1	363	32	20834	c28268_g2
GO:1903507	negative regulation of nucleic acid-templated transcription	biological_process	0.45511	1	1	363	32	20834	c28268_g2
GO:0016854	racemase and epimerase activity	molecular_function	0.45701	1	1	363	31	20834	c34517_g1
GO:0016628	oxidoreductase activity, acting on the CH-CH group of donors, NAD or NADP as acceptor	molecular_function	0.45829	1	2	363	72	20834	c30563_g1,c24259_g1
GO:0000228	nuclear chromosome	cellular_component	0.45956	1	2	363	87	20834	c33777_g1,c14111_g2
GO:0042435	indole-containing compound biosynthetic process	biological_process	0.46031	1	2	363	87	20834	c40525_g1,c34517_g1
GO:0034453	microtubule anchoring	biological_process	0.4608	1	1	363	33	20834	c33777_g1
GO:0006090	pyruvate metabolic process	biological_process	0.46237	1	3	363	162	20834	c35136_g1,c59551_g1,c10866_g1
GO:0000103	sulfate assimilation	biological_process	0.463	1	1	363	27	20834	c30623_g2
GO:0004020	adenylylsulfate kinase activity	molecular_function	0.463	1	1	363	27	20834	c30623_g2
GO:0009250	glucan biosynthetic process	biological_process	0.4649	1	2	363	108	20834	c32076_g3,c54563_g1
GO:0043412	macromolecule modification	biological_process	0.46641	1	46	363	2200	20834	c33534_g1,c29757_g1,c20564_g1,c22689_g1,c60922_g1,c21466_g1,c55745_g1,c24953_g2,c39576_g1,c38896_g1,c44181_g1,c28311_g1,c39724_g1,c27149_g1,c33021_g2,c60566_g1,c4559_g1,c38781_g1,c26392_g1,c23961_g1,c32417_g2,c11926_g1,c50381_g1,c32034_g1,c33106_g1,c34545_g1,c22381_g1,c49233_g1,c38839_g1,c1037_g1,c22381_g3,c10866_g1,c44339_g1,c15541_g1,c33864_g1,c31052_g1,c25455_g1,c33984_g1,c11011_g1,c31886_g1,c…
GO:0008324	cation transmembrane transporter activity	molecular_function	0.46681	1	15	363	772	20834	c24924_g1,c33777_g1,c19353_g1,c38661_g1,c54424_g1,c23299_g1,c29684_g2,c32149_g1,c24894_g1,c29326_g1,c33073_g1,c33251_g16,c22431_g1,c25065_g1,c38979_g1
GO:0072525	pyridine-containing compound biosynthetic process	biological_process	0.46707	1	1	363	29	20834	c34517_g1
GO:0004312	fatty acid synthase activity	molecular_function	0.46712	1	1	363	30	20834	c20809_g1
GO:0005835	fatty acid synthase complex	cellular_component	0.46712	1	1	363	30	20834	c20809_g1
GO:0016836	hydro-lyase activity	molecular_function	0.46913	1	2	363	88	20834	c24893_g3,c34517_g1
GO:0048523	negative regulation of cellular process	biological_process	0.4707	1	2	363	81	20834	c28268_g2,c2963_g1
GO:0010467	gene expression	biological_process	0.47108	1	63	363	3302	20834	c44335_g1,c32417_g2,c21242_g1,c30623_g2,c49781_g1,c8889_g1,c38781_g1,c26879_g1,c33225_g4,c54543_g1,c49871_g1,c23961_g1,c38896_g1,c25475_g1,c55745_g1,c35136_g1,c60566_g1,c26915_g1,c26606_g1,c55622_g1,c28189_g1,c14111_g2,c44576_g1,c29590_g2,c60319_g1,c38661_g1,c10876_g1,c50089_g1,c33777_g1,c54468_g1,c44848_g1,c44171_g1,c24596_g2,c25065_g1,c24708_g1,c30964_g1,c59546_g1,c32149_g1,c24894_g1,c33171_g2,…
GO:0009309	amine biosynthetic process	biological_process	0.47197	1	2	363	88	20834	c40525_g1,c34517_g1
GO:0042401	cellular biogenic amine biosynthetic process	biological_process	0.47197	1	2	363	88	20834	c34517_g1,c40525_g1
GO:0019087	transformation of host cell by virus	biological_process	0.47237	1	1	363	30	20834	c29806_g1
GO:0016278	lysine N-methyltransferase activity	molecular_function	0.47296	1	1	363	27	20834	c31886_g1
GO:0016279	protein-lysine N-methyltransferase activity	molecular_function	0.47296	1	1	363	27	20834	c31886_g1
GO:0018024	histone-lysine N-methyltransferase activity	molecular_function	0.47296	1	1	363	27	20834	c31886_g1
GO:0042054	histone methyltransferase activity	molecular_function	0.47296	1	1	363	27	20834	c31886_g1
GO:0004970	ionotropic glutamate receptor activity	molecular_function	0.47298	1	1	363	28	20834	c29123_g1
GO:0005230	extracellular ligand-gated ion channel activity	molecular_function	0.47298	1	1	363	28	20834	c29123_g1
GO:0005231	excitatory extracellular ligand-gated ion channel activity	molecular_function	0.47298	1	1	363	28	20834	c29123_g1
GO:0005234	extracellular-glutamate-gated ion channel activity	molecular_function	0.47298	1	1	363	28	20834	c29123_g1
GO:0008066	glutamate receptor activity	molecular_function	0.47298	1	1	363	28	20834	c29123_g1
GO:1902495	transmembrane transporter complex	cellular_component	0.47406	1	1	363	46	20834	c34565_g1
GO:1990351	transporter complex	cellular_component	0.47406	1	1	363	46	20834	c34565_g1
GO:0008238	exopeptidase activity	molecular_function	0.47498	1	3	363	128	20834	c52173_g1,c5261_g1,c54727_g1
GO:0016861	intramolecular oxidoreductase activity, interconverting aldoses and ketoses	molecular_function	0.47499	1	1	363	39	20834	c22276_g3
GO:0006873	cellular ion homeostasis	biological_process	0.47874	1	1	363	25	20834	c34126_g1
GO:0006875	cellular metal ion homeostasis	biological_process	0.47874	1	1	363	25	20834	c34126_g1
GO:0030003	cellular cation homeostasis	biological_process	0.47874	1	1	363	25	20834	c34126_g1
GO:0019083	viral transcription	biological_process	0.48027	1	1	363	29	20834	c21242_g1
GO:0006096	glycolytic process	biological_process	0.48096	1	2	363	114	20834	c59551_g1,c10866_g1
GO:0000778	condensed nuclear chromosome kinetochore	cellular_component	0.48278	1	1	363	37	20834	c33777_g1
GO:0000780	condensed nuclear chromosome, centromeric region	cellular_component	0.48278	1	1	363	37	20834	c33777_g1
GO:0000940	condensed chromosome outer kinetochore	cellular_component	0.48278	1	1	363	37	20834	c33777_g1
GO:0000942	condensed nuclear chromosome outer kinetochore	cellular_component	0.48278	1	1	363	37	20834	c33777_g1
GO:0042729	DASH complex	cellular_component	0.48278	1	1	363	37	20834	c33777_g1
GO:0005739	mitochondrion	cellular_component	0.48419	1	6	363	309	20834	c19353_g1,c54424_g1,c39970_g1,c24894_g1,c29326_g1,c44709_g1
GO:0016410	N-acyltransferase activity	molecular_function	0.485	1	2	363	81	20834	c28311_g1,c44335_g1
GO:0006575	cellular modified amino acid metabolic process	biological_process	0.48685	1	5	363	248	20834	c49282_g1,c38940_g1,c30563_g1,c33245_g1,c49233_g1
GO:0055065	metal ion homeostasis	biological_process	0.48981	1	1	363	27	20834	c34126_g1
GO:0005740	mitochondrial envelope	cellular_component	0.49011	1	5	363	250	20834	c29326_g1,c24894_g1,c19353_g1,c39970_g1,c54424_g1
GO:0016840	carbon-nitrogen lyase activity	molecular_function	0.4931	1	1	363	40	20834	c60054_g1
GO:0031224	intrinsic component of membrane	cellular_component	0.49364	1	42	363	2155	20834	c49719_g1,c49643_g1,c39299_g1,c55237_g1,c34565_g1,c31589_g2,c33388_g1,c30623_g2,c33073_g1,c39646_g1,c4885_g1,c6225_g1,c34062_g1,c33777_g1,c38896_g1,c55056_g1,c33373_g1,c35136_g1,c5793_g1,c32149_g1,c25455_g1,c23299_g1,c38901_g1,c6255_g1,c33251_g4,c33251_g3,c31564_g1,c25065_g1,c33651_g1,c26599_g1,c29386_g2,c29684_g2,c24839_g1,c25893_g1,c4737_g1,c29806_g1,c6077_g2,c50149_g1,c56220_g1,c60314_g1,c3324…
GO:0000123	histone acetyltransferase complex	cellular_component	0.49374	1	1	363	32	20834	c44335_g1
GO:0031248	protein acetyltransferase complex	cellular_component	0.49374	1	1	363	32	20834	c44335_g1
GO:1902493	acetyltransferase complex	cellular_component	0.49374	1	1	363	32	20834	c44335_g1
GO:0005507	copper ion binding	molecular_function	0.49382	1	2	363	117	20834	c59569_g1,c32417_g2
GO:0010941	regulation of cell death	biological_process	0.49496	1	1	363	29	20834	c28189_g1
GO:0042981	regulation of apoptotic process	biological_process	0.49496	1	1	363	29	20834	c28189_g1
GO:0043067	regulation of programmed cell death	biological_process	0.49496	1	1	363	29	20834	c28189_g1
GO:0033043	regulation of organelle organization	biological_process	0.49566	1	1	363	32	20834	c19910_g1
GO:0008677	2-dehydropantoate 2-reductase activity	molecular_function	0.49616	1	1	363	34	20834	c49282_g1
GO:0005126	cytokine receptor binding	molecular_function	0.49625	1	1	363	25	20834	c32149_g1
GO:0016746	transferase activity, transferring acyl groups	molecular_function	0.49703	1	7	363	357	20834	c59774_g1,c31564_g1,c44335_g1,c31631_g1,c44228_g1,c28311_g1,c20809_g1
GO:0015939	pantothenate metabolic process	biological_process	0.49854	1	2	363	85	20834	c30563_g1,c49282_g1
GO:0015940	pantothenate biosynthetic process	biological_process	0.49854	1	2	363	85	20834	c49282_g1,c30563_g1
GO:0019013	viral nucleocapsid	cellular_component	0.49917	1	1	363	42	20834	c34545_g1
GO:0070566	adenylyltransferase activity	molecular_function	0.49936	1	1	363	40	20834	c21268_g1
GO:0031325	positive regulation of cellular metabolic process	biological_process	0.49943	1	3	363	149	20834	c59850_g1,c28189_g1,c23961_g1
GO:0045934	negative regulation of nucleobase-containing compound metabolic process	biological_process	0.50053	1	1	363	39	20834	c28268_g2
GO:0051172	negative regulation of nitrogen compound metabolic process	biological_process	0.50053	1	1	363	39	20834	c28268_g2
GO:0004252	serine-type endopeptidase activity	molecular_function	0.50086	1	3	363	134	20834	c4737_g1,c54861_g1,c54727_g1
GO:0005874	microtubule	cellular_component	0.50096	1	2	363	95	20834	c6005_g1,c33777_g1
GO:0000775	chromosome, centromeric region	cellular_component	0.5013	1	2	363	88	20834	c33777_g1,c32680_g2
GO:0031227	intrinsic component of endoplasmic reticulum membrane	cellular_component	0.50337	1	1	363	34	20834	c6255_g1
GO:0009405	pathogenesis	biological_process	0.50414	1	5	363	240	20834	c28311_g1,c33182_g6,c59716_g1,c34231_g1,c33182_g5
GO:0033865	nucleoside bisphosphate metabolic process	biological_process	0.50794	1	1	363	33	20834	c39245_g1
GO:0033875	ribonucleoside bisphosphate metabolic process	biological_process	0.50794	1	1	363	33	20834	c39245_g1
GO:0034032	purine nucleoside bisphosphate metabolic process	biological_process	0.50794	1	1	363	33	20834	c39245_g1
GO:0006305	DNA alkylation	biological_process	0.50799	1	1	363	37	20834	c55745_g1
GO:0006306	DNA methylation	biological_process	0.50799	1	1	363	37	20834	c55745_g1
GO:0044728	DNA methylation or demethylation	biological_process	0.50799	1	1	363	37	20834	c55745_g1
GO:0016569	covalent chromatin modification	biological_process	0.50847	1	1	363	27	20834	c38781_g1
GO:0016570	histone modification	biological_process	0.50847	1	1	363	27	20834	c38781_g1
GO:1901363	heterocyclic compound binding	molecular_function	0.50856	1	125	363	6589	20834	c32375_g3,c5793_g1,c44181_g1,c26606_g1,c27149_g1,c39724_g1,c35136_g1,c28680_g1,c15553_g1,c55745_g1,c54536_g1,c39576_g1,c25475_g1,c27391_g1,c38896_g1,c54468_g1,c10876_g1,c38903_g1,c22469_g2,c22402_g2,c22469_g1,c55622_g1,c14111_g2,c59722_g1,c39646_g1,c33388_g1,c10902_g1,c30623_g2,c55286_g1,c22937_g2,c31405_g1,c32417_g2,c49871_g1,c24259_g1,c23961_g1,c54543_g1,c39970_g1,c26879_g1,c29303_g1,c21268_g1,…
GO:0009097	isoleucine biosynthetic process	biological_process	0.50865	1	1	363	37	20834	c30563_g1
GO:0009099	valine biosynthetic process	biological_process	0.50865	1	1	363	37	20834	c30563_g1
GO:0030983	mismatched DNA binding	molecular_function	0.50891	1	1	363	40	20834	c22937_g2
GO:0065003	macromolecular complex assembly	biological_process	0.51071	1	5	363	251	20834	c24708_g1,c33463_g1,c30597_g1,c19910_g1,c32680_g2
GO:0008653	lipopolysaccharide metabolic process	biological_process	0.51167	1	5	363	209	20834	c49233_g1,c60566_g1,c20809_g1,c38839_g1,c31052_g1
GO:0009103	lipopolysaccharide biosynthetic process	biological_process	0.51167	1	5	363	209	20834	c20809_g1,c49233_g1,c60566_g1,c38839_g1,c31052_g1
GO:0043933	macromolecular complex subunit organization	biological_process	0.51174	1	7	363	354	20834	c30597_g1,c33463_g1,c24708_g1,c28268_g2,c32680_g2,c19910_g1,c38781_g1
GO:0097159	organic cyclic compound binding	molecular_function	0.51249	1	125	363	6593	20834	c38896_g1,c54536_g1,c39576_g1,c27391_g1,c25475_g1,c15553_g1,c55745_g1,c28680_g1,c35136_g1,c27149_g1,c39724_g1,c44181_g1,c5793_g1,c32375_g3,c26606_g1,c14111_g2,c55622_g1,c22469_g1,c22402_g2,c22469_g2,c38903_g1,c10876_g1,c54468_g1,c32417_g2,c31405_g1,c22937_g2,c55286_g1,c33388_g1,c30623_g2,c10902_g1,c59722_g1,c39646_g1,c44709_g1,c21268_g1,c29303_g1,c26879_g1,c39970_g1,c54543_g1,c23961_g1,c49871_g1,…
GO:0006733	oxidoreduction coenzyme metabolic process	biological_process	0.51279	1	5	363	251	20834	c20564_g1,c44028_g1,c10866_g1,c33373_g1,c59551_g1
GO:0016709	oxidoreductase activity, acting on paired donors, with incorporation or reduction of molecular oxygen, NAD(P)H as one donor, and incorporation of one atom of oxygen	molecular_function	0.51328	1	1	363	40	20834	c35136_g1
GO:0009890	negative regulation of biosynthetic process	biological_process	0.51363	1	1	363	37	20834	c28268_g2
GO:0010558	negative regulation of macromolecule biosynthetic process	biological_process	0.51363	1	1	363	37	20834	c28268_g2
GO:0031327	negative regulation of cellular biosynthetic process	biological_process	0.51363	1	1	363	37	20834	c28268_g2
GO:2000113	negative regulation of cellular macromolecule biosynthetic process	biological_process	0.51363	1	1	363	37	20834	c28268_g2
GO:0006184	obsolete GTP catabolic process	biological_process	0.51553	1	1	363	40	20834	c30597_g1
GO:0005102	receptor binding	molecular_function	0.51569	1	5	363	248	20834	c32149_g1,c49306_g1,c23844_g1,c1037_g1,c21290_g1
GO:0006560	proline metabolic process	biological_process	0.51749	1	1	363	33	20834	c59663_g1
GO:0004812	aminoacyl-tRNA ligase activity	molecular_function	0.51819	1	3	363	141	20834	c31052_g1,c60566_g1,c49781_g1
GO:0008168	methyltransferase activity	molecular_function	0.51839	1	9	363	444	20834	c21700_g1,c50381_g1,c32878_g1,c49233_g1,c31886_g1,c44848_g1,c59850_g1,c55745_g1,c33245_g1
GO:0060590	ATPase regulator activity	molecular_function	0.52192	1	1	363	31	20834	c60237_g1
GO:0019953	sexual reproduction	biological_process	0.52293	1	1	363	47	20834	c33755_g1
GO:0030286	dynein complex	cellular_component	0.52731	1	2	363	84	20834	c54468_g1,c6005_g1
GO:0033176	proton-transporting V-type ATPase complex	cellular_component	0.52833	1	3	363	140	20834	c33777_g1,c38661_g1,c29684_g2
GO:0005179	hormone activity	molecular_function	0.52909	1	2	363	91	20834	c49306_g1,c23844_g1
GO:0004871	signal transducer activity	molecular_function	0.52919	1	7	363	345	20834	c29123_g1,c29684_g2,c44181_g1,c23961_g1,c21670_g1,c16456_g2,c30623_g2
GO:0009654	photosystem II oxygen evolving complex	cellular_component	0.52928	1	1	363	31	20834	c32149_g1
GO:0000777	condensed chromosome kinetochore	cellular_component	0.52966	1	1	363	40	20834	c33777_g1
GO:0000779	condensed chromosome, centromeric region	cellular_component	0.52966	1	1	363	40	20834	c33777_g1
GO:0044764	multi-organism cellular process	biological_process	0.53019	1	9	363	469	20834	c21242_g1,c33651_g1,c39724_g1,c38666_g1,c23299_g1,c22339_g1,c44028_g1,c49871_g1,c29806_g1
GO:0016021	integral component of membrane	cellular_component	0.53056	1	41	363	2127	20834	c4737_g1,c29806_g1,c6077_g2,c25893_g1,c24839_g1,c29684_g2,c29386_g2,c60887_g1,c33245_g1,c56220_g1,c60314_g1,c50149_g1,c38901_g1,c33251_g4,c23299_g1,c25455_g1,c32149_g1,c26599_g1,c33651_g1,c25065_g1,c33251_g3,c31564_g1,c33777_g1,c34062_g1,c6225_g1,c4885_g1,c5793_g1,c33373_g1,c35136_g1,c55056_g1,c38896_g1,c39299_g1,c49719_g1,c49643_g1,c55237_g1,c33073_g1,c39646_g1,c34565_g1,c31589_g2,c30623_g2,c333…
GO:0098687	chromosomal region	cellular_component	0.53273	1	2	363	95	20834	c33777_g1,c32680_g2
GO:0006486	protein glycosylation	biological_process	0.53361	1	2	363	80	20834	c33534_g1,c11926_g1
GO:0043413	macromolecule glycosylation	biological_process	0.53361	1	2	363	80	20834	c33534_g1,c11926_g1
GO:0006261	DNA-dependent DNA replication	biological_process	0.53363	1	2	363	82	20834	c30325_g1,c32149_g1
GO:0005783	endoplasmic reticulum	cellular_component	0.53454	1	5	363	241	20834	c6255_g1,c16456_g2,c32460_g2,c44101_g1,c32680_g2
GO:0040029	regulation of gene expression, epigenetic	biological_process	0.53477	1	1	363	39	20834	c55745_g1
GO:0071705	nitrogen compound transport	biological_process	0.53532	1	3	363	130	20834	c38979_g1,c55574_g1,c6147_g1
GO:0006631	fatty acid metabolic process	biological_process	0.53763	1	4	363	193	20834	c60314_g1,c49282_g1,c54536_g1,c20809_g1
GO:0006418	tRNA aminoacylation for protein translation	biological_process	0.53956	1	3	363	147	20834	c31052_g1,c49781_g1,c60566_g1
GO:0016301	kinase activity	molecular_function	0.53964	1	33	363	1640	20834	c22381_g1,c49233_g1,c33106_g1,c50381_g1,c34545_g1,c22381_g3,c10866_g1,c33864_g1,c1037_g1,c38839_g1,c11011_g1,c31052_g1,c25455_g1,c33984_g1,c32460_g2,c30376_g1,c25065_g1,c19936_g1,c33777_g1,c21466_g1,c22689_g1,c39724_g1,c28311_g1,c27149_g1,c44181_g1,c33021_g2,c60566_g1,c38896_g1,c24953_g2,c39576_g1,c26392_g1,c30623_g2,c32417_g2
GO:0008094	DNA-dependent ATPase activity	molecular_function	0.5406	1	1	363	37	20834	c39021_g1
GO:0044429	mitochondrial part	cellular_component	0.54119	1	5	363	268	20834	c29326_g1,c24894_g1,c19353_g1,c39970_g1,c54424_g1
GO:0032787	monocarboxylic acid metabolic process	biological_process	0.54139	1	8	363	422	20834	c35136_g1,c59551_g1,c20809_g1,c10866_g1,c54536_g1,c33755_g1,c49282_g1,c60314_g1
GO:0006139	nucleobase-containing compound metabolic process	biological_process	0.5418	1	85	363	4550	20834	c23849_g1,c31857_g1,c30964_g1,c33171_g2,c24894_g1,c32149_g1,c24596_g2,c25065_g1,c39021_g1,c50437_g1,c44256_g1,c50381_g1,c32034_g1,c49928_g1,c34517_g1,c29684_g2,c19353_g1,c24924_g1,c45063_g1,c49282_g1,c28268_g2,c59850_g1,c19910_g1,c16456_g2,c40525_g1,c22431_g1,c15464_g1,c59551_g1,c26879_g1,c21268_g1,c29326_g1,c49719_g1,c54543_g1,c23961_g1,c39970_g1,c21242_g1,c44335_g1,c32417_g2,c22937_g2,c30623_g2…
GO:0051049	regulation of transport	biological_process	0.54417	1	1	363	37	20834	c2963_g1
GO:0071822	protein complex subunit organization	biological_process	0.54559	1	5	363	264	20834	c28268_g2,c32680_g2,c19910_g1,c30597_g1,c33463_g1
GO:0009893	positive regulation of metabolic process	biological_process	0.54635	1	3	363	160	20834	c59850_g1,c28189_g1,c23961_g1
GO:0006298	mismatch repair	biological_process	0.54674	1	1	363	43	20834	c22937_g2
GO:0008047	enzyme activator activity	molecular_function	0.54771	1	1	363	37	20834	c60237_g1
GO:0008536	Ran GTPase binding	molecular_function	0.54836	1	1	363	27	20834	c59599_g1
GO:0006099	tricarboxylic acid cycle	biological_process	0.54949	1	1	363	47	20834	c35136_g1
GO:0006101	citrate metabolic process	biological_process	0.54949	1	1	363	47	20834	c35136_g1
GO:0007275	multicellular organismal development	biological_process	0.55061	1	2	363	92	20834	c23844_g1,c1037_g1
GO:0043549	regulation of kinase activity	biological_process	0.55088	1	1	363	43	20834	c23961_g1
GO:0045859	regulation of protein kinase activity	biological_process	0.55088	1	1	363	43	20834	c23961_g1
GO:0006525	arginine metabolic process	biological_process	0.55292	1	1	363	36	20834	c59663_g1
GO:0051287	NAD binding	molecular_function	0.55424	1	3	363	132	20834	c61037_g1,c54536_g1,c35136_g1
GO:0001932	regulation of protein phosphorylation	biological_process	0.55538	1	1	363	44	20834	c23961_g1
GO:0000375	RNA splicing, via transesterification reactions	biological_process	0.55639	1	1	363	39	20834	c24708_g1
GO:0000377	RNA splicing, via transesterification reactions with bulged adenosine as nucleophile	biological_process	0.55639	1	1	363	39	20834	c24708_g1
GO:0000398	mRNA splicing, via spliceosome	biological_process	0.55639	1	1	363	39	20834	c24708_g1
GO:0006555	methionine metabolic process	biological_process	0.56051	1	1	363	60	20834	c30563_g1
GO:0016875	ligase activity, forming carbon-oxygen bonds	molecular_function	0.56084	1	3	363	147	20834	c60566_g1,c49781_g1,c31052_g1
GO:0016876	ligase activity, forming aminoacyl-tRNA and related compounds	molecular_function	0.56084	1	3	363	147	20834	c60566_g1,c49781_g1,c31052_g1
GO:0005730	nucleolus	cellular_component	0.56115	1	4	363	203	20834	c30325_g1,c19910_g1,c32149_g1,c30964_g1
GO:0016485	protein processing	biological_process	0.56134	1	1	363	45	20834	c28189_g1
GO:0051604	protein maturation	biological_process	0.56134	1	1	363	45	20834	c28189_g1
GO:0016853	isomerase activity	molecular_function	0.56137	1	5	363	263	20834	c55509_g1,c38653_g1,c34517_g1,c22276_g3,c32149_g1
GO:0042325	regulation of phosphorylation	biological_process	0.56218	1	1	363	46	20834	c23961_g1
GO:0006221	pyrimidine nucleotide biosynthetic process	biological_process	0.5634	1	1	363	43	20834	c28268_g2
GO:0016759	cellulose synthase activity	molecular_function	0.5635	1	1	363	63	20834	c32076_g3
GO:0016760	cellulose synthase (UDP-forming) activity	molecular_function	0.5635	1	1	363	63	20834	c32076_g3
GO:0009098	leucine biosynthetic process	biological_process	0.56369	1	1	363	46	20834	c30563_g1
GO:0009082	branched-chain amino acid biosynthetic process	biological_process	0.56494	1	1	363	47	20834	c30563_g1
GO:0005057	receptor signaling protein activity	molecular_function	0.56651	1	2	363	90	20834	c23961_g1,c16456_g2
GO:0008374	O-acyltransferase activity	molecular_function	0.5681	1	1	363	39	20834	c31631_g1
GO:0032940	secretion by cell	biological_process	0.56972	1	2	363	98	20834	c44101_g1,c16456_g2
GO:0030029	actin filament-based process	biological_process	0.57092	1	1	363	45	20834	c19910_g1
GO:0030036	actin cytoskeleton organization	biological_process	0.57092	1	1	363	45	20834	c19910_g1
GO:0019080	viral gene expression	biological_process	0.57197	1	1	363	37	20834	c21242_g1
GO:0006119	oxidative phosphorylation	biological_process	0.57353	1	4	363	217	20834	c44028_g1,c20564_g1,c54424_g1,c33373_g1
GO:0006687	glycosphingolipid metabolic process	biological_process	0.57457	1	1	363	35	20834	c32034_g1
GO:0009100	glycoprotein metabolic process	biological_process	0.57505	1	2	363	86	20834	c11926_g1,c33534_g1
GO:0009101	glycoprotein biosynthetic process	biological_process	0.57505	1	2	363	86	20834	c11926_g1,c33534_g1
GO:0016860	intramolecular oxidoreductase activity	molecular_function	0.57505	1	1	363	53	20834	c22276_g3
GO:0006553	lysine metabolic process	biological_process	0.57542	1	3	363	138	20834	c49282_g1,c54536_g1,c31886_g1
GO:0044085	cellular component biogenesis	biological_process	0.57583	1	19	363	1130	20834	c30191_g1,c19910_g1,c39724_g1,c10876_g1,c44848_g1,c54468_g1,c38661_g1,c39243_g1,c60455_g1,c30597_g1,c24708_g1,c4564_g1,c32680_g2,c10845_g1,c30964_g1,c32149_g1,c33463_g1,c4564_g2,c33251_g4
GO:0034622	cellular macromolecular complex assembly	biological_process	0.57611	1	4	363	216	20834	c19910_g1,c32680_g2,c30597_g1,c24708_g1
GO:1903047	mitotic cell cycle process	biological_process	0.57889	1	2	363	98	20834	c10876_g1,c38661_g1
GO:0000794	condensed nuclear chromosome	cellular_component	0.58105	1	1	363	51	20834	c33777_g1
GO:0043038	amino acid activation	biological_process	0.58108	1	3	363	153	20834	c31052_g1,c49781_g1,c60566_g1
GO:0043039	tRNA aminoacylation	biological_process	0.58108	1	3	363	153	20834	c49781_g1,c60566_g1,c31052_g1
GO:0006011	UDP-glucose metabolic process	biological_process	0.58153	1	1	363	66	20834	c32076_g3
GO:0030001	metal ion transport	biological_process	0.58321	1	10	363	498	20834	c56443_g1,c20564_g1,c30563_g1,c44028_g1,c60535_g1,c25065_g1,c31589_g2,c33373_g1,c22431_g1,c26915_g1
GO:0008135	translation factor activity, RNA binding	molecular_function	0.58525	1	2	363	109	20834	c59546_g1,c49871_g1
GO:0030599	pectinesterase activity	molecular_function	0.58617	1	1	363	76	20834	c24862_g1
GO:0003690	double-stranded DNA binding	molecular_function	0.58724	1	1	363	47	20834	c22937_g2
GO:0009059	macromolecule biosynthetic process	biological_process	0.58751	1	68	363	3749	20834	c60319_g1,c29590_g2,c38661_g1,c33777_g1,c50089_g1,c60566_g1,c28311_g1,c30191_g1,c33225_g4,c8889_g1,c38781_g1,c49781_g1,c49233_g1,c28962_g2,c61037_g1,c5638_g1,c33852_g1,c38839_g1,c49337_g1,c4564_g2,c30325_g1,c59546_g1,c4564_g1,c23299_g1,c31052_g1,c20809_g1,c59599_g1,c39243_g1,c44171_g1,c32076_g3,c10876_g1,c54468_g1,c55622_g1,c14111_g2,c33534_g1,c44576_g1,c26606_g1,c54536_g1,c25475_g1,c54543_g1,c23…
GO:0051336	regulation of hydrolase activity	biological_process	0.5895	1	1	363	40	20834	c28189_g1
GO:0044707	single-multicellular organism process	biological_process	0.58982	1	4	363	219	20834	c60552_g1,c23844_g1,c1037_g1,c23961_g1
GO:0046903	secretion	biological_process	0.58996	1	2	363	102	20834	c44101_g1,c16456_g2
GO:0016741	transferase activity, transferring one-carbon groups	molecular_function	0.59124	1	9	363	473	20834	c21700_g1,c50381_g1,c32878_g1,c49233_g1,c31886_g1,c44848_g1,c59850_g1,c55745_g1,c33245_g1
GO:0003008	system process	biological_process	0.5924	1	1	363	49	20834	c60552_g1
GO:0071555	cell wall organization	biological_process	0.59251	1	1	363	69	20834	c60455_g1
GO:0034645	cellular macromolecule biosynthetic process	biological_process	0.59266	1	67	363	3707	20834	c26606_g1,c25475_g1,c54536_g1,c32076_g3,c54468_g1,c10876_g1,c33534_g1,c14111_g2,c55622_g1,c44576_g1,c30623_g2,c11926_g1,c32417_g2,c44335_g1,c23961_g1,c49871_g1,c54543_g1,c26879_g1,c15464_g1,c16456_g2,c40525_g1,c19910_g1,c59850_g1,c45063_g1,c28268_g2,c31631_g1,c49928_g1,c44256_g1,c32034_g1,c39021_g1,c54563_g1,c25065_g1,c24596_g2,c24894_g1,c33171_g2,c32149_g1,c23849_g1,c32680_g2,c60566_g1,c28311_g1…
GO:0009060	aerobic respiration	biological_process	0.59317	1	1	363	53	20834	c35136_g1
GO:0006094	gluconeogenesis	biological_process	0.59351	1	2	363	139	20834	c10866_g1,c59551_g1
GO:0015630	microtubule cytoskeleton	cellular_component	0.59546	1	4	363	217	20834	c33777_g1,c6005_g1,c54468_g1,c39142_g1
GO:0004519	endonuclease activity	molecular_function	0.59617	1	3	363	173	20834	c14111_g2,c31857_g1,c32034_g1
GO:0016887	ATPase activity	molecular_function	0.5971	1	14	363	684	20834	c30623_g2,c33388_g1,c39646_g1,c38896_g1,c39021_g1,c28409_g1,c25065_g1,c38901_g1,c39970_g1,c25575_g1,c33777_g1,c29684_g2,c32034_g1,c50381_g1
GO:0006915	apoptotic process	biological_process	0.59869	1	1	363	43	20834	c28189_g1
GO:0012501	programmed cell death	biological_process	0.59869	1	1	363	43	20834	c28189_g1
GO:0043603	cellular amide metabolic process	biological_process	0.59994	1	5	363	276	20834	c30563_g1,c49233_g1,c33245_g1,c49282_g1,c38940_g1
GO:0015075	ion transmembrane transporter activity	molecular_function	0.60092	1	17	363	942	20834	c54424_g1,c32149_g1,c24894_g1,c29326_g1,c23299_g1,c33251_g16,c33073_g1,c25065_g1,c38661_g1,c24924_g1,c33777_g1,c19353_g1,c29684_g2,c22431_g1,c33373_g1,c29123_g1,c38979_g1
GO:0005604	basement membrane	cellular_component	0.60101	1	1	363	51	20834	c24924_g1
GO:0019220	regulation of phosphate metabolic process	biological_process	0.60134	1	1	363	53	20834	c23961_g1
GO:0051174	regulation of phosphorus metabolic process	biological_process	0.60134	1	1	363	53	20834	c23961_g1
GO:0016679	oxidoreductase activity, acting on diphenols and related substances as donors	molecular_function	0.60165	1	1	363	53	20834	c54424_g1
GO:0006810	transport	biological_process	0.60219	1	61	363	3242	20834	c29386_g2,c29684_g2,c21141_g2,c50381_g1,c19353_g1,c30563_g1,c6077_g2,c24924_g1,c39833_g1,c50149_g1,c22431_g1,c2963_g1,c16456_g2,c28427_g1,c24894_g1,c32149_g1,c23299_g1,c38901_g1,c54410_g1,c31564_g1,c25065_g1,c33651_g1,c44303_g1,c33251_g16,c15503_g1,c59599_g1,c55574_g1,c56443_g1,c6225_g1,c29590_g2,c34062_g1,c38661_g1,c33777_g1,c20564_g1,c38896_g1,c60535_g1,c38979_g1,c55056_g1,c29123_g1,c33373_g1,c…
GO:0004175	endopeptidase activity	molecular_function	0.60272	1	9	363	470	20834	c49598_g1,c34231_g1,c54861_g1,c49719_g1,c4737_g1,c54727_g1,c22431_g1,c8290_g1,c56036_g1
GO:0048519	negative regulation of biological process	biological_process	0.60741	1	3	363	152	20834	c28268_g2,c2963_g1,c23961_g1
GO:0031324	negative regulation of cellular metabolic process	biological_process	0.60782	1	1	363	48	20834	c28268_g2
GO:0044033	multi-organism metabolic process	biological_process	0.60788	1	1	363	42	20834	c21242_g1
GO:0006081	cellular aldehyde metabolic process	biological_process	0.61083	1	3	363	164	20834	c34517_g1,c10866_g1,c59551_g1
GO:0072527	pyrimidine-containing compound metabolic process	biological_process	0.61099	1	5	363	260	20834	c39856_g1,c32149_g1,c34517_g1,c19910_g1,c28268_g2
GO:0032879	regulation of localization	biological_process	0.61117	1	1	363	47	20834	c2963_g1
GO:0004185	serine-type carboxypeptidase activity	molecular_function	0.61153	1	1	363	53	20834	c5261_g1
GO:0000160	phosphorelay signal transduction system	biological_process	0.61165	1	2	363	98	20834	c16456_g2,c23961_g1
GO:0006417	regulation of translation	biological_process	0.6128	1	2	363	113	20834	c49871_g1,c59546_g1
GO:0043623	cellular protein complex assembly	biological_process	0.61301	1	3	363	166	20834	c32680_g2,c19910_g1,c30597_g1
GO:0015276	ligand-gated ion channel activity	molecular_function	0.61348	1	1	363	41	20834	c29123_g1
GO:0022834	ligand-gated channel activity	molecular_function	0.61348	1	1	363	41	20834	c29123_g1
GO:0044420	extracellular matrix component	cellular_component	0.61456	1	1	363	53	20834	c24924_g1
GO:0006220	pyrimidine nucleotide metabolic process	biological_process	0.61645	1	1	363	49	20834	c28268_g2
GO:0045229	external encapsulating structure organization	biological_process	0.61652	1	1	363	75	20834	c60455_g1
GO:0019028	viral capsid	cellular_component	0.6168	1	4	363	235	20834	c38661_g1,c50089_g1,c49337_g1,c34545_g1
GO:0005819	spindle	cellular_component	0.61722	1	1	363	50	20834	c33777_g1
GO:0030244	cellulose biosynthetic process	biological_process	0.61749	1	1	363	72	20834	c32076_g3
GO:0031399	regulation of protein modification process	biological_process	0.61759	1	1	363	49	20834	c23961_g1
GO:0051234	establishment of localization	biological_process	0.61805	1	61	363	3255	20834	c39833_g1,c50149_g1,c22431_g1,c2963_g1,c16456_g2,c29386_g2,c29684_g2,c21141_g2,c50381_g1,c19353_g1,c30563_g1,c6077_g2,c24924_g1,c54410_g1,c31564_g1,c25065_g1,c33651_g1,c44303_g1,c33251_g16,c15503_g1,c59599_g1,c28427_g1,c32149_g1,c24894_g1,c23299_g1,c38901_g1,c38896_g1,c60535_g1,c38979_g1,c29123_g1,c55056_g1,c33373_g1,c26915_g1,c55574_g1,c56443_g1,c6225_g1,c29590_g2,c38661_g1,c34062_g1,c33777_g1,c…
GO:0003677	DNA binding	molecular_function	0.6182	1	40	363	2147	20834	c38661_g1,c60319_g1,c29590_g2,c54468_g1,c10876_g1,c14111_g2,c55622_g1,c25475_g1,c38896_g1,c55745_g1,c23961_g1,c54543_g1,c38781_g1,c8889_g1,c26879_g1,c33388_g1,c22937_g2,c32417_g2,c31405_g1,c29386_g2,c49928_g1,c28962_g2,c44256_g1,c15464_g1,c5638_g1,c16456_g2,c40525_g1,c19910_g1,c28268_g2,c33755_g1,c45063_g1,c38901_g1,c49337_g1,c32149_g1,c24894_g1,c23849_g1,c44171_g1,c39021_g1,c24596_g2,c25065_g1
GO:0019319	hexose biosynthetic process	biological_process	0.61847	1	2	363	143	20834	c10866_g1,c59551_g1
GO:0046364	monosaccharide biosynthetic process	biological_process	0.61847	1	2	363	143	20834	c59551_g1,c10866_g1
GO:0010608	posttranscriptional regulation of gene expression	biological_process	0.62115	1	2	363	114	20834	c59546_g1,c49871_g1
GO:0008270	zinc ion binding	molecular_function	0.62663	1	25	363	1264	20834	c38942_g1,c44028_g1,c60147_g1,c33206_g2,c24893_g3,c21268_g1,c38781_g1,c32460_g2,c8290_g1,c50437_g1,c31405_g1,c39243_g1,c44335_g1,c28496_g1,c50089_g1,c20564_g1,c4737_g1,c60244_g1,c55194_g1,c55622_g1,c15541_g1,c39856_g1,c4559_g1,c22276_g3,c61192_g1
GO:0070887	cellular response to chemical stimulus	biological_process	0.62727	1	1	363	53	20834	c699_g1
GO:0004177	aminopeptidase activity	molecular_function	0.62755	1	1	363	42	20834	c52173_g1
GO:0022402	cell cycle process	biological_process	0.62768	1	3	363	176	20834	c10876_g1,c33463_g1,c38661_g1
GO:0004888	transmembrane signaling receptor activity	molecular_function	0.62829	1	2	363	103	20834	c29123_g1,c44181_g1
GO:0006461	protein complex assembly	biological_process	0.62848	1	4	363	228	20834	c30597_g1,c33463_g1,c32680_g2,c19910_g1
GO:0070271	protein complex biogenesis	biological_process	0.62848	1	4	363	228	20834	c33463_g1,c30597_g1,c32680_g2,c19910_g1
GO:0090304	nucleic acid metabolic process	biological_process	0.62875	1	68	363	3670	20834	c30325_g1,c49337_g1,c33251_g4,c23299_g1,c31052_g1,c24708_g1,c32460_g2,c44171_g1,c28962_g2,c5638_g1,c33852_g1,c33225_g4,c38781_g1,c8889_g1,c49781_g1,c20564_g1,c50089_g1,c33777_g1,c38661_g1,c60319_g1,c29590_g2,c26915_g1,c60566_g1,c4558_g1,c23849_g1,c33171_g2,c24894_g1,c32149_g1,c30964_g1,c31857_g1,c50437_g1,c24596_g2,c25065_g1,c39021_g1,c44256_g1,c50381_g1,c32034_g1,c34517_g1,c49928_g1,c16456_g2,c4…
GO:0006352	DNA-templated transcription, initiation	biological_process	0.62921	1	2	363	120	20834	c38781_g1,c29590_g2
GO:0019068	virion assembly	biological_process	0.62948	1	1	363	56	20834	c39724_g1
GO:0032507	maintenance of protein location in cell	biological_process	0.62949	1	1	363	52	20834	c33777_g1
GO:0045185	maintenance of protein location	biological_process	0.62949	1	1	363	52	20834	c33777_g1
GO:0051235	maintenance of location	biological_process	0.62949	1	1	363	52	20834	c33777_g1
GO:0051651	maintenance of location in cell	biological_process	0.62949	1	1	363	52	20834	c33777_g1
GO:0007049	cell cycle	biological_process	0.63056	1	7	363	406	20834	c38901_g1,c33388_g1,c38661_g1,c44339_g1,c33463_g1,c10876_g1,c38896_g1
GO:0016891	endoribonuclease activity, producing 5'-phosphomonoesters	molecular_function	0.63058	1	1	363	64	20834	c31857_g1
GO:0051338	regulation of transferase activity	biological_process	0.63084	1	1	363	51	20834	c23961_g1
GO:0006665	sphingolipid metabolic process	biological_process	0.63791	1	1	363	44	20834	c32034_g1
GO:0032403	protein complex binding	molecular_function	0.63871	1	3	363	184	20834	c30623_g2,c54468_g1,c21670_g1
GO:0006006	glucose metabolic process	biological_process	0.641	1	2	363	148	20834	c59551_g1,c10866_g1
GO:0072350	tricarboxylic acid metabolic process	biological_process	0.64164	1	1	363	56	20834	c35136_g1
GO:0005524	ATP binding	molecular_function	0.64291	1	52	363	2688	20834	c22381_g1,c25575_g1,c49233_g1,c50381_g1,c33106_g1,c29386_g2,c34545_g1,c22381_g3,c10866_g1,c29386_g1,c33864_g1,c38839_g1,c1037_g1,c28409_g1,c11011_g1,c38901_g1,c25455_g1,c31052_g1,c32149_g1,c33984_g1,c8290_g1,c32460_g2,c50437_g1,c30376_g1,c25065_g1,c19936_g1,c39021_g1,c33777_g1,c22469_g2,c22689_g1,c21466_g1,c22469_g1,c44181_g1,c26606_g1,c27149_g1,c39724_g1,c28311_g1,c60566_g1,c33021_g2,c39576_g1,c…
GO:0065004	protein-DNA complex assembly	biological_process	0.643	1	1	363	57	20834	c32680_g2
GO:0071824	protein-DNA complex subunit organization	biological_process	0.643	1	1	363	57	20834	c32680_g2
GO:0030243	cellulose metabolic process	biological_process	0.64363	1	1	363	75	20834	c32076_g3
GO:0006414	translational elongation	biological_process	0.64396	1	1	363	63	20834	c32680_g2
GO:0045893	positive regulation of transcription, DNA-templated	biological_process	0.64903	1	1	363	52	20834	c59850_g1
GO:0051254	positive regulation of RNA metabolic process	biological_process	0.64903	1	1	363	52	20834	c59850_g1
GO:1902680	positive regulation of RNA biosynthetic process	biological_process	0.64903	1	1	363	52	20834	c59850_g1
GO:1903508	positive regulation of nucleic acid-templated transcription	biological_process	0.64903	1	1	363	52	20834	c59850_g1
GO:0006633	fatty acid biosynthetic process	biological_process	0.65041	1	3	363	166	20834	c20809_g1,c54536_g1,c49282_g1
GO:0000793	condensed chromosome	cellular_component	0.65324	1	1	363	59	20834	c33777_g1
GO:0000152	nuclear ubiquitin ligase complex	cellular_component	0.65393	1	4	363	220	20834	c20564_g1,c15541_g1,c50437_g1,c4559_g1
GO:0005680	anaphase-promoting complex	cellular_component	0.65393	1	4	363	220	20834	c50437_g1,c4559_g1,c15541_g1,c20564_g1
GO:0034655	nucleobase-containing compound catabolic process	biological_process	0.65641	1	2	363	108	20834	c32034_g1,c14111_g2
GO:0031981	nuclear lumen	cellular_component	0.65709	1	8	363	466	20834	c33777_g1,c30325_g1,c14111_g2,c30964_g1,c32149_g1,c22431_g1,c44335_g1,c19910_g1
GO:0008200	ion channel inhibitor activity	molecular_function	0.65792	1	1	363	55	20834	c44303_g1
GO:0016248	channel inhibitor activity	molecular_function	0.65792	1	1	363	55	20834	c44303_g1
GO:0022891	substrate-specific transmembrane transporter activity	molecular_function	0.66306	1	17	363	980	20834	c29684_g2,c38661_g1,c33777_g1,c19353_g1,c24924_g1,c38979_g1,c29123_g1,c22431_g1,c33373_g1,c29326_g1,c32149_g1,c24894_g1,c23299_g1,c54424_g1,c25065_g1,c33251_g16,c33073_g1
GO:0001871	pattern binding	molecular_function	0.66311	1	1	363	46	20834	c1037_g1
GO:0030247	polysaccharide binding	molecular_function	0.66311	1	1	363	46	20834	c1037_g1
GO:0006098	pentose-phosphate shunt	biological_process	0.66359	1	2	363	123	20834	c59551_g1,c10866_g1
GO:0004601	peroxidase activity	molecular_function	0.66389	1	1	363	80	20834	c29303_g1
GO:0006804	peroxidase reaction	biological_process	0.66389	1	1	363	80	20834	c29303_g1
GO:0006813	potassium ion transport	biological_process	0.66432	1	2	363	125	20834	c26915_g1,c30563_g1
GO:0008509	anion transmembrane transporter activity	molecular_function	0.66442	1	2	363	120	20834	c38979_g1,c33373_g1
GO:0051156	glucose 6-phosphate metabolic process	biological_process	0.6645	1	2	363	124	20834	c59551_g1,c10866_g1
GO:0045935	positive regulation of nucleobase-containing compound metabolic process	biological_process	0.66459	1	1	363	55	20834	c59850_g1
GO:0051173	positive regulation of nitrogen compound metabolic process	biological_process	0.66459	1	1	363	55	20834	c59850_g1
GO:0048522	positive regulation of cellular process	biological_process	0.66508	1	3	363	183	20834	c23961_g1,c59850_g1,c28189_g1
GO:1902531	regulation of intracellular signal transduction	biological_process	0.66593	1	1	363	49	20834	c23961_g1
GO:0003779	actin binding	molecular_function	0.66778	1	2	363	121	20834	c39646_g1,c60585_g1
GO:0019899	enzyme binding	molecular_function	0.66788	1	2	363	102	20834	c49901_g1,c59599_g1
GO:0042060	wound healing	biological_process	0.67031	1	1	363	63	20834	c25455_g1
GO:0019012	virion	cellular_component	0.67153	1	7	363	435	20834	c38661_g1,c49871_g1,c54861_g1,c39724_g1,c50089_g1,c49337_g1,c34545_g1
GO:0006869	lipid transport	biological_process	0.67211	1	1	363	60	20834	c32766_g2
GO:0010876	lipid localization	biological_process	0.67211	1	1	363	60	20834	c32766_g2
GO:0004180	carboxypeptidase activity	molecular_function	0.67299	1	1	363	61	20834	c5261_g1
GO:0007268	synaptic transmission	biological_process	0.6732	1	1	363	52	20834	c29123_g1
GO:0005261	cation channel activity	molecular_function	0.67375	1	1	363	59	20834	c23299_g1
GO:0010629	negative regulation of gene expression	biological_process	0.67874	1	1	363	51	20834	c28268_g2
GO:0007267	cell-cell signaling	biological_process	0.68033	1	1	363	53	20834	c29123_g1
GO:0016684	oxidoreductase activity, acting on peroxide as acceptor	molecular_function	0.68317	1	1	363	83	20834	c29303_g1
GO:0044425	membrane part	cellular_component	0.68341	1	52	363	2889	20834	c60887_g1,c33245_g1,c51542_g1,c56220_g1,c60314_g1,c50149_g1,c4737_g1,c19353_g1,c29806_g1,c24924_g1,c6077_g2,c25893_g1,c24839_g1,c29684_g2,c29386_g2,c26599_g1,c33251_g16,c33651_g1,c25065_g1,c33251_g3,c31564_g1,c38901_g1,c6255_g1,c33251_g4,c23299_g1,c25455_g1,c24894_g1,c32149_g1,c5793_g1,c33373_g1,c35136_g1,c55056_g1,c38896_g1,c33777_g1,c38661_g1,c34062_g1,c6225_g1,c4885_g1,c33073_g1,c39646_g1,c345…
GO:0000139	Golgi membrane	cellular_component	0.68596	1	1	363	55	20834	c33251_g16
GO:0015074	DNA integration	biological_process	0.68824	1	1	363	93	20834	c29326_g1
GO:0019048	modulation by virus of host morphology or physiology	biological_process	0.68887	1	1	363	62	20834	c29806_g1
GO:0004521	endoribonuclease activity	molecular_function	0.69027	1	1	363	76	20834	c31857_g1
GO:0032559	adenyl ribonucleotide binding	molecular_function	0.69291	1	52	363	2747	20834	c22937_g2,c33388_g1,c30623_g2,c39646_g1,c59722_g1,c49781_g1,c32417_g2,c39970_g1,c33225_g4,c26392_g1,c60566_g1,c33021_g2,c28311_g1,c39724_g1,c27149_g1,c26606_g1,c44181_g1,c38896_g1,c39576_g1,c24953_g2,c21466_g1,c22469_g2,c22689_g1,c33777_g1,c22469_g1,c50437_g1,c30376_g1,c32460_g2,c8290_g1,c39021_g1,c19936_g1,c25065_g1,c38901_g1,c11011_g1,c33984_g1,c32149_g1,c25455_g1,c31052_g1,c33864_g1,c29386_g1,…
GO:0031461	cullin-RING ubiquitin ligase complex	cellular_component	0.69442	1	4	363	233	20834	c15541_g1,c20564_g1,c4559_g1,c50437_g1
GO:0009891	positive regulation of biosynthetic process	biological_process	0.69444	1	1	363	64	20834	c59850_g1
GO:0010557	positive regulation of macromolecule biosynthetic process	biological_process	0.69444	1	1	363	64	20834	c59850_g1
GO:0031328	positive regulation of cellular biosynthetic process	biological_process	0.69444	1	1	363	64	20834	c59850_g1
GO:0019682	glyceraldehyde-3-phosphate metabolic process	biological_process	0.69459	1	2	363	128	20834	c59551_g1,c10866_g1
GO:0008234	cysteine-type peptidase activity	molecular_function	0.69708	1	2	363	125	20834	c49719_g1,c22431_g1
GO:0044242	cellular lipid catabolic process	biological_process	0.69797	1	1	363	59	20834	c60314_g1
GO:0050801	ion homeostasis	biological_process	0.69797	1	1	363	59	20834	c34126_g1
GO:0055080	cation homeostasis	biological_process	0.69797	1	1	363	59	20834	c34126_g1
GO:0098771	inorganic ion homeostasis	biological_process	0.69797	1	1	363	59	20834	c34126_g1
GO:0008380	RNA splicing	biological_process	0.6996	1	1	363	55	20834	c24708_g1
GO:0003777	microtubule motor activity	molecular_function	0.69988	1	1	363	68	20834	c6005_g1
GO:0051179	localization	biological_process	0.7001	1	61	363	3334	20834	c44303_g1,c33651_g1,c33251_g16,c15503_g1,c59599_g1,c54410_g1,c31564_g1,c25065_g1,c38901_g1,c28427_g1,c24894_g1,c32149_g1,c23299_g1,c22431_g1,c2963_g1,c16456_g2,c39833_g1,c50149_g1,c19353_g1,c30563_g1,c6077_g2,c24924_g1,c29386_g2,c29684_g2,c21141_g2,c50381_g1,c31589_g2,c33388_g1,c30623_g2,c32766_g2,c21820_g1,c33073_g1,c39646_g1,c44101_g1,c27143_g1,c54424_g1,c5563_g1,c39299_g1,c49719_g1,c49643_g1,c…
GO:0070469	respiratory chain	cellular_component	0.70128	1	1	363	74	20834	c54424_g1
GO:0044427	chromosomal part	cellular_component	0.70166	1	11	363	609	20834	c33777_g1,c30325_g1,c23951_g1,c14111_g2,c32149_g1,c50381_g1,c32680_g2,c38896_g1,c39021_g1,c33755_g1,c25065_g1
GO:0010628	positive regulation of gene expression	biological_process	0.70303	1	1	363	64	20834	c59850_g1
GO:0030154	cell differentiation	biological_process	0.70441	1	1	363	53	20834	c32149_g1
GO:0007005	mitochondrion organization	biological_process	0.70462	1	1	363	64	20834	c28189_g1
GO:0006979	response to oxidative stress	biological_process	0.70494	1	1	363	86	20834	c29303_g1
GO:0072330	monocarboxylic acid biosynthetic process	biological_process	0.70498	1	3	363	178	20834	c54536_g1,c49282_g1,c20809_g1
GO:0072524	pyridine-containing compound metabolic process	biological_process	0.70545	1	3	363	209	20834	c10866_g1,c59551_g1,c34517_g1
GO:0000041	transition metal ion transport	biological_process	0.70593	1	2	363	110	20834	c31589_g2,c22431_g1
GO:0004190	aspartic-type endopeptidase activity	molecular_function	0.70665	1	2	363	120	20834	c34231_g1,c49598_g1
GO:0070001	aspartic-type peptidase activity	molecular_function	0.70665	1	2	363	120	20834	c34231_g1,c49598_g1
GO:0097367	carbohydrate derivative binding	molecular_function	0.70815	1	56	363	3024	20834	c22469_g1,c33777_g1,c21466_g1,c22689_g1,c22469_g2,c38896_g1,c39576_g1,c24953_g2,c27149_g1,c39724_g1,c28311_g1,c26606_g1,c44181_g1,c33021_g2,c60566_g1,c26392_g1,c39970_g1,c33225_g4,c32417_g2,c30597_g1,c59722_g1,c49781_g1,c39646_g1,c22937_g2,c30623_g2,c33704_g1,c33388_g1,c33106_g1,c50381_g1,c29386_g2,c34545_g1,c22381_g1,c25575_g1,c49233_g1,c1037_g1,c38839_g1,c28409_g1,c22381_g3,c10866_g1,c29386_g1,…
GO:0044423	virion part	cellular_component	0.70818	1	6	363	385	20834	c50089_g1,c49337_g1,c39724_g1,c49871_g1,c38661_g1,c34545_g1
GO:0035639	purine ribonucleoside triphosphate binding	molecular_function	0.70929	1	54	363	2895	20834	c22469_g1,c33777_g1,c21466_g1,c22469_g2,c22689_g1,c38896_g1,c24953_g2,c39576_g1,c39724_g1,c28311_g1,c27149_g1,c26606_g1,c44181_g1,c33021_g2,c60566_g1,c26392_g1,c39970_g1,c33225_g4,c32417_g2,c30597_g1,c39646_g1,c59722_g1,c49781_g1,c22937_g2,c30623_g2,c33388_g1,c33106_g1,c50381_g1,c29386_g2,c34545_g1,c25575_g1,c22381_g1,c49233_g1,c1037_g1,c38839_g1,c28409_g1,c22381_g3,c10866_g1,c29386_g1,c33864_g1,…
GO:0005829	cytosol	cellular_component	0.71332	1	1	363	65	20834	c20809_g1
GO:0044445	cytosolic part	cellular_component	0.71332	1	1	363	65	20834	c20809_g1
GO:0048518	positive regulation of biological process	biological_process	0.71446	1	3	363	198	20834	c23961_g1,c28189_g1,c59850_g1
GO:0006304	DNA modification	biological_process	0.71581	1	1	363	67	20834	c55745_g1
GO:0070011	peptidase activity, acting on L-amino acid peptides	molecular_function	0.71587	1	12	363	683	20834	c54727_g1,c56036_g1,c8290_g1,c52173_g1,c22431_g1,c49598_g1,c34231_g1,c5261_g1,c54861_g1,c4737_g1,c49719_g1,c32386_g1
GO:0006739	NADP metabolic process	biological_process	0.71698	1	2	363	133	20834	c59551_g1,c10866_g1
GO:0050790	regulation of catalytic activity	biological_process	0.71912	1	2	363	123	20834	c23961_g1,c28189_g1
GO:0042493	response to drug	biological_process	0.7215	1	1	363	80	20834	c38940_g1
GO:0030120	vesicle coat	cellular_component	0.72229	1	1	363	61	20834	c33251_g16
GO:0030135	coated vesicle	cellular_component	0.72229	1	1	363	61	20834	c33251_g16
GO:0030662	coated vesicle membrane	cellular_component	0.72229	1	1	363	61	20834	c33251_g16
GO:0007018	microtubule-based movement	biological_process	0.72249	1	1	363	71	20834	c6005_g1
GO:0019538	protein metabolic process	biological_process	0.72503	1	70	363	3838	20834	c33534_g1,c28189_g1,c54468_g1,c60922_g1,c32386_g1,c39576_g1,c54727_g1,c44181_g1,c39724_g1,c27149_g1,c23961_g1,c49871_g1,c49719_g1,c32417_g2,c44335_g1,c56036_g1,c59722_g1,c11926_g1,c32034_g1,c33106_g1,c22381_g1,c31631_g1,c15541_g1,c22431_g1,c49598_g1,c32680_g2,c32149_g1,c33984_g1,c11011_g1,c31886_g1,c25065_g1,c26599_g1,c50437_g1,c5261_g1,c29757_g1,c20564_g1,c22689_g1,c21466_g1,c24953_g2,c28311_g1,…
GO:0030659	cytoplasmic vesicle membrane	cellular_component	0.72604	1	1	363	62	20834	c33251_g16
GO:0016597	amino acid binding	molecular_function	0.72825	1	1	363	61	20834	c27509_g1
GO:0022804	active transmembrane transporter activity	molecular_function	0.73065	1	5	363	353	20834	c38901_g1,c33388_g1,c30623_g2,c39646_g1,c29684_g2
GO:0035251	UDP-glucosyltransferase activity	molecular_function	0.73178	1	1	363	94	20834	c32076_g3
GO:0003899	DNA-directed RNA polymerase activity	molecular_function	0.73287	1	3	363	196	20834	c19910_g1,c32149_g1,c30325_g1
GO:0016568	chromatin modification	biological_process	0.73298	1	1	363	61	20834	c38781_g1
GO:0042623	ATPase activity, coupled	molecular_function	0.73352	1	6	363	326	20834	c29684_g2,c39021_g1,c33388_g1,c30623_g2,c38901_g1,c39646_g1
GO:0060589	nucleoside-triphosphatase regulator activity	molecular_function	0.73561	1	1	363	59	20834	c60237_g1
GO:0010605	negative regulation of macromolecule metabolic process	biological_process	0.73565	1	1	363	59	20834	c28268_g2
GO:0008233	peptidase activity	molecular_function	0.73598	1	13	363	752	20834	c5261_g1,c49598_g1,c34231_g1,c32386_g1,c54861_g1,c4737_g1,c49719_g1,c54727_g1,c52173_g1,c22431_g1,c8290_g1,c56036_g1,c26599_g1
GO:0012506	vesicle membrane	cellular_component	0.73753	1	1	363	66	20834	c33251_g16
GO:0043566	structure-specific DNA binding	molecular_function	0.74284	1	1	363	78	20834	c22937_g2
GO:0006614	SRP-dependent cotranslational protein targeting to membrane	biological_process	0.74388	1	1	363	61	20834	c50381_g1
GO:0045047	protein targeting to ER	biological_process	0.74388	1	1	363	61	20834	c50381_g1
GO:0072599	establishment of protein localization to endoplasmic reticulum	biological_process	0.74388	1	1	363	61	20834	c50381_g1
GO:0006397	mRNA processing	biological_process	0.74451	1	2	363	127	20834	c24708_g1,c21242_g1
GO:0006955	immune response	biological_process	0.74486	1	1	363	57	20834	c32149_g1
GO:0051274	beta-glucan biosynthetic process	biological_process	0.74692	1	1	363	99	20834	c32076_g3
GO:0016247	channel regulator activity	molecular_function	0.74771	1	1	363	64	20834	c44303_g1
GO:0030554	adenyl nucleotide binding	molecular_function	0.75044	1	52	363	2802	20834	c19936_g1,c39021_g1,c25065_g1,c50437_g1,c30376_g1,c8290_g1,c32460_g2,c32149_g1,c33984_g1,c25455_g1,c31052_g1,c38901_g1,c11011_g1,c28409_g1,c38839_g1,c1037_g1,c29386_g1,c33864_g1,c22381_g3,c10866_g1,c34545_g1,c29386_g2,c50381_g1,c33106_g1,c49233_g1,c22381_g1,c25575_g1,c32417_g2,c33388_g1,c30623_g2,c22937_g2,c59722_g1,c49781_g1,c39646_g1,c26392_g1,c33225_g4,c39970_g1,c24953_g2,c39576_g1,c38896_g1,c…
GO:0009112	nucleobase metabolic process	biological_process	0.75125	1	7	363	434	20834	c49719_g1,c30623_g2,c28268_g2,c32034_g1,c21268_g1,c19910_g1,c32149_g1
GO:0001883	purine nucleoside binding	molecular_function	0.75248	1	54	363	2953	20834	c39576_g1,c24953_g2,c38896_g1,c60566_g1,c33021_g2,c26606_g1,c44181_g1,c27149_g1,c39724_g1,c28311_g1,c22469_g1,c22689_g1,c22469_g2,c21466_g1,c33777_g1,c32417_g2,c33388_g1,c30623_g2,c22937_g2,c39646_g1,c59722_g1,c49781_g1,c30597_g1,c26392_g1,c33225_g4,c39970_g1,c28409_g1,c38839_g1,c1037_g1,c29386_g1,c33864_g1,c10866_g1,c22381_g3,c29386_g2,c34545_g1,c50381_g1,c33106_g1,c49233_g1,c22381_g1,c25575_g1,…
GO:0032549	ribonucleoside binding	molecular_function	0.75248	1	54	363	2953	20834	c38901_g1,c11011_g1,c49337_g1,c32149_g1,c33984_g1,c25455_g1,c31052_g1,c50437_g1,c30376_g1,c8290_g1,c32460_g2,c19936_g1,c39021_g1,c25065_g1,c49233_g1,c25575_g1,c22381_g1,c29386_g2,c34545_g1,c50381_g1,c33106_g1,c29386_g1,c33864_g1,c22381_g3,c10866_g1,c28409_g1,c38839_g1,c1037_g1,c33225_g4,c39970_g1,c26392_g1,c33388_g1,c30623_g2,c22937_g2,c59722_g1,c39646_g1,c49781_g1,c30597_g1,c32417_g2,c22689_g1,c…
GO:0032550	purine ribonucleoside binding	molecular_function	0.75248	1	54	363	2953	20834	c11011_g1,c49337_g1,c38901_g1,c31052_g1,c25455_g1,c32149_g1,c33984_g1,c8290_g1,c32460_g2,c50437_g1,c30376_g1,c25065_g1,c19936_g1,c39021_g1,c25575_g1,c22381_g1,c49233_g1,c50381_g1,c33106_g1,c34545_g1,c29386_g2,c22381_g3,c10866_g1,c33864_g1,c29386_g1,c38839_g1,c1037_g1,c28409_g1,c33225_g4,c39970_g1,c26392_g1,c59722_g1,c39646_g1,c49781_g1,c30597_g1,c30623_g2,c33388_g1,c22937_g2,c32417_g2,c33777_g1,c…
GO:0032555	purine ribonucleotide binding	molecular_function	0.75265	1	54	363	2954	20834	c33864_g1,c29386_g1,c22381_g3,c10866_g1,c28409_g1,c1037_g1,c38839_g1,c49233_g1,c25575_g1,c22381_g1,c29386_g2,c34545_g1,c33106_g1,c50381_g1,c50437_g1,c30376_g1,c32460_g2,c8290_g1,c39021_g1,c19936_g1,c25065_g1,c38901_g1,c11011_g1,c49337_g1,c33984_g1,c32149_g1,c31052_g1,c25455_g1,c60566_g1,c33021_g2,c39724_g1,c27149_g1,c28311_g1,c44181_g1,c26606_g1,c38896_g1,c39576_g1,c24953_g2,c21466_g1,c22469_g2,c…
GO:0016023	cytoplasmic membrane-bounded vesicle	cellular_component	0.75329	1	1	363	67	20834	c33251_g16
GO:0031967	organelle envelope	cellular_component	0.75499	1	5	363	339	20834	c24894_g1,c29326_g1,c19353_g1,c54424_g1,c39970_g1
GO:0006310	DNA recombination	biological_process	0.75554	1	4	363	237	20834	c38896_g1,c25065_g1,c50381_g1,c33777_g1
GO:0022892	substrate-specific transporter activity	molecular_function	0.75594	1	17	363	1043	20834	c54424_g1,c23299_g1,c24894_g1,c32149_g1,c29326_g1,c33073_g1,c33251_g16,c25065_g1,c24924_g1,c19353_g1,c33777_g1,c38661_g1,c29684_g2,c22431_g1,c33373_g1,c29123_g1,c38979_g1
GO:0001882	nucleoside binding	molecular_function	0.75849	1	54	363	2962	20834	c31052_g1,c25455_g1,c33984_g1,c32149_g1,c11011_g1,c49337_g1,c38901_g1,c25065_g1,c39021_g1,c19936_g1,c32460_g2,c8290_g1,c30376_g1,c50437_g1,c33106_g1,c50381_g1,c34545_g1,c29386_g2,c25575_g1,c22381_g1,c49233_g1,c1037_g1,c38839_g1,c28409_g1,c10866_g1,c22381_g3,c29386_g1,c33864_g1,c26392_g1,c39970_g1,c33225_g4,c32417_g2,c30597_g1,c49781_g1,c59722_g1,c39646_g1,c22937_g2,c33388_g1,c30623_g2,c22469_g1,c…
GO:0004872	receptor activity	molecular_function	0.76286	1	3	363	191	20834	c44181_g1,c29123_g1,c60314_g1
GO:0019898	extrinsic component of membrane	cellular_component	0.763	1	1	363	69	20834	c32149_g1
GO:0031988	membrane-bounded vesicle	cellular_component	0.76364	1	1	363	71	20834	c33251_g16
GO:0051273	beta-glucan metabolic process	biological_process	0.76423	1	1	363	102	20834	c32076_g3
GO:1903509	liposaccharide metabolic process	biological_process	0.76537	1	6	363	324	20834	c32034_g1,c38839_g1,c31052_g1,c49233_g1,c60566_g1,c20809_g1
GO:0017076	purine nucleotide binding	molecular_function	0.76549	1	55	363	3016	20834	c38896_g1,c39576_g1,c24953_g2,c27149_g1,c39724_g1,c28311_g1,c44181_g1,c26606_g1,c60566_g1,c33021_g2,c22469_g1,c33777_g1,c21466_g1,c22689_g1,c22469_g2,c32417_g2,c30597_g1,c59722_g1,c49781_g1,c39646_g1,c22937_g2,c33388_g1,c30623_g2,c26392_g1,c39970_g1,c33225_g4,c1037_g1,c38839_g1,c28409_g1,c10866_g1,c22381_g3,c33864_g1,c29386_g1,c33106_g1,c50381_g1,c34545_g1,c29386_g2,c25575_g1,c22381_g1,c21670_g1,…
GO:0044403	symbiosis, encompassing mutualism through parasitism	biological_process	0.76656	1	7	363	460	20834	c21242_g1,c23299_g1,c38666_g1,c29806_g1,c39724_g1,c49871_g1,c22339_g1
GO:0000151	ubiquitin ligase complex	cellular_component	0.76664	1	5	363	302	20834	c29757_g1,c50437_g1,c4559_g1,c15541_g1,c20564_g1
GO:0044419	interspecies interaction between organisms	biological_process	0.76828	1	7	363	461	20834	c38666_g1,c21242_g1,c23299_g1,c22339_g1,c29806_g1,c39724_g1,c49871_g1
GO:0043414	macromolecule methylation	biological_process	0.76975	1	2	363	130	20834	c31886_g1,c55745_g1
GO:0044433	cytoplasmic vesicle part	cellular_component	0.77269	1	1	363	74	20834	c33251_g16
GO:0004518	nuclease activity	molecular_function	0.77384	1	5	363	328	20834	c50437_g1,c32460_g2,c14111_g2,c31857_g1,c32034_g1
GO:0032553	ribonucleotide binding	molecular_function	0.77407	1	54	363	2985	20834	c33777_g1,c22689_g1,c22469_g2,c21466_g1,c22469_g1,c44181_g1,c26606_g1,c28311_g1,c39724_g1,c27149_g1,c33021_g2,c60566_g1,c39576_g1,c24953_g2,c38896_g1,c33225_g4,c39970_g1,c26392_g1,c39646_g1,c59722_g1,c49781_g1,c30597_g1,c30623_g2,c33388_g1,c22937_g2,c32417_g2,c22381_g1,c25575_g1,c49233_g1,c50381_g1,c33106_g1,c34545_g1,c29386_g2,c22381_g3,c10866_g1,c29386_g1,c33864_g1,c38839_g1,c1037_g1,c28409_g1,…
GO:0065009	regulation of molecular function	biological_process	0.77501	1	2	363	134	20834	c28189_g1,c23961_g1
GO:0070972	protein localization to endoplasmic reticulum	biological_process	0.7776	1	1	363	68	20834	c50381_g1
GO:0006144	purine nucleobase metabolic process	biological_process	0.7795	1	6	363	393	20834	c49719_g1,c30623_g2,c32034_g1,c21268_g1,c32149_g1,c19910_g1
GO:0006508	proteolysis	biological_process	0.78114	1	13	363	773	20834	c49598_g1,c34231_g1,c5261_g1,c10845_g1,c28189_g1,c49719_g1,c32386_g1,c54727_g1,c56036_g1,c8290_g1,c26599_g1,c22431_g1,c52173_g1
GO:0031406	carboxylic acid binding	molecular_function	0.78442	1	1	363	70	20834	c27509_g1
GO:0043177	organic acid binding	molecular_function	0.78442	1	1	363	70	20834	c27509_g1
GO:0042157	lipoprotein metabolic process	biological_process	0.786	1	1	363	70	20834	c32766_g2
GO:0005694	chromosome	cellular_component	0.78695	1	11	363	657	20834	c23951_g1,c30325_g1,c33777_g1,c32680_g2,c50381_g1,c32149_g1,c14111_g2,c33755_g1,c25065_g1,c39021_g1,c38896_g1
GO:0016903	oxidoreductase activity, acting on the aldehyde or oxo group of donors	molecular_function	0.78797	1	1	363	87	20834	c4558_g1
GO:0016810	hydrolase activity, acting on carbon-nitrogen (but not peptide) bonds	molecular_function	0.78877	1	1	363	85	20834	c39243_g1
GO:0006613	cotranslational protein targeting to membrane	biological_process	0.79097	1	1	363	69	20834	c50381_g1
GO:0016032	viral process	biological_process	0.79298	1	6	363	413	20834	c23299_g1,c21242_g1,c49871_g1,c29806_g1,c39724_g1,c22339_g1
GO:0009966	regulation of signal transduction	biological_process	0.79317	1	1	363	73	20834	c23961_g1
GO:0008654	phospholipid biosynthetic process	biological_process	0.79366	1	1	363	73	20834	c38653_g1
GO:0031410	cytoplasmic vesicle	cellular_component	0.79531	1	1	363	79	20834	c33251_g16
GO:0006612	protein targeting to membrane	biological_process	0.79741	1	1	363	70	20834	c50381_g1
GO:0044267	cellular protein metabolic process	biological_process	0.79818	1	54	363	3106	20834	c38781_g1,c26392_g1,c49871_g1,c23961_g1,c32417_g2,c11926_g1,c49781_g1,c59722_g1,c28189_g1,c29757_g1,c33534_g1,c21466_g1,c22689_g1,c60922_g1,c20564_g1,c54468_g1,c24953_g2,c39576_g1,c60566_g1,c33021_g2,c4559_g1,c39724_g1,c28311_g1,c27149_g1,c44181_g1,c59546_g1,c33984_g1,c32149_g1,c32680_g2,c25455_g1,c31052_g1,c31886_g1,c11011_g1,c19936_g1,c25065_g1,c30376_g1,c50437_g1,c32460_g2,c45180_g1,c29386_g2,…
GO:0031975	envelope	cellular_component	0.79847	1	5	363	364	20834	c19353_g1,c54424_g1,c39970_g1,c24894_g1,c29326_g1
GO:0031982	vesicle	cellular_component	0.8039	1	1	363	83	20834	c33251_g16
GO:0010646	regulation of cell communication	biological_process	0.80425	1	1	363	76	20834	c23961_g1
GO:0002376	immune system process	biological_process	0.80469	1	1	363	74	20834	c32149_g1
GO:0023051	regulation of signaling	biological_process	0.80522	1	1	363	77	20834	c23961_g1
GO:0046486	glycerolipid metabolic process	biological_process	0.80785	1	4	363	255	20834	c26421_g1,c59716_g1,c32034_g1,c54727_g1
GO:0010033	response to organic substance	biological_process	0.80984	1	1	363	75	20834	c60887_g1
GO:0045502	dynein binding	molecular_function	0.8115	1	1	363	80	20834	c54468_g1
GO:0034062	RNA polymerase activity	molecular_function	0.81175	1	4	363	284	20834	c49719_g1,c30325_g1,c19910_g1,c32149_g1
GO:0005216	ion channel activity	molecular_function	0.81249	1	2	363	157	20834	c23299_g1,c29123_g1
GO:0022838	substrate-specific channel activity	molecular_function	0.81249	1	2	363	157	20834	c29123_g1,c23299_g1
GO:0031300	intrinsic component of organelle membrane	cellular_component	0.81289	1	1	363	79	20834	c6255_g1
GO:0006996	organelle organization	biological_process	0.81381	1	9	363	600	20834	c10845_g1,c28189_g1,c38781_g1,c32680_g2,c33463_g1,c33777_g1,c60585_g1,c19910_g1,c39646_g1
GO:0005615	extracellular space	cellular_component	0.81422	1	1	363	92	20834	c23961_g1
GO:0009451	RNA modification	biological_process	0.81713	1	3	363	201	20834	c50381_g1,c25065_g1,c38896_g1
GO:1990204	oxidoreductase complex	cellular_component	0.81738	1	1	363	81	20834	c32149_g1
GO:0015267	channel activity	molecular_function	0.81793	1	2	363	161	20834	c29123_g1,c23299_g1
GO:0022803	passive transmembrane transporter activity	molecular_function	0.81793	1	2	363	161	20834	c23299_g1,c29123_g1
GO:0006563	L-serine metabolic process	biological_process	0.81915	1	1	363	100	20834	c31631_g1
GO:0032259	methylation	biological_process	0.82072	1	2	363	145	20834	c55745_g1,c31886_g1
GO:0004842	ubiquitin-protein transferase activity	molecular_function	0.82134	1	5	363	313	20834	c29757_g1,c20564_g1,c15541_g1,c4559_g1,c50437_g1
GO:0019787	ubiquitin-like protein transferase activity	molecular_function	0.82134	1	5	363	313	20834	c15541_g1,c20564_g1,c50437_g1,c4559_g1,c29757_g1
GO:0017016	Ras GTPase binding	molecular_function	0.82259	1	1	363	72	20834	c59599_g1
GO:0031267	small GTPase binding	molecular_function	0.82259	1	1	363	72	20834	c59599_g1
GO:0051020	GTPase binding	molecular_function	0.82259	1	1	363	72	20834	c59599_g1
GO:0006206	pyrimidine nucleobase metabolic process	biological_process	0.82681	1	3	363	225	20834	c28268_g2,c19910_g1,c32149_g1
GO:0006826	iron ion transport	biological_process	0.8286	1	1	363	80	20834	c31589_g2
GO:0019058	viral life cycle	biological_process	0.83057	1	3	363	233	20834	c23299_g1,c21242_g1,c39724_g1
GO:0016071	mRNA metabolic process	biological_process	0.83256	1	2	363	149	20834	c21242_g1,c24708_g1
GO:0022836	gated channel activity	molecular_function	0.83312	1	1	363	88	20834	c29123_g1
GO:1902589	single-organism organelle organization	biological_process	0.83609	1	4	363	294	20834	c19910_g1,c38781_g1,c33777_g1,c33463_g1
GO:0016567	protein ubiquitination	biological_process	0.83694	1	5	363	319	20834	c15541_g1,c20564_g1,c4559_g1,c50437_g1,c29757_g1
GO:0003968	RNA-directed RNA polymerase activity	molecular_function	0.83718	1	1	363	88	20834	c49719_g1
GO:0031379	RNA-directed RNA polymerase complex	cellular_component	0.83718	1	1	363	88	20834	c49719_g1
GO:0016831	carboxy-lyase activity	molecular_function	0.83853	1	1	363	91	20834	c34517_g1
GO:0009066	aspartate family amino acid metabolic process	biological_process	0.83854	1	4	363	305	20834	c31886_g1,c30563_g1,c54536_g1,c49282_g1
GO:0032446	protein modification by small protein conjugation	biological_process	0.84606	1	5	363	324	20834	c29757_g1,c20564_g1,c15541_g1,c4559_g1,c50437_g1
GO:0048583	regulation of response to stimulus	biological_process	0.84644	1	1	363	94	20834	c23961_g1
GO:0006325	chromatin organization	biological_process	0.84682	1	1	363	92	20834	c38781_g1
GO:0035556	intracellular signal transduction	biological_process	0.84739	1	7	363	491	20834	c50381_g1,c23961_g1,c16456_g2,c46281_g1,c24918_g1,c33388_g1,c38901_g1
GO:0043234	protein complex	cellular_component	0.84754	1	57	363	3370	20834	c32149_g1,c33171_g2,c24894_g1,c32680_g2,c23849_g1,c33251_g4,c49337_g1,c39142_g1,c33251_g3,c25065_g1,c33251_g16,c50437_g1,c20809_g1,c32460_g2,c29684_g2,c49928_g1,c28962_g2,c50381_g1,c32034_g1,c24924_g1,c19353_g1,c33755_g1,c45063_g1,c51542_g1,c22431_g1,c6005_g1,c5638_g1,c15541_g1,c40525_g1,c29326_g1,c33225_g4,c39970_g1,c49871_g1,c49719_g1,c54543_g1,c32417_g2,c44335_g1,c21242_g1,c30623_g2,c10902_g1,…
GO:0004197	cysteine-type endopeptidase activity	molecular_function	0.84809	1	1	363	91	20834	c49719_g1
GO:0008289	lipid binding	molecular_function	0.84907	1	2	363	155	20834	c24893_g3,c32766_g2
GO:0009892	negative regulation of metabolic process	biological_process	0.8493	1	1	363	87	20834	c28268_g2
GO:0046496	nicotinamide nucleotide metabolic process	biological_process	0.85151	1	2	363	197	20834	c59551_g1,c10866_g1
GO:0046434	organophosphate catabolic process	biological_process	0.85285	1	1	363	94	20834	c21820_g1
GO:0008017	microtubule binding	molecular_function	0.85327	1	1	363	108	20834	c54468_g1
GO:0004540	ribonuclease activity	molecular_function	0.85382	1	1	363	108	20834	c31857_g1
GO:0044428	nuclear part	cellular_component	0.85726	1	12	363	811	20834	c4559_g1,c50437_g1,c22431_g1,c15541_g1,c19910_g1,c44335_g1,c30325_g1,c20564_g1,c33777_g1,c32149_g1,c30964_g1,c14111_g2
GO:0019362	pyridine nucleotide metabolic process	biological_process	0.85728	1	2	363	199	20834	c59551_g1,c10866_g1
GO:0017111	nucleoside-triphosphatase activity	molecular_function	0.86161	1	19	363	1157	20834	c21670_g1,c25575_g1,c33777_g1,c29684_g2,c50381_g1,c32034_g1,c6005_g1,c38896_g1,c28409_g1,c39970_g1,c38901_g1,c49337_g1,c49719_g1,c33388_g1,c30623_g2,c30597_g1,c39646_g1,c39021_g1,c25065_g1
GO:0038023	signaling receptor activity	molecular_function	0.86593	1	2	363	167	20834	c29123_g1,c44181_g1
GO:0042803	protein homodimerization activity	molecular_function	0.86599	1	1	363	98	20834	c54468_g1
GO:0008092	cytoskeletal protein binding	molecular_function	0.86706	1	3	363	266	20834	c39646_g1,c54468_g1,c60585_g1
GO:0008276	protein methyltransferase activity	molecular_function	0.86948	1	1	363	91	20834	c31886_g1
GO:0016818	hydrolase activity, acting on acid anhydrides, in phosphorus-containing anhydrides	molecular_function	0.87385	1	20	363	1233	20834	c38901_g1,c39970_g1,c49337_g1,c49719_g1,c30623_g2,c33388_g1,c30597_g1,c39646_g1,c39021_g1,c25065_g1,c21670_g1,c25575_g1,c33777_g1,c29684_g2,c50381_g1,c32034_g1,c6005_g1,c26606_g1,c28409_g1,c38896_g1
GO:0015631	tubulin binding	molecular_function	0.87445	1	1	363	117	20834	c54468_g1
GO:0045298	tubulin complex	cellular_component	0.87586	1	1	363	120	20834	c54468_g1
GO:0006914	autophagy	biological_process	0.87692	1	2	363	196	20834	c38661_g1,c10845_g1
GO:0006479	protein methylation	biological_process	0.87752	1	1	363	93	20834	c31886_g1
GO:0008213	protein alkylation	biological_process	0.87752	1	1	363	93	20834	c31886_g1
GO:0016462	pyrophosphatase activity	molecular_function	0.88017	1	19	363	1185	20834	c29684_g2,c50381_g1,c32034_g1,c25575_g1,c21670_g1,c33777_g1,c28409_g1,c38896_g1,c6005_g1,c38901_g1,c39970_g1,c49719_g1,c49337_g1,c39021_g1,c25065_g1,c33388_g1,c30623_g2,c39646_g1,c30597_g1
GO:0005856	cytoskeleton	cellular_component	0.88057	1	5	363	396	20834	c33777_g1,c6005_g1,c54468_g1,c19910_g1,c39142_g1
GO:0016817	hydrolase activity, acting on acid anhydrides	molecular_function	0.88747	1	21	363	1306	20834	c33388_g1,c30623_g2,c39646_g1,c30597_g1,c39021_g1,c25065_g1,c39970_g1,c38901_g1,c49719_g1,c49337_g1,c32149_g1,c26606_g1,c6005_g1,c38896_g1,c28409_g1,c33777_g1,c21670_g1,c25575_g1,c29684_g2,c32034_g1,c50381_g1
GO:0031090	organelle membrane	cellular_component	0.88839	1	7	363	511	20834	c19353_g1,c54424_g1,c39970_g1,c6255_g1,c33251_g16,c24894_g1,c29326_g1
GO:0008026	ATP-dependent helicase activity	molecular_function	0.89096	1	2	363	145	20834	c39021_g1,c30623_g2
GO:0070035	purine NTP-dependent helicase activity	molecular_function	0.89096	1	2	363	145	20834	c39021_g1,c30623_g2
GO:0016765	transferase activity, transferring alkyl or aryl (other than methyl) groups	molecular_function	0.89421	1	1	363	110	20834	c34517_g1
GO:0044459	plasma membrane part	cellular_component	0.89561	1	1	363	126	20834	c34565_g1
GO:0004674	protein serine/threonine kinase activity	molecular_function	0.89621	1	1	363	104	20834	c44181_g1
GO:0006260	DNA replication	biological_process	0.89645	1	5	363	444	20834	c32034_g1,c32149_g1,c14111_g2,c39021_g1,c30325_g1
GO:0006259	DNA metabolic process	biological_process	0.9002	1	16	363	1144	20834	c39021_g1,c25065_g1,c50437_g1,c22937_g2,c32460_g2,c32149_g1,c29326_g1,c30325_g1,c38896_g1,c4558_g1,c55745_g1,c14111_g2,c50381_g1,c32034_g1,c33777_g1,c20564_g1
GO:0007264	small GTPase mediated signal transduction	biological_process	0.90043	1	3	363	271	20834	c50381_g1,c33388_g1,c38901_g1
GO:0071944	cell periphery	cellular_component	0.90165	1	4	363	381	20834	c34565_g1,c50780_g1,c60455_g1,c28810_g2
GO:0046915	transition metal ion transmembrane transporter activity	molecular_function	0.9019	1	1	363	104	20834	c22431_g1
GO:0046983	protein dimerization activity	molecular_function	0.9113	1	4	363	341	20834	c29386_g2,c6005_g1,c54468_g1,c38901_g1
GO:0070647	protein modification by small protein conjugation or removal	biological_process	0.91301	1	5	363	371	20834	c4559_g1,c50437_g1,c15541_g1,c20564_g1,c29757_g1
GO:0044430	cytoskeletal part	cellular_component	0.91546	1	4	363	365	20834	c54468_g1,c6005_g1,c33777_g1,c39142_g1
GO:0003712	transcription cofactor activity	molecular_function	0.9167	1	1	363	129	20834	c44335_g1
GO:0005789	endoplasmic reticulum membrane	cellular_component	0.91731	1	1	363	115	20834	c6255_g1
GO:0042175	nuclear outer membrane-endoplasmic reticulum membrane network	cellular_component	0.91731	1	1	363	115	20834	c6255_g1
GO:0000989	transcription factor binding transcription factor activity	molecular_function	0.9176	1	1	363	130	20834	c44335_g1
GO:0003774	motor activity	molecular_function	0.91795	1	1	363	137	20834	c6005_g1
GO:0098589	membrane region	cellular_component	0.91814	1	1	363	116	20834	c6255_g1
GO:0090150	establishment of protein localization to membrane	biological_process	0.9191	1	1	363	110	20834	c50381_g1
GO:0044431	Golgi apparatus part	cellular_component	0.92026	1	1	363	117	20834	c33251_g16
GO:0072657	protein localization to membrane	biological_process	0.92386	1	1	363	113	20834	c50381_g1
GO:0005794	Golgi apparatus	cellular_component	0.92568	1	1	363	121	20834	c33251_g16
GO:0022613	ribonucleoprotein complex biogenesis	biological_process	0.92879	1	7	363	667	20834	c30964_g1,c32149_g1,c32680_g2,c33251_g4,c24708_g1,c54468_g1,c44848_g1
GO:0072509	divalent inorganic cation transmembrane transporter activity	molecular_function	0.92963	1	1	363	121	20834	c22431_g1
GO:0008757	S-adenosylmethionine-dependent methyltransferase activity	molecular_function	0.9302	1	1	363	130	20834	c31886_g1
GO:0004386	helicase activity	molecular_function	0.93275	1	6	363	421	20834	c33777_g1,c30623_g2,c50381_g1,c25065_g1,c39021_g1,c38896_g1
GO:0009069	serine family amino acid metabolic process	biological_process	0.93634	1	2	363	228	20834	c44181_g1,c31631_g1
GO:0019867	outer membrane	cellular_component	0.93749	1	1	363	154	20834	c44028_g1
GO:0030880	RNA polymerase complex	cellular_component	0.93815	1	1	363	136	20834	c49719_g1
GO:0012505	endomembrane system	cellular_component	0.93918	1	6	363	490	20834	c33251_g16,c6255_g1,c32460_g2,c16456_g2,c44101_g1,c32680_g2
GO:0005488	binding	molecular_function	0.93992	1	210	363	11892	20834	c29660_g2,c21466_g1,c50089_g1,c20564_g1,c29757_g1,c5215_g1,c26915_g1,c28311_g1,c24953_g2,c59876_g1,c23951_g1,c44028_g1,c34126_g1,c8889_g1,c33704_g1,c51237_g1,c39823_g1,c49781_g1,c30597_g1,c1303_g1,c25693_g1,c39102_g1,c29386_g2,c34545_g1,c28962_g2,c60244_g1,c23844_g1,c33726_g1,c2963_g1,c29386_g1,c6005_g1,c10866_g1,c5638_g1,c38839_g1,c38901_g1,c39155_g1,c59546_g1,c25455_g1,c31052_g1,c33251_g16,c595…
GO:0051276	chromosome organization	biological_process	0.94511	1	2	363	241	20834	c38781_g1,c32680_g2
GO:0006664	glycolipid metabolic process	biological_process	0.94621	1	1	363	118	20834	c32034_g1
GO:0008194	UDP-glycosyltransferase activity	molecular_function	0.94712	1	1	363	163	20834	c32076_g3
GO:0016020	membrane	cellular_component	0.94846	1	75	363	4632	20834	c29386_g2,c4737_g1,c25575_g1,c49233_g1,c38839_g1,c56220_g1,c28409_g1,c10866_g1,c60887_g1,c51542_g1,c33245_g1,c25455_g1,c23299_g1,c31052_g1,c33251_g4,c6255_g1,c38901_g1,c31564_g1,c38849_g1,c20809_g1,c33251_g16,c33777_g1,c34062_g1,c38661_g1,c55056_g1,c38979_g1,c28311_g1,c60566_g1,c33373_g1,c60017_g1,c10845_g1,c34161_g1,c55237_g1,c44028_g1,c39299_g1,c32593_g2,c54424_g1,c27143_g1,c34565_g1,c24839_g1,…
GO:0016779	nucleotidyltransferase activity	molecular_function	0.95157	1	6	363	589	20834	c49719_g1,c30325_g1,c21268_g1,c19910_g1,c32149_g1,c32034_g1
GO:0072594	establishment of protein localization to organelle	biological_process	0.9517	1	1	363	151	20834	c50381_g1
GO:0044802	single-organism membrane organization	biological_process	0.95348	1	1	363	142	20834	c50381_g1
GO:0006643	membrane lipid metabolic process	biological_process	0.95426	1	1	363	127	20834	c32034_g1
GO:0042802	identical protein binding	molecular_function	0.95463	1	1	363	151	20834	c54468_g1
GO:0040011	locomotion	biological_process	0.95514	1	1	363	170	20834	c22339_g1
GO:0006412	translation	biological_process	0.95547	1	8	363	797	20834	c60566_g1,c49781_g1,c49871_g1,c54468_g1,c32149_g1,c59546_g1,c31052_g1,c32680_g2
GO:1902494	catalytic complex	cellular_component	0.95656	1	17	363	1184	20834	c32034_g1,c50381_g1,c29757_g1,c54468_g1,c33777_g1,c20564_g1,c31727_g1,c38896_g1,c6005_g1,c15541_g1,c4559_g1,c32149_g1,c49719_g1,c25065_g1,c44335_g1,c10902_g1,c50437_g1
GO:0006928	movement of cell or subcellular component	biological_process	0.95723	1	1	363	164	20834	c6005_g1
GO:0033365	protein localization to organelle	biological_process	0.95808	1	1	363	158	20834	c50381_g1
GO:0072511	divalent inorganic cation transport	biological_process	0.95869	1	1	363	140	20834	c22431_g1
GO:0000988	protein binding transcription factor activity	molecular_function	0.96065	1	1	363	169	20834	c44335_g1
GO:0042254	ribosome biogenesis	biological_process	0.96082	1	6	363	654	20834	c54468_g1,c44848_g1,c33251_g4,c32680_g2,c32149_g1,c30964_g1
GO:0030117	membrane coat	cellular_component	0.96515	1	1	363	159	20834	c33251_g16
GO:0048475	coated membrane	cellular_component	0.96515	1	1	363	159	20834	c33251_g16
GO:0061024	membrane organization	biological_process	0.96639	1	1	363	164	20834	c50381_g1
GO:0005886	plasma membrane	cellular_component	0.96802	1	1	363	194	20834	c34565_g1
GO:0044446	intracellular organelle part	cellular_component	0.97033	1	33	363	2203	20834	c22431_g1,c15541_g1,c16456_g2,c6005_g1,c19910_g1,c33755_g1,c19353_g1,c50381_g1,c33251_g16,c50437_g1,c32460_g2,c39021_g1,c39142_g1,c25065_g1,c6255_g1,c30325_g1,c30964_g1,c32149_g1,c24894_g1,c32680_g2,c4559_g1,c38896_g1,c20564_g1,c33777_g1,c54468_g1,c14111_g2,c10902_g1,c44335_g1,c44101_g1,c39970_g1,c54424_g1,c23951_g1,c29326_g1
GO:0005654	nucleoplasm	cellular_component	0.97097	1	1	363	185	20834	c44335_g1
GO:0044451	nucleoplasm part	cellular_component	0.97097	1	1	363	185	20834	c44335_g1
GO:0044265	cellular macromolecule catabolic process	biological_process	0.9729	1	2	363	271	20834	c32034_g1,c14111_g2
GO:0044422	organelle part	cellular_component	0.97315	1	33	363	2220	20834	c14111_g2,c33777_g1,c20564_g1,c54468_g1,c38896_g1,c4559_g1,c29326_g1,c23951_g1,c39970_g1,c54424_g1,c44101_g1,c44335_g1,c10902_g1,c50381_g1,c19353_g1,c33755_g1,c19910_g1,c16456_g2,c15541_g1,c6005_g1,c22431_g1,c32680_g2,c30964_g1,c24894_g1,c32149_g1,c30325_g1,c6255_g1,c25065_g1,c39021_g1,c39142_g1,c32460_g2,c50437_g1,c33251_g16
GO:0006605	protein targeting	biological_process	0.97315	1	1	363	184	20834	c50381_g1
GO:0005737	cytoplasm	cellular_component	0.97576	1	34	363	2454	20834	c60566_g1,c38896_g1,c33777_g1,c10876_g1,c54468_g1,c38661_g1,c5215_g1,c49781_g1,c31589_g2,c10902_g1,c44101_g1,c49871_g1,c39970_g1,c54424_g1,c10845_g1,c44709_g1,c29326_g1,c16456_g2,c60314_g1,c19353_g1,c31631_g1,c50381_g1,c32460_g2,c20809_g1,c33251_g16,c25065_g1,c55509_g1,c6255_g1,c23299_g1,c31052_g1,c32680_g2,c59546_g1,c32149_g1,c24894_g1
GO:0044877	macromolecular complex binding	molecular_function	0.97747	1	4	363	467	20834	c21670_g1,c23951_g1,c54468_g1,c30623_g2
GO:0005840	ribosome	cellular_component	0.97748	1	5	363	646	20834	c32680_g2,c59546_g1,c32149_g1,c54468_g1,c49871_g1
GO:0030529	ribonucleoprotein complex	cellular_component	0.97822	1	7	363	774	20834	c33251_g4,c49871_g1,c54468_g1,c59546_g1,c30964_g1,c32149_g1,c32680_g2
GO:1990234	transferase complex	cellular_component	0.97855	1	8	363	719	20834	c29757_g1,c49719_g1,c20564_g1,c31727_g1,c44335_g1,c15541_g1,c4559_g1,c50437_g1
GO:0000785	chromatin	cellular_component	0.97919	1	2	363	289	20834	c23951_g1,c33755_g1
GO:0044444	cytoplasmic part	cellular_component	0.98091	1	24	363	1887	20834	c38896_g1,c60314_g1,c16456_g2,c50381_g1,c54468_g1,c19353_g1,c33777_g1,c44101_g1,c55509_g1,c25065_g1,c10902_g1,c33251_g16,c20809_g1,c32460_g2,c24894_g1,c32149_g1,c59546_g1,c29326_g1,c44709_g1,c32680_g2,c54424_g1,c6255_g1,c39970_g1,c49871_g1
GO:1902580	single-organism cellular localization	biological_process	0.98162	1	1	363	193	20834	c50381_g1
GO:0046873	metal ion transmembrane transporter activity	molecular_function	0.98355	1	2	363	297	20834	c25065_g1,c22431_g1
GO:0006644	phospholipid metabolic process	biological_process	0.9853	1	1	363	192	20834	c38653_g1
GO:0005198	structural molecule activity	molecular_function	0.98649	1	8	363	910	20834	c24568_g1,c33251_g16,c52173_g1,c60455_g1,c32149_g1,c2743_g1,c32680_g2,c54468_g1
GO:0016482	cytoplasmic transport	biological_process	0.98975	1	1	363	222	20834	c50381_g1
GO:0043231	intracellular membrane-bounded organelle	cellular_component	0.98984	1	41	363	2871	20834	c44335_g1,c44101_g1,c32417_g2,c10902_g1,c29326_g1,c44709_g1,c38781_g1,c39970_g1,c54424_g1,c38896_g1,c34023_g1,c26606_g1,c4559_g1,c14111_g2,c33777_g1,c20564_g1,c29590_g2,c38661_g1,c25065_g1,c55509_g1,c32460_g2,c24708_g1,c33251_g16,c50437_g1,c23299_g1,c32680_g2,c30964_g1,c29506_g2,c24894_g1,c32149_g1,c30325_g1,c6255_g1,c33755_g1,c60314_g1,c19910_g1,c5638_g1,c16456_g2,c15541_g1,c22431_g1,c50381_g1,c…
GO:0043227	membrane-bounded organelle	cellular_component	0.99	1	41	363	2875	20834	c54424_g1,c39970_g1,c38781_g1,c44709_g1,c29326_g1,c10902_g1,c32417_g2,c44335_g1,c44101_g1,c38661_g1,c29590_g2,c20564_g1,c33777_g1,c14111_g2,c4559_g1,c26606_g1,c34023_g1,c38896_g1,c6255_g1,c30325_g1,c24894_g1,c32149_g1,c29506_g2,c30964_g1,c32680_g2,c23299_g1,c33251_g16,c50437_g1,c24708_g1,c32460_g2,c55509_g1,c25065_g1,c19353_g1,c50381_g1,c22431_g1,c16456_g2,c5638_g1,c15541_g1,c19910_g1,c60314_g1,c…
GO:0003735	structural constituent of ribosome	molecular_function	0.99059	1	3	363	539	20834	c32149_g1,c32680_g2,c54468_g1
GO:0003676	nucleic acid binding	molecular_function	0.99337	1	49	363	3425	20834	c55622_g1,c14111_g2,c38661_g1,c29590_g2,c60319_g1,c54468_g1,c10876_g1,c33777_g1,c27391_g1,c25475_g1,c38896_g1,c55745_g1,c39856_g1,c38781_g1,c8889_g1,c21268_g1,c26879_g1,c23961_g1,c49871_g1,c54543_g1,c32417_g2,c31405_g1,c33388_g1,c30623_g2,c22937_g2,c29386_g2,c28962_g2,c49928_g1,c44256_g1,c50381_g1,c19910_g1,c45063_g1,c25569_g1,c33755_g1,c28268_g2,c15464_g1,c5638_g1,c40525_g1,c16456_g2,c24894_g1,c…
GO:0098588	bounding membrane of organelle	cellular_component	0.99352	1	2	363	338	20834	c6255_g1,c33251_g16
GO:0032991	macromolecular complex	cellular_component	0.99447	1	60	363	4258	20834	c50381_g1,c32034_g1,c29684_g2,c49928_g1,c28962_g2,c24924_g1,c19353_g1,c33755_g1,c45063_g1,c6005_g1,c40525_g1,c5638_g1,c15541_g1,c51542_g1,c22431_g1,c23849_g1,c32680_g2,c24894_g1,c32149_g1,c33171_g2,c59546_g1,c30964_g1,c49337_g1,c33251_g4,c25065_g1,c39142_g1,c33251_g3,c20809_g1,c32460_g2,c33251_g16,c50437_g1,c44576_g1,c29757_g1,c55622_g1,c14111_g2,c54468_g1,c50089_g1,c33777_g1,c20564_g1,c10876_g1,…
GO:0071702	organic substance transport	biological_process	0.9948	1	12	363	1085	20834	c44101_g1,c59599_g1,c21820_g1,c16456_g2,c32766_g2,c33251_g16,c50381_g1,c21141_g2,c55574_g1,c59753_g1,c28427_g1,c6147_g1
GO:0003682	chromatin binding	molecular_function	0.99535	1	1	363	265	20834	c23951_g1
GO:0003723	RNA binding	molecular_function	0.9975	1	7	363	838	20834	c33777_g1,c49871_g1,c59546_g1,c39021_g1,c38896_g1,c25065_g1,c50381_g1
GO:0033036	macromolecule localization	biological_process	0.99812	1	9	363	950	20834	c44101_g1,c59599_g1,c16456_g2,c32766_g2,c33251_g16,c50381_g1,c21141_g2,c59753_g1,c33777_g1
GO:0008104	protein localization	biological_process	0.99827	1	8	363	876	20834	c33777_g1,c59753_g1,c21141_g2,c50381_g1,c33251_g16,c16456_g2,c59599_g1,c44101_g1
GO:0016192	vesicle-mediated transport	biological_process	0.99832	1	3	363	469	20834	c29684_g2,c2963_g1,c33251_g16
GO:0005634	nucleus	cellular_component	0.99855	1	23	363	2013	20834	c14111_g2,c20564_g1,c33777_g1,c38661_g1,c29590_g2,c33755_g1,c19910_g1,c26606_g1,c34023_g1,c5638_g1,c15541_g1,c4559_g1,c22431_g1,c23299_g1,c32149_g1,c38781_g1,c30964_g1,c29506_g2,c30325_g1,c32417_g2,c44335_g1,c24708_g1,c50437_g1
GO:0015031	protein transport	biological_process	0.99882	1	7	363	828	20834	c16456_g2,c59599_g1,c33251_g16,c21141_g2,c50381_g1,c59753_g1,c44101_g1
GO:0043232	intracellular non-membrane-bounded organelle	cellular_component	0.99903	1	18	363	1814	20834	c39142_g1,c39021_g1,c25065_g1,c30325_g1,c49871_g1,c23951_g1,c32149_g1,c30964_g1,c59546_g1,c32680_g2,c6005_g1,c19910_g1,c38896_g1,c33755_g1,c54468_g1,c33777_g1,c14111_g2,c50381_g1
GO:0045184	establishment of protein localization	biological_process	0.99905	1	7	363	841	20834	c44101_g1,c59753_g1,c21141_g2,c50381_g1,c33251_g16,c16456_g2,c59599_g1
GO:0043228	non-membrane-bounded organelle	cellular_component	0.99926	1	18	363	1838	20834	c33755_g1,c38896_g1,c19910_g1,c6005_g1,c50381_g1,c14111_g2,c33777_g1,c54468_g1,c25065_g1,c39021_g1,c39142_g1,c32680_g2,c30964_g1,c59546_g1,c32149_g1,c49871_g1,c30325_g1,c23951_g1
GO:0005515	protein binding	molecular_function	0.9994	1	68	363	4451	20834	c38781_g1,c33225_g4,c25693_g1,c1303_g1,c29757_g1,c5215_g1,c20564_g1,c33777_g1,c59876_g1,c59901_g1,c28442_g2,c33021_g2,c4559_g1,c25455_g1,c54702_g1,c39155_g1,c38901_g1,c596_g1,c24708_g1,c59599_g1,c33251_g16,c30376_g1,c33726_g1,c23844_g1,c60552_g1,c29386_g2,c39102_g1,c1037_g1,c44339_g1,c6005_g1,c22381_g3,c29386_g1,c29326_g1,c21290_g1,c23961_g1,c49871_g1,c39970_g1,c49306_g1,c44335_g1,c39646_g1,c6023…
GO:1902582	single-organism intracellular transport	biological_process	0.99944	1	1	363	347	20834	c50381_g1
GO:0034613	cellular protein localization	biological_process	0.99962	1	5	363	726	20834	c50381_g1,c59753_g1,c33777_g1,c59599_g1,c33251_g16
GO:0070727	cellular macromolecule localization	biological_process	0.99962	1	5	363	726	20834	c59753_g1,c50381_g1,c33251_g16,c33777_g1,c59599_g1
GO:0006886	intracellular protein transport	biological_process	0.99974	1	4	363	660	20834	c33251_g16,c59599_g1,c59753_g1,c50381_g1
GO:0044424	intracellular part	cellular_component	0.99979	1	78	363	5754	20834	c49781_g1,c38781_g1,c10845_g1,c33225_g4,c54424_g1,c23951_g1,c60566_g1,c4559_g1,c29757_g1,c5215_g1,c38661_g1,c29590_g2,c50089_g1,c33777_g1,c20564_g1,c33251_g16,c24708_g1,c20809_g1,c32460_g2,c59546_g1,c23299_g1,c31052_g1,c33251_g4,c6255_g1,c30325_g1,c49337_g1,c33755_g1,c51542_g1,c6005_g1,c5638_g1,c28962_g2,c32417_g2,c44335_g1,c44101_g1,c21242_g1,c30623_g2,c10902_g1,c31589_g2,c44709_g1,c29326_g1,c39…
GO:0005623	cell	cellular_component	0.9998	1	88	363	6399	20834	c60314_g1,c45063_g1,c19910_g1,c16456_g2,c15541_g1,c40525_g1,c22431_g1,c50381_g1,c49928_g1,c24924_g1,c19353_g1,c31631_g1,c55509_g1,c28810_g2,c25065_g1,c39142_g1,c33251_g3,c39021_g1,c50437_g1,c32680_g2,c23849_g1,c24894_g1,c33171_g2,c32149_g1,c30964_g1,c29506_g2,c25475_g1,c38896_g1,c26606_g1,c34023_g1,c44576_g1,c55622_g1,c14111_g2,c54468_g1,c10876_g1,c50780_g1,c21242_g1,c32417_g2,c44335_g1,c44101_g1…
GO:0044464	cell part	cellular_component	0.9998	1	88	363	6399	20834	c60314_g1,c45063_g1,c19910_g1,c16456_g2,c40525_g1,c15541_g1,c22431_g1,c50381_g1,c49928_g1,c24924_g1,c19353_g1,c31631_g1,c55509_g1,c25065_g1,c28810_g2,c39142_g1,c33251_g3,c39021_g1,c50437_g1,c23849_g1,c32680_g2,c24894_g1,c32149_g1,c33171_g2,c30964_g1,c29506_g2,c25475_g1,c38896_g1,c26606_g1,c34023_g1,c44576_g1,c55622_g1,c14111_g2,c54468_g1,c10876_g1,c50780_g1,c21242_g1,c32417_g2,c44335_g1,c44101_g1…
GO:0005622	intracellular	cellular_component	0.99982	1	83	363	6072	20834	c29326_g1,c44709_g1,c39970_g1,c49719_g1,c54543_g1,c49871_g1,c44335_g1,c44101_g1,c32417_g2,c21242_g1,c31589_g2,c30623_g2,c10902_g1,c33388_g1,c14111_g2,c55622_g1,c44576_g1,c10876_g1,c54468_g1,c38896_g1,c25475_g1,c34023_g1,c26606_g1,c29506_g2,c30964_g1,c33171_g2,c32149_g1,c24894_g1,c32680_g2,c23849_g1,c39021_g1,c33251_g3,c39142_g1,c25065_g1,c55509_g1,c50437_g1,c49928_g1,c50381_g1,c31631_g1,c19353_g1…
GO:0051641	cellular localization	biological_process	0.99983	1	7	363	931	20834	c16456_g2,c33777_g1,c59599_g1,c33251_g16,c50381_g1,c59753_g1,c44101_g1
GO:0051649	establishment of localization in cell	biological_process	0.99988	1	6	363	866	20834	c59599_g1,c16456_g2,c33251_g16,c50381_g1,c44101_g1,c59753_g1
GO:0043229	intracellular organelle	cellular_component	0.99997	1	48	363	4104	20834	c19910_g1,c60314_g1,c33755_g1,c22431_g1,c6005_g1,c15541_g1,c5638_g1,c16456_g2,c50381_g1,c19353_g1,c39142_g1,c39021_g1,c55509_g1,c25065_g1,c50437_g1,c33251_g16,c24708_g1,c32460_g2,c24894_g1,c32149_g1,c59546_g1,c30964_g1,c29506_g2,c23299_g1,c32680_g2,c6255_g1,c30325_g1,c38896_g1,c4559_g1,c26606_g1,c34023_g1,c14111_g2,c38661_g1,c29590_g2,c54468_g1,c33777_g1,c20564_g1,c32417_g2,c44101_g1,c44335_g1,c1…
GO:0046907	intracellular transport	biological_process	0.99997	1	4	363	776	20834	c59753_g1,c50381_g1,c33251_g16,c59599_g1
GO:0043226	organelle	cellular_component	0.99998	1	48	363	4150	20834	c54424_g1,c39970_g1,c23951_g1,c49871_g1,c38781_g1,c44709_g1,c29326_g1,c10902_g1,c32417_g2,c44101_g1,c44335_g1,c38661_g1,c29590_g2,c54468_g1,c33777_g1,c20564_g1,c14111_g2,c4559_g1,c26606_g1,c34023_g1,c38896_g1,c6255_g1,c30325_g1,c32149_g1,c24894_g1,c59546_g1,c29506_g2,c30964_g1,c32680_g2,c23299_g1,c50437_g1,c33251_g16,c24708_g1,c32460_g2,c39142_g1,c39021_g1,c55509_g1,c25065_g1,c19353_g1,c50381_g1,…

## Sheet: CQ_Na24vsCQ_0_up.DEG_GO
Gene ontology of the up-regulated DEGs
GO_accession	Description	Term_type	Over_represented_pValue	Corrected_pValue	DEG_item	DEG_list	Bg_item	Bg_list	Gene_names
GO:0000902	cell morphogenesis	biological_process	4.69e-07	0.0011033	8	334	36	20834	c54547_g1,c32593_g2,c33245_g1,c32766_g1,c22339_g1,c30033_g1,c29494_g1,c32766_g2
GO:0032989	cellular component morphogenesis	biological_process	5.69e-07	0.0011033	8	334	37	20834	c32766_g2,c54547_g1,c32593_g2,c32766_g1,c33245_g1,c22339_g1,c30033_g1,c29494_g1
GO:0055114	oxidation-reduction process	biological_process	7.49e-07	0.0011033	62	334	2017	20834	c60545_g1,c38940_g1,c6077_g2,c33573_g1,c46281_g1,c16360_g1,c33245_g1,c29303_g1,c29506_g2,c31066_g1,c55194_g1,c25893_g1,c24894_g1,c30509_g1,c33463_g1,c59663_g1,c28253_g1,c2963_g1,c33755_g1,c30325_g1,c10902_g1,c32014_g1,c28680_g1,c60314_g1,c23844_g1,c30563_g1,c56918_g1,c16414_g1,c26915_g1,c54543_g1,c39856_g1,c44554_g1,c49767_g1,c54536_g1,c60244_g1,c59569_g1,c25186_g1,c44101_g1,c24259_g1,c25081_g1,c…
GO:0004866	endopeptidase inhibitor activity	molecular_function	1.44e-06	0.0012727	7	334	48	20834	c49767_g1,c61221_g1,c51542_g1,c30540_g1,c33755_g1,c23882_g1,c34642_g1
GO:0061135	endopeptidase regulator activity	molecular_function	1.44e-06	0.0012727	7	334	48	20834	c51542_g1,c30540_g1,c33755_g1,c49767_g1,c61221_g1,c23882_g1,c34642_g1
GO:0030414	peptidase inhibitor activity	molecular_function	3.17e-06	0.0019984	7	334	51	20834	c23882_g1,c34642_g1,c30540_g1,c51542_g1,c33755_g1,c49767_g1,c61221_g1
GO:0061134	peptidase regulator activity	molecular_function	3.17e-06	0.0019984	7	334	51	20834	c33755_g1,c51542_g1,c30540_g1,c49767_g1,c61221_g1,c23882_g1,c34642_g1
GO:0044036	cell wall macromolecule metabolic process	biological_process	5.65e-06	0.0031231	9	334	72	20834	c56036_g1,c4564_g2,c27149_g1,c31342_g1,c26392_g1,c30191_g1,c33704_g1,c39243_g1,c4564_g1
GO:0016491	oxidoreductase activity	molecular_function	1.24e-05	0.0060645	59	334	2071	20834	c46281_g1,c33573_g1,c38940_g1,c6077_g2,c60545_g1,c55194_g1,c59599_g1,c25893_g1,c31066_g1,c29506_g2,c29303_g1,c16360_g1,c39970_g1,c30325_g1,c59663_g1,c2963_g1,c28253_g1,c24894_g1,c33463_g1,c4558_g1,c60314_g1,c28680_g1,c32014_g1,c10902_g1,c44554_g1,c49767_g1,c26915_g1,c54543_g1,c39856_g1,c16414_g1,c56918_g1,c23844_g1,c30563_g1,c24259_g1,c25081_g1,c60147_g1,c44101_g1,c54536_g1,c60244_g1,c25186_g1,c5…
GO:0004867	serine-type endopeptidase inhibitor activity	molecular_function	2.22e-05	0.00982	5	334	30	20834	c30540_g1,c51542_g1,c33755_g1,c61221_g1,c23882_g1
GO:0004553	hydrolase activity, hydrolyzing O-glycosyl compounds	molecular_function	3.95e-05	0.015869	22	334	463	20834	c33573_g1,c34301_g1,c39011_g1,c27091_g1,c56036_g1,c54401_g1,c34262_g1,c16507_g1,c6255_g1,c50780_g1,c33206_g2,c59899_g1,c32460_g2,c28810_g2,c33704_g1,c35081_g1,c54552_g1,c30509_g1,c44709_g1,c54563_g1,c31342_g1,c38666_g1
GO:0044710	single-organism metabolic process	biological_process	4.48e-05	0.016514	126	334	5423	20834	c44339_g1,c60244_g1,c54536_g1,c54401_g1,c59569_g1,c25186_g1,c32048_g1,c31631_g1,c30191_g1,c24259_g1,c60147_g1,c10866_g1,c1825_g1,c23844_g1,c30563_g1,c56918_g1,c30017_g1,c39856_g1,c26915_g1,c11926_g1,c55449_g1,c32697_g3,c38903_g1,c60566_g1,c26421_g1,c22402_g2,c34517_g1,c50437_g1,c39292_g1,c20564_g1,c38839_g1,c33534_g1,c45180_g1,c54499_g1,c32460_g2,c44181_g1,c39970_g1,c60410_g1,c33245_g1,c34262_g1,…
GO:0048856	anatomical structure development	biological_process	5.86e-05	0.019929	10	334	117	20834	c22339_g1,c30033_g1,c29494_g1,c1037_g1,c32766_g1,c33245_g1,c54547_g1,c32593_g2,c25455_g1,c32766_g2
GO:0003824	catalytic activity	molecular_function	6.43e-05	0.020302	209	334	10234	20834	c59551_g1,c6077_g2,c44230_g1,c30310_g1,c34301_g1,c59774_g1,c38901_g1,c54547_g1,c27091_g1,c55194_g1,c59599_g1,c33704_g1,c22689_g1,c33463_g1,c30509_g1,c28409_g1,c39576_g1,c21466_g1,c49826_g1,c39284_g1,c28680_g1,c49337_g1,c30376_g1,c30033_g1,c21820_g1,c60314_g1,c33021_g2,c1825_g1,c56918_g1,c55509_g1,c26915_g1,c39856_g1,c44339_g1,c60244_g1,c44848_g1,c16507_g1,c59569_g1,c54401_g1,c31631_g1,c24259_g1,c…
GO:0071554	cell wall organization or biogenesis	biological_process	7.81e-05	0.022268	10	334	148	20834	c56036_g1,c4564_g2,c31342_g1,c27149_g1,c26392_g1,c30191_g1,c33704_g1,c60455_g1,c39243_g1,c4564_g1
GO:0005975	carbohydrate metabolic process	biological_process	8.77e-05	0.022268	47	334	1502	20834	c22469_g1,c54543_g1,c30017_g1,c54386_g1,c16507_g1,c54401_g1,c10845_g1,c54536_g1,c32593_g2,c32048_g1,c10866_g1,c31052_g1,c22339_g1,c54552_g1,c61037_g1,c38839_g1,c50780_g1,c33534_g1,c59899_g1,c28810_g2,c32460_g2,c32766_g1,c55449_g1,c11926_g1,c49233_g1,c60566_g1,c59551_g1,c44230_g1,c32076_g3,c34301_g1,c39011_g1,c34262_g1,c33245_g1,c20809_g1,c27091_g1,c59599_g1,c30509_g1,c35081_g1,c22469_g2,c38653_g1…
GO:0006022	aminoglycan metabolic process	biological_process	8.93e-05	0.022268	9	334	97	20834	c33704_g1,c4564_g1,c39243_g1,c33755_g1,c61221_g1,c4564_g2,c31342_g1,c56036_g1,c30191_g1
GO:0009653	anatomical structure morphogenesis	biological_process	9.07e-05	0.022268	8	334	76	20834	c32766_g2,c33245_g1,c32766_g1,c32593_g2,c54547_g1,c29494_g1,c22339_g1,c30033_g1
GO:0016798	hydrolase activity, acting on glycosyl bonds	molecular_function	0.00013712	0.030296	22	334	501	20834	c33704_g1,c54552_g1,c30509_g1,c35081_g1,c33206_g2,c59899_g1,c32460_g2,c28810_g2,c6255_g1,c50780_g1,c31342_g1,c38666_g1,c54563_g1,c44709_g1,c39011_g1,c33573_g1,c34301_g1,c54401_g1,c56036_g1,c34262_g1,c16507_g1,c27091_g1
GO:0048037	cofactor binding	molecular_function	0.00019409	0.040841	26	334	657	20834	c1825_g1,c30563_g1,c16414_g1,c55286_g1,c26915_g1,c54543_g1,c44554_g1,c54536_g1,c24259_g1,c33628_g1,c60147_g1,c55194_g1,c24894_g1,c34517_g1,c49282_g1,c23912_g1,c35136_g1,c33755_g1,c61037_g1,c39245_g1,c32697_g3,c49826_g1,c10902_g1,c44709_g1,c28680_g1,c4558_g1
GO:0016998	cell wall macromolecule catabolic process	biological_process	0.00025089	0.050395	5	334	31	20834	c56036_g1,c31342_g1,c33704_g1,c26392_g1,c27149_g1
GO:0048869	cellular developmental process	biological_process	0.00029831	0.057314	8	334	89	20834	c30033_g1,c22339_g1,c29494_g1,c54547_g1,c32593_g2,c32766_g1,c33245_g1,c32766_g2
GO:0008152	metabolic process	biological_process	0.00032604	0.060031	227	334	11795	20834	c22381_g3,c25893_g1,c10876_g1,c4630_g1,c23961_g1,c59716_g1,c21268_g1,c32386_g1,c31857_g1,c6255_g1,c33755_g1,c25475_g1,c2963_g1,c24894_g1,c38661_g1,c44228_g1,c54563_g1,c45063_g1,c44709_g1,c39724_g1,c28311_g1,c10902_g1,c4564_g2,c49719_g1,c44335_g1,c44554_g1,c39021_g1,c54727_g1,c34545_g1,c30623_g2,c31052_g1,c27509_g1,c33628_g1,c44101_g1,c10845_g1,c39245_g1,c28810_g2,c61037_g1,c23912_g1,c22937_g2,c49…
GO:0016791	phosphatase activity	molecular_function	0.00048156	0.085121	10	334	157	20834	c45180_g1,c28409_g1,c28311_g1,c38755_g1,c699_g1,c39284_g1,c44339_g1,c50381_g1,c38896_g1,c60922_g1
GO:0020037	heme binding	molecular_function	0.00050333	0.085547	14	334	350	20834	c15553_g1,c31066_g1,c22402_g2,c38903_g1,c29303_g1,c32014_g1,c33573_g1,c44202_g1,c54499_g1,c32375_g3,c33463_g1,c28253_g1,c59574_g1,c2963_g1
GO:0004356	glutamate-ammonia ligase activity	molecular_function	0.00062956	0.095933	3	334	16	20834	c4564_g2,c4564_g1,c30191_g1
GO:0016211	ammonia ligase activity	molecular_function	0.00062956	0.095933	3	334	16	20834	c4564_g1,c30191_g1,c4564_g2
GO:0016880	acid-ammonia (or amide) ligase activity	molecular_function	0.00062956	0.095933	3	334	16	20834	c4564_g1,c30191_g1,c4564_g2
GO:0006040	amino sugar metabolic process	biological_process	0.00085001	0.12521	6	334	62	20834	c10902_g1,c33704_g1,c34517_g1,c24894_g1,c31342_g1,c56036_g1
GO:0006950	response to stress	biological_process	0.00091432	0.13033	29	334	941	20834	c33473_g1,c23961_g1,c10845_g1,c25065_g1,c29303_g1,c60237_g1,c59919_g1,c33852_g1,c28189_g1,c6077_g2,c30540_g1,c29386_g1,c4558_g1,c38896_g1,c50381_g1,c23882_g1,c23966_g1,c49405_g1,c20564_g1,c51542_g1,c44303_g1,c25455_g1,c33777_g1,c29386_g2,c32460_g2,c59722_g1,c22937_g2,c50437_g1,c14111_g2
GO:0046906	tetrapyrrole binding	molecular_function	0.0010005	0.13556	14	334	370	20834	c32375_g3,c54499_g1,c33573_g1,c44202_g1,c59574_g1,c2963_g1,c28253_g1,c33463_g1,c22402_g2,c15553_g1,c31066_g1,c38903_g1,c29303_g1,c32014_g1
GO:0005506	iron ion binding	molecular_function	0.0010123	0.13556	14	334	338	20834	c38903_g1,c32014_g1,c31589_g2,c22402_g2,c31066_g1,c34126_g1,c6077_g2,c2963_g1,c59574_g1,c28253_g1,c33463_g1,c32375_g3,c54499_g1,c44202_g1
GO:0044767	single-organism developmental process	biological_process	0.0013141	0.1627	11	334	196	20834	c25455_g1,c23844_g1,c32766_g2,c30033_g1,c22339_g1,c29494_g1,c1037_g1,c32766_g1,c33245_g1,c54547_g1,c32593_g2
GO:0004568	chitinase activity	molecular_function	0.0013991	0.1627	3	334	16	20834	c56036_g1,c31342_g1,c33704_g1
GO:0006032	chitin catabolic process	biological_process	0.0013991	0.1627	3	334	16	20834	c56036_g1,c33704_g1,c31342_g1
GO:0046348	amino sugar catabolic process	biological_process	0.0013991	0.1627	3	334	16	20834	c31342_g1,c33704_g1,c56036_g1
GO:1901072	glucosamine-containing compound catabolic process	biological_process	0.0013991	0.1627	3	334	16	20834	c31342_g1,c33704_g1,c56036_g1
GO:1901617	organic hydroxy compound biosynthetic process	biological_process	0.0021058	0.23861	6	334	72	20834	c59599_g1,c61037_g1,c54543_g1,c38653_g1,c54536_g1,c34517_g1
GO:0032502	developmental process	biological_process	0.0022976	0.25383	11	334	210	20834	c1037_g1,c32766_g1,c33245_g1,c54547_g1,c32593_g2,c30033_g1,c22339_g1,c29494_g1,c23844_g1,c32766_g2,c25455_g1
GO:0042578	phosphoric ester hydrolase activity	molecular_function	0.0027058	0.29163	11	334	231	20834	c50381_g1,c44339_g1,c38896_g1,c60922_g1,c699_g1,c39284_g1,c28311_g1,c38755_g1,c28409_g1,c45180_g1,c20994_g1
GO:0030212	hyaluronan metabolic process	biological_process	0.0030867	0.31781	2	334	4	20834	c33755_g1,c61221_g1
GO:0030203	glycosaminoglycan metabolic process	biological_process	0.0030925	0.31781	6	334	72	20834	c61221_g1,c39243_g1,c33755_g1,c4564_g1,c30191_g1,c4564_g2
GO:0042546	cell wall biogenesis	biological_process	0.0032316	0.32456	5	334	65	20834	c60455_g1,c4564_g2,c4564_g1,c30191_g1,c39243_g1
GO:0000272	polysaccharide catabolic process	biological_process	0.0033464	0.32862	4	334	30	20834	c30509_g1,c54552_g1,c34262_g1,c10845_g1
GO:0044699	single-organism process	biological_process	0.0034529	0.33171	172	334	8664	20834	c21268_g1,c32386_g1,c33755_g1,c2963_g1,c24894_g1,c38661_g1,c54563_g1,c44709_g1,c10902_g1,c4564_g2,c49719_g1,c60552_g1,c25893_g1,c10876_g1,c6147_g1,c59716_g1,c23961_g1,c39245_g1,c60535_g1,c61037_g1,c39833_g1,c22937_g2,c49282_g1,c24893_g3,c31886_g1,c49233_g1,c16456_g2,c6938_g1,c44335_g1,c44554_g1,c54727_g1,c30623_g2,c49306_g1,c33628_g1,c27509_g1,c31052_g1,c44101_g1,c10845_g1,c33777_g1,c22431_g1,c38…
GO:0016616	oxidoreductase activity, acting on the CH-OH group of donors, NAD or NADP as acceptor	molecular_function	0.0037663	0.33539	15	334	370	20834	c39245_g1,c44554_g1,c54543_g1,c61037_g1,c35136_g1,c24894_g1,c30563_g1,c49282_g1,c59599_g1,c55194_g1,c60147_g1,c10902_g1,c16360_g1,c54536_g1,c32697_g3
GO:0009252	peptidoglycan biosynthetic process	biological_process	0.004061	0.33539	4	334	37	20834	c4564_g2,c30191_g1,c4564_g1,c39243_g1
GO:0009273	peptidoglycan-based cell wall biogenesis	biological_process	0.0041425	0.33539	4	334	38	20834	c4564_g2,c39243_g1,c4564_g1,c30191_g1
GO:0044038	cell wall macromolecule biosynthetic process	biological_process	0.0043209	0.33539	4	334	39	20834	c4564_g1,c30191_g1,c39243_g1,c4564_g2
GO:0070589	cellular component macromolecule biosynthetic process	biological_process	0.0043209	0.33539	4	334	39	20834	c4564_g2,c39243_g1,c4564_g1,c30191_g1
GO:0004857	enzyme inhibitor activity	molecular_function	0.0044032	0.33539	7	334	142	20834	c34642_g1,c23882_g1,c51542_g1,c33755_g1,c30540_g1,c49767_g1,c61221_g1
GO:0019751	polyol metabolic process	biological_process	0.0045355	0.33539	7	334	120	20834	c59551_g1,c54536_g1,c61037_g1,c10866_g1,c38653_g1,c54543_g1,c59599_g1
GO:0006542	glutamine biosynthetic process	biological_process	0.0045574	0.33539	2	334	8	20834	c4564_g2,c30191_g1
GO:1901615	organic hydroxy compound metabolic process	biological_process	0.0046841	0.33539	8	334	150	20834	c10866_g1,c59599_g1,c54536_g1,c38653_g1,c54543_g1,c61037_g1,c34517_g1,c59551_g1
GO:0016137	glycoside metabolic process	biological_process	0.0047056	0.33539	5	334	61	20834	c54536_g1,c54543_g1,c38653_g1,c61037_g1,c59599_g1
GO:0016138	glycoside biosynthetic process	biological_process	0.0047056	0.33539	5	334	61	20834	c54536_g1,c54543_g1,c38653_g1,c61037_g1,c59599_g1
GO:0019872	streptomycin biosynthetic process	biological_process	0.0047056	0.33539	5	334	61	20834	c54543_g1,c38653_g1,c61037_g1,c59599_g1,c54536_g1
GO:0030647	aminoglycoside antibiotic metabolic process	biological_process	0.0047056	0.33539	5	334	61	20834	c59599_g1,c61037_g1,c38653_g1,c54543_g1,c54536_g1
GO:0030648	aminoglycoside antibiotic biosynthetic process	biological_process	0.0047056	0.33539	5	334	61	20834	c59599_g1,c61037_g1,c38653_g1,c54543_g1,c54536_g1
GO:0046173	polyol biosynthetic process	biological_process	0.0047056	0.33539	5	334	61	20834	c54536_g1,c54543_g1,c38653_g1,c61037_g1,c59599_g1
GO:0046343	streptomycin metabolic process	biological_process	0.0047056	0.33539	5	334	61	20834	c61037_g1,c54543_g1,c38653_g1,c59599_g1,c54536_g1
GO:0000270	peptidoglycan metabolic process	biological_process	0.0051207	0.35918	4	334	39	20834	c4564_g2,c39243_g1,c30191_g1,c4564_g1
GO:0046165	alcohol biosynthetic process	biological_process	0.0052377	0.36165	5	334	62	20834	c54536_g1,c61037_g1,c38653_g1,c54543_g1,c59599_g1
GO:0016614	oxidoreductase activity, acting on CH-OH group of donors	molecular_function	0.0053802	0.36577	15	334	388	20834	c10902_g1,c32697_g3,c16360_g1,c54536_g1,c59599_g1,c55194_g1,c60147_g1,c35136_g1,c30563_g1,c49282_g1,c24894_g1,c44554_g1,c39245_g1,c61037_g1,c54543_g1
GO:0016999	antibiotic metabolic process	biological_process	0.0060501	0.39317	5	334	65	20834	c59599_g1,c61037_g1,c54543_g1,c38653_g1,c54536_g1
GO:0017000	antibiotic biosynthetic process	biological_process	0.0060501	0.39317	5	334	65	20834	c54543_g1,c38653_g1,c61037_g1,c59599_g1,c54536_g1
GO:0017144	drug metabolic process	biological_process	0.0060501	0.39317	5	334	65	20834	c59599_g1,c38653_g1,c54543_g1,c61037_g1,c54536_g1
GO:0005576	extracellular region	cellular_component	0.0064842	0.41527	23	334	782	20834	c60566_g1,c34231_g1,c40525_g1,c38666_g1,c28810_g2,c44303_g1,c38839_g1,c50780_g1,c32766_g2,c28409_g1,c23299_g1,c49306_g1,c31052_g1,c21290_g1,c59850_g1,c59716_g1,c23961_g1,c24568_g1,c6077_g2,c33651_g1,c23844_g1,c60552_g1,c24924_g1
GO:0006030	chitin metabolic process	biological_process	0.0068307	0.42514	3	334	25	20834	c31342_g1,c33704_g1,c56036_g1
GO:1901071	glucosamine-containing compound metabolic process	biological_process	0.0068307	0.42514	3	334	25	20834	c56036_g1,c33704_g1,c31342_g1
GO:0016705	oxidoreductase activity, acting on paired donors, with incorporation or reduction of molecular oxygen	molecular_function	0.0070503	0.42766	15	334	445	20834	c32014_g1,c38903_g1,c25081_g1,c31066_g1,c22402_g2,c23844_g1,c33463_g1,c35136_g1,c28253_g1,c2963_g1,c6077_g2,c39292_g1,c26915_g1,c54499_g1,c32375_g3
GO:0044711	single-organism biosynthetic process	biological_process	0.0070648	0.42766	49	334	1923	20834	c59599_g1,c60410_g1,c39970_g1,c25065_g1,c33245_g1,c20809_g1,c19353_g1,c24924_g1,c59551_g1,c38940_g1,c32076_g3,c54563_g1,c4558_g1,c50381_g1,c38896_g1,c4564_g2,c29684_g2,c55745_g1,c28268_g2,c38653_g1,c33755_g1,c39243_g1,c33777_g1,c24894_g1,c39055_g1,c59663_g1,c30191_g1,c31631_g1,c24259_g1,c31052_g1,c10866_g1,c54536_g1,c39856_g1,c54543_g1,c26915_g1,c44335_g1,c30563_g1,c49233_g1,c60566_g1,c32697_g3,c…
GO:0006026	aminoglycan catabolic process	biological_process	0.0071686	0.42808	4	334	41	20834	c33704_g1,c31342_g1,c56036_g1,c39243_g1
GO:0050660	flavin adenine dinucleotide binding	molecular_function	0.0072759	0.4287	9	334	172	20834	c26915_g1,c16414_g1,c35136_g1,c34517_g1,c24894_g1,c49282_g1,c24259_g1,c28680_g1,c10902_g1
GO:0005976	polysaccharide metabolic process	biological_process	0.007636	0.44399	19	334	585	20834	c54552_g1,c30509_g1,c32460_g2,c28810_g2,c38839_g1,c50780_g1,c61037_g1,c60566_g1,c54563_g1,c49233_g1,c32076_g3,c54543_g1,c20809_g1,c10845_g1,c54536_g1,c34262_g1,c54401_g1,c59599_g1,c31052_g1
GO:0005509	calcium ion binding	molecular_function	0.0087823	0.50401	11	334	283	20834	c38839_g1,c32499_g1,c32680_g2,c24259_g1,c39823_g1,c31052_g1,c60566_g1,c60443_g1,c26417_g3,c54563_g1,c10992_g1
GO:0019725	cellular homeostasis	biological_process	0.0089257	0.50413	8	334	180	20834	c34126_g1,c39970_g1,c23961_g1,c16456_g2,c44101_g1,c30325_g1,c60545_g1,c22937_g2
GO:0006024	glycosaminoglycan biosynthetic process	biological_process	0.0090292	0.50413	4	334	45	20834	c39243_g1,c30191_g1,c4564_g1,c4564_g2
GO:0044262	cellular carbohydrate metabolic process	biological_process	0.0091266	0.50413	22	334	727	20834	c54552_g1,c30509_g1,c50780_g1,c38839_g1,c38653_g1,c61037_g1,c32460_g2,c28810_g2,c49233_g1,c44228_g1,c60566_g1,c54563_g1,c59551_g1,c32076_g3,c54543_g1,c54536_g1,c54401_g1,c34262_g1,c20809_g1,c10866_g1,c31052_g1,c59599_g1
GO:0006066	alcohol metabolic process	biological_process	0.0097439	0.53158	7	334	137	20834	c59551_g1,c54536_g1,c38653_g1,c54543_g1,c10866_g1,c61037_g1,c59599_g1
GO:0006023	aminoglycan biosynthetic process	biological_process	0.010439	0.56254	4	334	47	20834	c4564_g2,c39243_g1,c30191_g1,c4564_g1
GO:0009084	glutamine family amino acid biosynthetic process	biological_process	0.010891	0.57987	3	334	30	20834	c59663_g1,c4564_g2,c30191_g1
GO:1901659	glycosyl compound biosynthetic process	biological_process	0.011807	0.61443	10	334	267	20834	c54543_g1,c38653_g1,c61037_g1,c24894_g1,c24924_g1,c59599_g1,c19353_g1,c39970_g1,c54536_g1,c29684_g2
GO:0044264	cellular polysaccharide metabolic process	biological_process	0.011819	0.61443	18	334	571	20834	c20809_g1,c54536_g1,c54401_g1,c34262_g1,c59599_g1,c31052_g1,c32076_g3,c54543_g1,c60566_g1,c54563_g1,c49233_g1,c54552_g1,c30509_g1,c32460_g2,c28810_g2,c38839_g1,c50780_g1,c61037_g1
GO:0050662	coenzyme binding	molecular_function	0.012502	0.64241	17	334	494	20834	c24259_g1,c54536_g1,c26915_g1,c54543_g1,c16414_g1,c28680_g1,c4558_g1,c32697_g3,c49826_g1,c10902_g1,c61037_g1,c33755_g1,c39245_g1,c49282_g1,c24894_g1,c34517_g1,c35136_g1
GO:0016311	dephosphorylation	biological_process	0.01368	0.69484	4	334	49	20834	c60922_g1,c44339_g1,c28311_g1,c45180_g1
GO:0004135	amylo-alpha-1,6-glucosidase activity	molecular_function	0.014626	0.71924	2	334	10	20834	c30509_g1,c54552_g1
GO:0005980	glycogen catabolic process	biological_process	0.014626	0.71924	2	334	10	20834	c30509_g1,c54552_g1
GO:0050896	response to stimulus	biological_process	0.014649	0.71924	54	334	2345	20834	c59919_g1,c23844_g1,c28189_g1,c29123_g1,c31052_g1,c49306_g1,c33473_g1,c30623_g2,c21670_g1,c60237_g1,c21290_g1,c10845_g1,c32460_g2,c44181_g1,c44303_g1,c25455_g1,c51542_g1,c38839_g1,c49405_g1,c20564_g1,c50437_g1,c22937_g2,c14111_g2,c60566_g1,c49233_g1,c30540_g1,c23966_g1,c15541_g1,c6938_g1,c16456_g2,c1037_g1,c33852_g1,c46281_g1,c6077_g2,c38940_g1,c60887_g1,c29303_g1,c699_g1,c38901_g1,c25065_g1,c249…
GO:0006020	inositol metabolic process	biological_process	0.015369	0.74167	3	334	38	20834	c38653_g1,c10866_g1,c59551_g1
GO:0005788	endoplasmic reticulum lumen	cellular_component	0.015679	0.74167	2	334	10	20834	c16456_g2,c44101_g1
GO:0015948	methanogenesis	biological_process	0.016087	0.74167	3	334	27	20834	c49233_g1,c33755_g1,c33245_g1
GO:0015975	energy derivation by oxidation of reduced inorganic compounds	biological_process	0.016087	0.74167	3	334	27	20834	c49233_g1,c33755_g1,c33245_g1
GO:0043447	alkane biosynthetic process	biological_process	0.016087	0.74167	3	334	27	20834	c33245_g1,c49233_g1,c33755_g1
GO:1901565	organonitrogen compound catabolic process	biological_process	0.016112	0.74167	10	334	241	20834	c32386_g1,c39243_g1,c59663_g1,c33704_g1,c49282_g1,c31886_g1,c52173_g1,c54536_g1,c31342_g1,c56036_g1
GO:0043650	dicarboxylic acid biosynthetic process	biological_process	0.016374	0.74595	4	334	54	20834	c38940_g1,c59663_g1,c33245_g1,c49233_g1
GO:0008831	dTDP-4-dehydrorhamnose reductase activity	molecular_function	0.016794	0.75196	4	334	51	20834	c59599_g1,c54543_g1,c61037_g1,c54536_g1
GO:0006541	glutamine metabolic process	biological_process	0.016846	0.75196	3	334	30	20834	c30191_g1,c28268_g2,c4564_g2
GO:1901607	alpha-amino acid biosynthetic process	biological_process	0.017063	0.754	11	334	305	20834	c39856_g1,c38940_g1,c59663_g1,c30563_g1,c34517_g1,c49233_g1,c30191_g1,c31631_g1,c40525_g1,c33245_g1,c4564_g2
GO:0030258	lipid modification	biological_process	0.017622	0.77101	5	334	74	20834	c30017_g1,c60314_g1,c55449_g1,c32048_g1,c44230_g1
GO:0065008	regulation of biological quality	biological_process	0.018528	0.797	17	334	581	20834	c39970_g1,c54536_g1,c23961_g1,c44101_g1,c54543_g1,c60552_g1,c60545_g1,c33651_g1,c34126_g1,c32697_g3,c38666_g1,c16456_g2,c61037_g1,c30325_g1,c33777_g1,c29806_g1,c22937_g2
GO:1901137	carbohydrate derivative biosynthetic process	biological_process	0.018699	0.797	21	334	679	20834	c33534_g1,c38653_g1,c4564_g1,c38839_g1,c61037_g1,c39243_g1,c24894_g1,c60566_g1,c49233_g1,c11926_g1,c4564_g2,c29684_g2,c54543_g1,c24924_g1,c59599_g1,c30191_g1,c31052_g1,c20809_g1,c19353_g1,c39970_g1,c54536_g1
GO:0008652	cellular amino acid biosynthetic process	biological_process	0.018956	0.797	11	334	310	20834	c30191_g1,c31631_g1,c49233_g1,c4564_g2,c33245_g1,c40525_g1,c39856_g1,c34517_g1,c30563_g1,c38940_g1,c59663_g1
GO:0045226	extracellular polysaccharide biosynthetic process	biological_process	0.019118	0.797	4	334	54	20834	c54536_g1,c59599_g1,c54543_g1,c61037_g1
GO:0046379	extracellular polysaccharide metabolic process	biological_process	0.019118	0.797	4	334	54	20834	c54536_g1,c59599_g1,c61037_g1,c54543_g1
GO:1903510	mucopolysaccharide metabolic process	biological_process	0.020077	0.82914	2	334	10	20834	c61221_g1,c33755_g1
GO:0030638	polyketide metabolic process	biological_process	0.020686	0.83458	4	334	54	20834	c59599_g1,c61037_g1,c54543_g1,c54536_g1
GO:0030639	polyketide biosynthetic process	biological_process	0.020686	0.83458	4	334	54	20834	c54543_g1,c61037_g1,c59599_g1,c54536_g1
GO:0006520	cellular amino acid metabolic process	biological_process	0.020775	0.83458	25	334	898	20834	c30191_g1,c31631_g1,c31052_g1,c33628_g1,c54536_g1,c44339_g1,c33245_g1,c60922_g1,c44554_g1,c39856_g1,c38940_g1,c1825_g1,c30563_g1,c60566_g1,c31886_g1,c44709_g1,c49233_g1,c40525_g1,c28268_g2,c4564_g2,c44181_g1,c45180_g1,c59663_g1,c34517_g1,c49282_g1
GO:0009611	response to wounding	biological_process	0.021493	0.84292	4	334	71	20834	c30540_g1,c51542_g1,c25455_g1,c23882_g1
GO:0044712	single-organism catabolic process	biological_process	0.021631	0.84292	15	334	481	20834	c54536_g1,c59716_g1,c10845_g1,c31886_g1,c60314_g1,c26421_g1,c52173_g1,c10866_g1,c54727_g1,c59663_g1,c59551_g1,c54552_g1,c49282_g1,c30509_g1,c32386_g1
GO:0019295	coenzyme M biosynthetic process	biological_process	0.021885	0.84292	1	334	1	20834	c60410_g1
GO:0019296	coenzyme M metabolic process	biological_process	0.021885	0.84292	1	334	1	20834	c60410_g1
GO:0016829	lyase activity	molecular_function	0.022071	0.84292	14	334	429	20834	c10845_g1,c40525_g1,c60054_g1,c10866_g1,c4885_g1,c33628_g1,c44709_g1,c21820_g1,c24893_g3,c29660_g2,c1825_g1,c59551_g1,c34517_g1,c39856_g1
GO:0009061	anaerobic respiration	biological_process	0.022127	0.84292	3	334	31	20834	c33245_g1,c33755_g1,c49233_g1
GO:1901135	carbohydrate derivative metabolic process	biological_process	0.022346	0.84399	36	334	1418	20834	c4564_g2,c38896_g1,c50381_g1,c31342_g1,c29684_g2,c10902_g1,c38653_g1,c39243_g1,c33755_g1,c33704_g1,c24894_g1,c59599_g1,c39970_g1,c25065_g1,c56036_g1,c20809_g1,c19353_g1,c59551_g1,c24924_g1,c32076_g3,c49233_g1,c60566_g1,c11926_g1,c38839_g1,c4564_g1,c33534_g1,c20564_g1,c61037_g1,c39245_g1,c34517_g1,c30191_g1,c10866_g1,c31052_g1,c54536_g1,c54543_g1,c61221_g1
GO:0051129	negative regulation of cellular component organization	biological_process	0.023113	0.86555	2	334	11	20834	c2963_g1,c28268_g2
GO:0030259	lipid glycosylation	biological_process	0.023321	0.86601	4	334	54	20834	c55449_g1,c32048_g1,c44230_g1,c30017_g1
GO:0032270	positive regulation of cellular protein metabolic process	biological_process	0.024418	0.87568	2	334	17	20834	c28189_g1,c23961_g1
GO:0051247	positive regulation of protein metabolic process	biological_process	0.024418	0.87568	2	334	17	20834	c28189_g1,c23961_g1
GO:0009267	cellular response to starvation	biological_process	0.025484	0.87568	2	334	15	20834	c10845_g1,c23961_g1
GO:0031667	response to nutrient levels	biological_process	0.025484	0.87568	2	334	15	20834	c10845_g1,c23961_g1
GO:0031669	cellular response to nutrient levels	biological_process	0.025484	0.87568	2	334	15	20834	c10845_g1,c23961_g1
GO:0042594	response to starvation	biological_process	0.025484	0.87568	2	334	15	20834	c23961_g1,c10845_g1
GO:0004332	fructose-bisphosphate aldolase activity	molecular_function	0.025716	0.87568	2	334	18	20834	c59551_g1,c10866_g1
GO:0009251	glucan catabolic process	biological_process	0.025983	0.87568	2	334	13	20834	c30509_g1,c54552_g1
GO:0044247	cellular polysaccharide catabolic process	biological_process	0.025983	0.87568	2	334	13	20834	c30509_g1,c54552_g1
GO:0051715	cytolysis in other organism	biological_process	0.026094	0.87568	2	334	14	20834	c33651_g1,c38666_g1
GO:0051537	2 iron, 2 sulfur cluster binding	molecular_function	0.026333	0.87568	3	334	40	20834	c30017_g1,c6077_g2,c59551_g1
GO:0051186	cofactor metabolic process	biological_process	0.026368	0.87568	21	334	725	20834	c33245_g1,c25065_g1,c60410_g1,c10866_g1,c24259_g1,c52173_g1,c30563_g1,c59551_g1,c38940_g1,c44335_g1,c50381_g1,c38896_g1,c10902_g1,c49233_g1,c60314_g1,c49282_g1,c34517_g1,c20564_g1,c39245_g1,c33777_g1,c32386_g1
GO:0008849	enterochelin esterase activity	molecular_function	0.02641	0.87568	1	334	1	20834	c31589_g2
GO:0090599	alpha-glucosidase activity	molecular_function	0.026451	0.87568	3	334	32	20834	c32460_g2,c54552_g1,c30509_g1
GO:0042440	pigment metabolic process	biological_process	0.026554	0.87568	11	334	269	20834	c35136_g1,c30563_g1,c32386_g1,c44335_g1,c33777_g1,c26915_g1,c25065_g1,c38896_g1,c50381_g1,c52173_g1,c24259_g1
GO:0019752	carboxylic acid metabolic process	biological_process	0.027514	0.88785	31	334	1226	20834	c30191_g1,c31631_g1,c33628_g1,c10866_g1,c31052_g1,c20809_g1,c54536_g1,c44339_g1,c60922_g1,c33245_g1,c44554_g1,c39856_g1,c38940_g1,c59551_g1,c1825_g1,c30563_g1,c31886_g1,c60566_g1,c60314_g1,c44709_g1,c49233_g1,c40525_g1,c28268_g2,c4564_g2,c44181_g1,c45180_g1,c33755_g1,c59663_g1,c35136_g1,c34517_g1,c49282_g1
GO:0004657	proline dehydrogenase activity	molecular_function	0.028413	0.88785	1	334	1	20834	c59663_g1
GO:0006562	proline catabolic process	biological_process	0.028413	0.88785	1	334	1	20834	c59663_g1
GO:0004725	protein tyrosine phosphatase activity	molecular_function	0.029355	0.88785	3	334	30	20834	c45180_g1,c60922_g1,c44339_g1
GO:0015035	protein disulfide oxidoreductase activity	molecular_function	0.029401	0.88785	4	334	79	20834	c30325_g1,c44101_g1,c22937_g2,c39970_g1
GO:0015036	disulfide oxidoreductase activity	molecular_function	0.029401	0.88785	4	334	79	20834	c39970_g1,c44101_g1,c22937_g2,c30325_g1
GO:0005977	glycogen metabolic process	biological_process	0.029422	0.88785	2	334	15	20834	c30509_g1,c54552_g1
GO:0006112	energy reserve metabolic process	biological_process	0.029422	0.88785	2	334	15	20834	c30509_g1,c54552_g1
GO:0030100	regulation of endocytosis	biological_process	0.029432	0.88785	1	334	1	20834	c2963_g1
GO:0045806	negative regulation of endocytosis	biological_process	0.029432	0.88785	1	334	1	20834	c2963_g1
GO:0050764	regulation of phagocytosis	biological_process	0.029432	0.88785	1	334	1	20834	c2963_g1
GO:0050765	negative regulation of phagocytosis	biological_process	0.029432	0.88785	1	334	1	20834	c2963_g1
GO:0033926	glycopeptide alpha-N-acetylgalactosaminidase activity	molecular_function	0.029973	0.88785	2	334	19	20834	c54552_g1,c30509_g1
GO:0016052	carbohydrate catabolic process	biological_process	0.030131	0.88785	6	334	153	20834	c10866_g1,c30509_g1,c54552_g1,c34262_g1,c59551_g1,c10845_g1
GO:0043436	oxoacid metabolic process	biological_process	0.030271	0.88785	31	334	1234	20834	c44554_g1,c39856_g1,c38940_g1,c59551_g1,c1825_g1,c30563_g1,c31631_g1,c30191_g1,c33628_g1,c10866_g1,c31052_g1,c20809_g1,c54536_g1,c44339_g1,c33245_g1,c60922_g1,c44181_g1,c45180_g1,c33755_g1,c59663_g1,c35136_g1,c34517_g1,c49282_g1,c31886_g1,c60566_g1,c60314_g1,c44709_g1,c49233_g1,c40525_g1,c28268_g2,c4564_g2
GO:0006694	steroid biosynthetic process	biological_process	0.030571	0.88785	7	334	160	20834	c4558_g1,c39245_g1,c61037_g1,c54543_g1,c35136_g1,c32697_g3,c54536_g1
GO:0016838	carbon-oxygen lyase activity, acting on phosphates	molecular_function	0.030663	0.88785	3	334	48	20834	c29660_g2,c40525_g1,c4885_g1
GO:0003924	GTPase activity	molecular_function	0.030668	0.88785	13	334	379	20834	c30623_g2,c49337_g1,c50381_g1,c38896_g1,c25065_g1,c38901_g1,c33388_g1,c30597_g1,c21670_g1,c39646_g1,c25575_g1,c39021_g1,c28409_g1
GO:0006082	organic acid metabolic process	biological_process	0.031016	0.88785	31	334	1237	20834	c31631_g1,c30191_g1,c10866_g1,c33628_g1,c31052_g1,c20809_g1,c54536_g1,c44339_g1,c33245_g1,c60922_g1,c44554_g1,c39856_g1,c38940_g1,c59551_g1,c1825_g1,c30563_g1,c60566_g1,c31886_g1,c60314_g1,c44709_g1,c49233_g1,c40525_g1,c28268_g2,c4564_g2,c45180_g1,c44181_g1,c33755_g1,c59663_g1,c35136_g1,c34517_g1,c49282_g1
GO:0031012	extracellular matrix	cellular_component	0.031164	0.88785	6	334	148	20834	c24924_g1,c24568_g1,c8290_g1,c31052_g1,c38839_g1,c60566_g1
GO:0016758	transferase activity, transferring hexosyl groups	molecular_function	0.031225	0.88785	13	334	407	20834	c32076_g3,c44230_g1,c54552_g1,c32683_g1,c30509_g1,c28810_g2,c6255_g1,c30017_g1,c50780_g1,c30310_g1,c32048_g1,c55449_g1,c54563_g1
GO:1901575	organic substance catabolic process	biological_process	0.031343	0.88785	23	334	844	20834	c21820_g1,c31886_g1,c60314_g1,c26421_g1,c31342_g1,c39243_g1,c32386_g1,c33704_g1,c49282_g1,c54552_g1,c30509_g1,c59663_g1,c14111_g2,c23299_g1,c10866_g1,c52173_g1,c54536_g1,c59716_g1,c10845_g1,c34262_g1,c56036_g1,c59551_g1,c54727_g1
GO:0043242	negative regulation of protein complex disassembly	biological_process	0.032494	0.89438	1	334	2	20834	c28268_g2
GO:0060567	negative regulation of DNA-templated transcription, termination	biological_process	0.032494	0.89438	1	334	2	20834	c28268_g2
GO:0015947	methane metabolic process	biological_process	0.032636	0.89438	3	334	38	20834	c33755_g1,c49233_g1,c33245_g1
GO:0043446	cellular alkane metabolic process	biological_process	0.032636	0.89438	3	334	38	20834	c33755_g1,c49233_g1,c33245_g1
GO:0018580	nitronate monooxygenase activity	molecular_function	0.032879	0.89438	2	334	14	20834	c39856_g1,c34517_g1
GO:1901564	organonitrogen compound metabolic process	biological_process	0.032981	0.89438	55	334	2446	20834	c44709_g1,c29684_g2,c38896_g1,c50381_g1,c49719_g1,c4564_g2,c31342_g1,c28268_g2,c10902_g1,c33755_g1,c39243_g1,c21268_g1,c32386_g1,c33777_g1,c33704_g1,c24894_g1,c59663_g1,c28409_g1,c52173_g1,c25065_g1,c56036_g1,c33245_g1,c39970_g1,c19353_g1,c699_g1,c59551_g1,c24924_g1,c38940_g1,c49233_g1,c60566_g1,c31886_g1,c40525_g1,c4564_g1,c20564_g1,c45180_g1,c44181_g1,c39245_g1,c49282_g1,c34517_g1,c10866_g1,c33…
GO:1901566	organonitrogen compound biosynthetic process	biological_process	0.033207	0.89438	26	334	976	20834	c39243_g1,c4564_g1,c33777_g1,c49282_g1,c34517_g1,c24894_g1,c59663_g1,c49233_g1,c29684_g2,c38896_g1,c50381_g1,c4564_g2,c28268_g2,c40525_g1,c39856_g1,c44335_g1,c30563_g1,c24924_g1,c38940_g1,c31631_g1,c24259_g1,c30191_g1,c25065_g1,c33245_g1,c39970_g1,c19353_g1
GO:0046655	folic acid metabolic process	biological_process	0.033395	0.89438	3	334	37	20834	c49233_g1,c33245_g1,c38940_g1
GO:0046656	folic acid biosynthetic process	biological_process	0.033395	0.89438	3	334	37	20834	c38940_g1,c33245_g1,c49233_g1
GO:0008202	steroid metabolic process	biological_process	0.033947	0.89892	7	334	164	20834	c54536_g1,c32697_g3,c35136_g1,c54543_g1,c61037_g1,c39245_g1,c4558_g1
GO:0045454	cell redox homeostasis	biological_process	0.033972	0.89892	6	334	151	20834	c16456_g2,c39970_g1,c60545_g1,c44101_g1,c22937_g2,c30325_g1
GO:0006561	proline biosynthetic process	biological_process	0.035039	0.92165	1	334	3	20834	c59663_g1
GO:0016835	carbon-oxygen lyase activity	molecular_function	0.035563	0.9277	6	334	147	20834	c40525_g1,c10845_g1,c34517_g1,c29660_g2,c24893_g3,c4885_g1
GO:0006778	porphyrin-containing compound metabolic process	biological_process	0.035689	0.9277	10	334	252	20834	c52173_g1,c24259_g1,c10902_g1,c25065_g1,c38896_g1,c50381_g1,c44335_g1,c32386_g1,c33777_g1,c30563_g1
GO:0030170	pyridoxal phosphate binding	molecular_function	0.035943	0.92884	5	334	112	20834	c33628_g1,c44709_g1,c55286_g1,c23912_g1,c1825_g1
GO:0009056	catabolic process	biological_process	0.03664	0.93223	27	334	1053	20834	c54727_g1,c6077_g2,c59551_g1,c10845_g1,c59716_g1,c54536_g1,c34262_g1,c56036_g1,c52173_g1,c10866_g1,c23299_g1,c59663_g1,c14111_g2,c33704_g1,c54552_g1,c38661_g1,c49282_g1,c30509_g1,c32386_g1,c39243_g1,c27149_g1,c26392_g1,c31342_g1,c21820_g1,c31886_g1,c60314_g1,c26421_g1
GO:0043085	positive regulation of catalytic activity	biological_process	0.036833	0.93223	2	334	18	20834	c23961_g1,c28189_g1
GO:0044093	positive regulation of molecular function	biological_process	0.036833	0.93223	2	334	18	20834	c23961_g1,c28189_g1
GO:0044763	single-organism cellular process	biological_process	0.036918	0.93223	135	334	6821	20834	c24893_g3,c31886_g1,c49233_g1,c16456_g2,c6938_g1,c39245_g1,c39833_g1,c61037_g1,c22937_g2,c49282_g1,c30623_g2,c27509_g1,c31052_g1,c49306_g1,c33628_g1,c44101_g1,c10845_g1,c44335_g1,c44554_g1,c54727_g1,c54563_g1,c44709_g1,c4564_g2,c49719_g1,c21268_g1,c32386_g1,c33755_g1,c24894_g1,c38661_g1,c6147_g1,c10876_g1,c59716_g1,c23961_g1,c60566_g1,c26421_g1,c32697_g3,c55449_g1,c45180_g1,c38839_g1,c49643_g1,c3…
GO:0009225	nucleotide-sugar metabolic process	biological_process	0.037835	0.94161	5	334	123	20834	c32076_g3,c54536_g1,c59599_g1,c61037_g1,c54543_g1
GO:0006073	cellular glucan metabolic process	biological_process	0.037929	0.94161	9	334	307	20834	c32076_g3,c54552_g1,c30509_g1,c28810_g2,c32460_g2,c50780_g1,c34262_g1,c54401_g1,c54563_g1
GO:0044042	glucan metabolic process	biological_process	0.037929	0.94161	9	334	307	20834	c32460_g2,c28810_g2,c50780_g1,c32076_g3,c30509_g1,c54552_g1,c54563_g1,c34262_g1,c54401_g1
GO:0008061	chitin binding	molecular_function	0.038388	0.94216	2	334	20	20834	c31342_g1,c33704_g1
GO:0004721	phosphoprotein phosphatase activity	molecular_function	0.03859	0.94216	3	334	39	20834	c45180_g1,c44339_g1,c60922_g1
GO:0006470	protein dephosphorylation	biological_process	0.03859	0.94216	3	334	39	20834	c45180_g1,c60922_g1,c44339_g1
GO:0043169	cation binding	molecular_function	0.039001	0.94694	60	334	2721	20834	c60535_g1,c20564_g1,c38839_g1,c4737_g1,c54499_g1,c32375_g3,c32460_g2,c29660_g2,c61192_g1,c55622_g1,c50437_g1,c34126_g1,c4885_g1,c39823_g1,c15553_g1,c22402_g2,c60566_g1,c31886_g1,c24893_g3,c15541_g1,c4559_g1,c38942_g1,c51237_g1,c38903_g1,c44202_g1,c39856_g1,c44335_g1,c50089_g1,c32417_g2,c60147_g1,c31052_g1,c24259_g1,c59569_g1,c31589_g2,c60244_g1,c5793_g1,c39243_g1,c33755_g1,c33206_g2,c21268_g1,c33…
GO:0004133	glycogen debranching enzyme activity	molecular_function	0.040189	0.9652	2	334	18	20834	c54552_g1,c30509_g1
GO:0004134	4-alpha-glucanotransferase activity	molecular_function	0.040189	0.9652	2	334	18	20834	c30509_g1,c54552_g1
GO:0042592	homeostatic process	biological_process	0.04104	0.98031	8	334	246	20834	c44101_g1,c16456_g2,c39970_g1,c23961_g1,c34126_g1,c22937_g2,c60545_g1,c30325_g1
GO:0001836	release of cytochrome c from mitochondria	biological_process	0.041727	0.98051	1	334	2	20834	c28189_g1
GO:0008637	apoptotic mitochondrial changes	biological_process	0.041727	0.98051	1	334	2	20834	c28189_g1
GO:0097190	apoptotic signaling pathway	biological_process	0.041727	0.98051	1	334	2	20834	c28189_g1
GO:0031640	killing of cells of other organism	biological_process	0.042158	0.98051	2	334	18	20834	c33651_g1,c38666_g1
GO:0044364	disruption of cells of other organism	biological_process	0.042158	0.98051	2	334	18	20834	c38666_g1,c33651_g1
GO:0046872	metal ion binding	molecular_function	0.042763	0.98938	59	334	2689	20834	c51237_g1,c38903_g1,c38942_g1,c15541_g1,c4559_g1,c60566_g1,c31886_g1,c24893_g3,c22402_g2,c15553_g1,c4885_g1,c39823_g1,c34126_g1,c50437_g1,c55622_g1,c61192_g1,c29660_g2,c32460_g2,c54499_g1,c4737_g1,c32375_g3,c38839_g1,c20564_g1,c60535_g1,c5793_g1,c60244_g1,c59569_g1,c31589_g2,c24259_g1,c60147_g1,c31052_g1,c32417_g2,c50089_g1,c44335_g1,c39856_g1,c44202_g1,c8290_g1,c10992_g1,c22276_g3,c32014_g1,c284…
GO:0016209	antioxidant activity	molecular_function	0.044056	1	5	334	141	20834	c30325_g1,c44101_g1,c29303_g1,c60545_g1,c16456_g2
GO:0044283	small molecule biosynthetic process	biological_process	0.045343	1	19	334	680	20834	c38940_g1,c30563_g1,c54543_g1,c39856_g1,c20809_g1,c33245_g1,c54536_g1,c59599_g1,c31631_g1,c30191_g1,c59663_g1,c49282_g1,c34517_g1,c61037_g1,c20564_g1,c38653_g1,c40525_g1,c4564_g2,c49233_g1
GO:0017108	5'-flap endonuclease activity	molecular_function	0.045596	1	1	334	4	20834	c14111_g2
GO:0033557	Slx1-Slx4 complex	cellular_component	0.045596	1	1	334	4	20834	c14111_g2
GO:0048256	flap endonuclease activity	molecular_function	0.045596	1	1	334	4	20834	c14111_g2
GO:0006730	one-carbon metabolic process	biological_process	0.045698	1	2	334	23	20834	c24893_g3,c30563_g1
GO:0016762	xyloglucan:xyloglucosyl transferase activity	molecular_function	0.045929	1	2	334	22	20834	c50780_g1,c28810_g2
GO:0048046	apoplast	cellular_component	0.045929	1	2	334	22	20834	c28810_g2,c50780_g1
GO:0015926	glucosidase activity	molecular_function	0.046594	1	3	334	39	20834	c32460_g2,c54552_g1,c30509_g1
GO:0030234	enzyme regulator activity	molecular_function	0.048272	1	8	334	250	20834	c33755_g1,c51542_g1,c49767_g1,c61221_g1,c30540_g1,c23882_g1,c34642_g1,c60237_g1
GO:0044723	single-organism carbohydrate metabolic process	biological_process	0.049748	1	26	334	1052	20834	c49233_g1,c54563_g1,c60566_g1,c55449_g1,c11926_g1,c22276_g3,c61037_g1,c33534_g1,c38653_g1,c38839_g1,c32460_g2,c30509_g1,c54552_g1,c10866_g1,c31052_g1,c59599_g1,c34262_g1,c54401_g1,c54536_g1,c32048_g1,c20809_g1,c30017_g1,c54543_g1,c59551_g1,c44230_g1,c32076_g3
GO:0016053	organic acid biosynthetic process	biological_process	0.050741	1	14	334	478	20834	c30191_g1,c31631_g1,c49233_g1,c4564_g2,c54536_g1,c33245_g1,c20809_g1,c40525_g1,c39856_g1,c34517_g1,c49282_g1,c30563_g1,c59663_g1,c38940_g1
GO:0046394	carboxylic acid biosynthetic process	biological_process	0.050741	1	14	334	478	20834	c33245_g1,c4564_g2,c54536_g1,c40525_g1,c20809_g1,c49233_g1,c31631_g1,c30191_g1,c30563_g1,c49282_g1,c34517_g1,c38940_g1,c59663_g1,c39856_g1
GO:0015994	chlorophyll metabolic process	biological_process	0.052042	1	8	334	197	20834	c44335_g1,c33777_g1,c32386_g1,c50381_g1,c38896_g1,c25065_g1,c10902_g1,c52173_g1
GO:0016160	amylase activity	molecular_function	0.052534	1	2	334	17	20834	c34262_g1,c54563_g1
GO:0016773	phosphotransferase activity, alcohol group as acceptor	molecular_function	0.05295	1	37	334	1522	20834	c59599_g1,c22381_g3,c33864_g1,c11011_g1,c33245_g1,c33021_g2,c30376_g1,c39724_g1,c28311_g1,c21466_g1,c19936_g1,c39576_g1,c22469_g2,c22689_g1,c22339_g1,c31052_g1,c10866_g1,c30623_g2,c32593_g2,c54386_g1,c32417_g2,c34545_g1,c22469_g1,c60566_g1,c49233_g1,c33984_g1,c33106_g1,c22381_g1,c32766_g1,c24953_g2,c26392_g1,c27149_g1,c1037_g1,c32460_g2,c44181_g1,c25455_g1,c38839_g1
GO:0046729	viral procapsid	cellular_component	0.053563	1	1	334	2	20834	c39724_g1
GO:0030269	tetrahydromethanopterin S-methyltransferase activity	molecular_function	0.054261	1	2	334	19	20834	c49233_g1,c33245_g1
GO:0042086	5-methyl-5,6,7,8-tetrahydromethanopterin-dependent methyltransferase activity	molecular_function	0.054261	1	2	334	19	20834	c49233_g1,c33245_g1
GO:0044275	cellular carbohydrate catabolic process	biological_process	0.054872	1	2	334	19	20834	c30509_g1,c54552_g1
GO:0009065	glutamine family amino acid catabolic process	biological_process	0.05498	1	1	334	2	20834	c59663_g1
GO:0009072	aromatic amino acid family metabolic process	biological_process	0.055007	1	7	334	188	20834	c45180_g1,c40525_g1,c54536_g1,c44339_g1,c34517_g1,c49282_g1,c60922_g1
GO:0016788	hydrolase activity, acting on ester bonds	molecular_function	0.056295	1	23	334	933	20834	c31857_g1,c20994_g1,c45180_g1,c32460_g2,c32386_g1,c50437_g1,c14111_g2,c28409_g1,c38755_g1,c28311_g1,c26421_g1,c4559_g1,c38896_g1,c50381_g1,c39284_g1,c54727_g1,c52173_g1,c31589_g2,c60922_g1,c44339_g1,c59716_g1,c19353_g1,c699_g1
GO:0019700	organic phosphonate catabolic process	biological_process	0.056811	1	1	334	3	20834	c21820_g1
GO:0042916	alkylphosphonate transport	biological_process	0.056811	1	1	334	3	20834	c21820_g1
GO:0001671	ATPase activator activity	molecular_function	0.056909	1	1	334	3	20834	c60237_g1
GO:0036355	2-iminoacetate synthase activity	molecular_function	0.057282	1	2	334	17	20834	c39856_g1,c34517_g1
GO:0009620	response to fungus	biological_process	0.057375	1	1	334	6	20834	c23966_g1
GO:0050832	defense response to fungus	biological_process	0.057375	1	1	334	6	20834	c23966_g1
GO:0006790	sulfur compound metabolic process	biological_process	0.057629	1	8	334	244	20834	c21268_g1,c39856_g1,c34517_g1,c30563_g1,c60314_g1,c31631_g1,c30623_g2,c60410_g1
GO:0070085	glycosylation	biological_process	0.057785	1	6	334	134	20834	c11926_g1,c55449_g1,c32048_g1,c44230_g1,c30017_g1,c33534_g1
GO:0004174	electron-transferring-flavoprotein dehydrogenase activity	molecular_function	0.058258	1	1	334	2	20834	c26915_g1
GO:0016649	oxidoreductase activity, acting on the CH-NH group of donors, quinone or similar compound as acceptor	molecular_function	0.058258	1	1	334	2	20834	c26915_g1
GO:0000176	nuclear exosome (RNase complex)	cellular_component	0.058352	1	1	334	2	20834	c22431_g1
GO:0016645	oxidoreductase activity, acting on the CH-NH group of donors	molecular_function	0.058558	1	3	334	57	20834	c26915_g1,c59663_g1,c38940_g1
GO:0019229	regulation of vasoconstriction	biological_process	0.059052	1	1	334	6	20834	c60552_g1
GO:0042310	vasoconstriction	biological_process	0.059052	1	1	334	6	20834	c60552_g1
GO:0033905	xylan endo-1,3-beta-xylosidase activity	molecular_function	0.059912	1	1	334	4	20834	c33573_g1
GO:0006919	activation of cysteine-type endopeptidase activity involved in apoptotic process	biological_process	0.06025	1	1	334	3	20834	c28189_g1
GO:0010950	positive regulation of endopeptidase activity	biological_process	0.06025	1	1	334	3	20834	c28189_g1
GO:0010952	positive regulation of peptidase activity	biological_process	0.06025	1	1	334	3	20834	c28189_g1
GO:0031638	zymogen activation	biological_process	0.06025	1	1	334	3	20834	c28189_g1
GO:0043280	positive regulation of cysteine-type endopeptidase activity involved in apoptotic process	biological_process	0.06025	1	1	334	3	20834	c28189_g1
GO:0043281	regulation of cysteine-type endopeptidase activity involved in apoptotic process	biological_process	0.06025	1	1	334	3	20834	c28189_g1
GO:0045862	positive regulation of proteolysis	biological_process	0.06025	1	1	334	3	20834	c28189_g1
GO:0052547	regulation of peptidase activity	biological_process	0.06025	1	1	334	3	20834	c28189_g1
GO:0052548	regulation of endopeptidase activity	biological_process	0.06025	1	1	334	3	20834	c28189_g1
GO:0097202	activation of cysteine-type endopeptidase activity	biological_process	0.06025	1	1	334	3	20834	c28189_g1
GO:2000116	regulation of cysteine-type endopeptidase activity	biological_process	0.06025	1	1	334	3	20834	c28189_g1
GO:2001056	positive regulation of cysteine-type endopeptidase activity	biological_process	0.06025	1	1	334	3	20834	c28189_g1
GO:0006570	tyrosine metabolic process	biological_process	0.060722	1	5	334	117	20834	c60922_g1,c34517_g1,c44339_g1,c40525_g1,c45180_g1
GO:0003995	acyl-CoA dehydrogenase activity	molecular_function	0.060888	1	2	334	17	20834	c60314_g1,c25186_g1
GO:0015980	energy derivation by oxidation of organic compounds	biological_process	0.061196	1	8	334	245	20834	c20564_g1,c33755_g1,c54552_g1,c30509_g1,c35136_g1,c23299_g1,c49233_g1,c33245_g1
GO:0046914	transition metal ion binding	molecular_function	0.061754	1	41	334	1804	20834	c21268_g1,c33206_g2,c39243_g1,c28253_g1,c2963_g1,c33463_g1,c8290_g1,c22276_g3,c32014_g1,c28496_g1,c31405_g1,c6077_g2,c59574_g1,c38781_g1,c55194_g1,c31066_g1,c32375_g3,c54499_g1,c4737_g1,c32460_g2,c20564_g1,c50437_g1,c55622_g1,c61192_g1,c24893_g3,c22402_g2,c15553_g1,c34126_g1,c38903_g1,c38942_g1,c4559_g1,c15541_g1,c44335_g1,c39856_g1,c44202_g1,c32417_g2,c50089_g1,c60147_g1,c60244_g1,c59569_g1,c315…
GO:0033013	tetrapyrrole metabolic process	biological_process	0.062778	1	10	334	284	20834	c10902_g1,c25065_g1,c38896_g1,c50381_g1,c52173_g1,c24259_g1,c30563_g1,c33777_g1,c32386_g1,c44335_g1
GO:0016757	transferase activity, transferring glycosyl groups	molecular_function	0.06315	1	15	334	544	20834	c54563_g1,c32048_g1,c55449_g1,c11926_g1,c28810_g2,c33534_g1,c6255_g1,c50780_g1,c30017_g1,c30310_g1,c44230_g1,c32076_g3,c54552_g1,c32683_g1,c30509_g1
GO:0008745	N-acetylmuramoyl-L-alanine amidase activity	molecular_function	0.063985	1	1	334	4	20834	c39243_g1
GO:0009253	peptidoglycan catabolic process	biological_process	0.063985	1	1	334	4	20834	c39243_g1
GO:0044550	secondary metabolite biosynthetic process	biological_process	0.063988	1	4	334	81	20834	c59599_g1,c61037_g1,c54543_g1,c54536_g1
GO:0019835	cytolysis	biological_process	0.064963	1	2	334	24	20834	c33651_g1,c38666_g1
GO:0016708	oxidoreductase activity, acting on paired donors, with incorporation or reduction of molecular oxygen, NAD(P)H as one donor, and incorporation of two atoms of oxygen into one donor	molecular_function	0.066039	1	1	334	4	20834	c6077_g2
GO:0010035	response to inorganic substance	biological_process	0.066476	1	2	334	29	20834	c49405_g1,c22431_g1
GO:0043167	ion binding	molecular_function	0.066522	1	117	334	5850	20834	c16414_g1,c39021_g1,c22469_g1,c50089_g1,c34545_g1,c44335_g1,c30597_g1,c30623_g2,c27509_g1,c33628_g1,c31052_g1,c23912_g1,c35136_g1,c22937_g2,c61192_g1,c29660_g2,c49282_g1,c25575_g1,c4737_g1,c32375_g3,c60535_g1,c33106_g1,c26392_g1,c38942_g1,c1037_g1,c4559_g1,c22381_g1,c24893_g3,c31886_g1,c15553_g1,c33984_g1,c39823_g1,c49233_g1,c34126_g1,c11011_g1,c22381_g3,c60443_g1,c33864_g1,c31066_g1,c28253_g1,c2…
GO:0004512	inositol-3-phosphate synthase activity	molecular_function	0.066899	1	1	334	7	20834	c38653_g1
GO:0006021	inositol biosynthetic process	biological_process	0.066899	1	1	334	7	20834	c38653_g1
GO:0051345	positive regulation of hydrolase activity	biological_process	0.067336	1	1	334	4	20834	c28189_g1
GO:0046148	pigment biosynthetic process	biological_process	0.068417	1	9	334	238	20834	c24259_g1,c25065_g1,c38896_g1,c50381_g1,c26915_g1,c33777_g1,c44335_g1,c30563_g1,c35136_g1
GO:0006535	cysteine biosynthetic process from serine	biological_process	0.068702	1	1	334	5	20834	c31631_g1
GO:0009001	serine O-acetyltransferase activity	molecular_function	0.068702	1	1	334	5	20834	c31631_g1
GO:0016412	serine O-acyltransferase activity	molecular_function	0.068702	1	1	334	5	20834	c31631_g1
GO:0019344	cysteine biosynthetic process	biological_process	0.068702	1	1	334	5	20834	c31631_g1
GO:0015716	organic phosphonate transport	biological_process	0.068889	1	1	334	5	20834	c21820_g1
GO:0071704	organic substance metabolic process	biological_process	0.070429	1	180	334	9775	20834	c16507_g1,c54401_g1,c44339_g1,c44848_g1,c31631_g1,c24259_g1,c1825_g1,c39856_g1,c26915_g1,c61221_g1,c24953_g2,c15541_g1,c27149_g1,c11926_g1,c50437_g1,c20564_g1,c33534_g1,c32460_g2,c44181_g1,c60410_g1,c27091_g1,c59599_g1,c32680_g2,c38781_g1,c59551_g1,c28962_g2,c44230_g1,c34301_g1,c33852_g1,c44576_g1,c49337_g1,c60314_g1,c33021_g2,c21820_g1,c30376_g1,c30509_g1,c39055_g1,c33704_g1,c22689_g1,c28409_g1,…
GO:0016832	aldehyde-lyase activity	molecular_function	0.071005	1	2	334	28	20834	c10866_g1,c59551_g1
GO:0001906	cell killing	biological_process	0.072346	1	2	334	22	20834	c38666_g1,c33651_g1
GO:0033177	proton-transporting two-sector ATPase complex, proton-transporting domain	cellular_component	0.072376	1	7	334	225	20834	c19353_g1,c24894_g1,c24924_g1,c38661_g1,c29684_g2,c33073_g1,c33777_g1
GO:0043565	sequence-specific DNA binding	molecular_function	0.072586	1	13	334	500	20834	c25475_g1,c55622_g1,c24894_g1,c28962_g2,c38661_g1,c54468_g1,c10876_g1,c40525_g1,c23849_g1,c49928_g1,c5638_g1,c45063_g1,c49337_g1
GO:0044272	sulfur compound biosynthetic process	biological_process	0.072936	1	4	334	93	20834	c31631_g1,c39856_g1,c34517_g1,c60410_g1
GO:0051188	cofactor biosynthetic process	biological_process	0.073695	1	14	334	466	20834	c20564_g1,c44335_g1,c33777_g1,c49282_g1,c30563_g1,c34517_g1,c38940_g1,c49233_g1,c24259_g1,c33245_g1,c25065_g1,c50381_g1,c60410_g1,c38896_g1
GO:0001071	nucleic acid binding transcription factor activity	molecular_function	0.073726	1	18	334	727	20834	c10876_g1,c33171_g2,c23849_g1,c32417_g2,c50089_g1,c28962_g2,c44576_g1,c54543_g1,c40525_g1,c49928_g1,c45063_g1,c5638_g1,c49337_g1,c55622_g1,c25475_g1,c38661_g1,c24894_g1,c54468_g1
GO:0003700	sequence-specific DNA binding transcription factor activity	molecular_function	0.073726	1	18	334	727	20834	c50089_g1,c28962_g2,c32417_g2,c54543_g1,c44576_g1,c33171_g2,c23849_g1,c10876_g1,c38661_g1,c24894_g1,c55622_g1,c25475_g1,c54468_g1,c49928_g1,c40525_g1,c49337_g1,c45063_g1,c5638_g1
GO:0051536	iron-sulfur cluster binding	molecular_function	0.073776	1	6	334	176	20834	c32460_g2,c26915_g1,c33573_g1,c30017_g1,c6077_g2,c59551_g1
GO:0051540	metal cluster binding	molecular_function	0.073776	1	6	334	176	20834	c59551_g1,c6077_g2,c30017_g1,c33573_g1,c26915_g1,c32460_g2
GO:0009064	glutamine family amino acid metabolic process	biological_process	0.074742	1	4	334	85	20834	c30191_g1,c28268_g2,c59663_g1,c4564_g2
GO:0006754	ATP biosynthetic process	biological_process	0.074912	1	5	334	140	20834	c19353_g1,c29684_g2,c39970_g1,c24894_g1,c24924_g1
GO:0003856	3-dehydroquinate synthase activity	molecular_function	0.075594	1	1	334	6	20834	c40525_g1
GO:0008138	protein tyrosine/serine/threonine phosphatase activity	molecular_function	0.076199	1	2	334	24	20834	c45180_g1,c60922_g1
GO:0051082	unfolded protein binding	molecular_function	0.076823	1	5	334	149	20834	c32680_g2,c59722_g1,c29386_g2,c33777_g1,c29386_g1
GO:0005578	proteinaceous extracellular matrix	cellular_component	0.078012	1	5	334	142	20834	c60566_g1,c31052_g1,c38839_g1,c24568_g1,c24924_g1
GO:0036128	CatSper complex	cellular_component	0.078418	1	1	334	4	20834	c34565_g1
GO:0044281	small molecule metabolic process	biological_process	0.078906	1	51	334	2410	20834	c44709_g1,c60314_g1,c4564_g2,c50381_g1,c49719_g1,c38896_g1,c29684_g2,c28268_g2,c38653_g1,c33755_g1,c21268_g1,c24894_g1,c59663_g1,c59599_g1,c39970_g1,c33245_g1,c25065_g1,c699_g1,c20809_g1,c19353_g1,c24924_g1,c59551_g1,c38940_g1,c32076_g3,c49233_g1,c31886_g1,c60566_g1,c24893_g3,c40525_g1,c20564_g1,c61037_g1,c39245_g1,c44181_g1,c45180_g1,c34517_g1,c49282_g1,c35136_g1,c30623_g2,c31631_g1,c30191_g1,c3…
GO:0016787	hydrolase activity	molecular_function	0.079023	1	75	334	3624	20834	c35081_g1,c32386_g1,c20994_g1,c31857_g1,c6255_g1,c39243_g1,c33388_g1,c8290_g1,c38896_g1,c31342_g1,c49719_g1,c38666_g1,c29684_g2,c54563_g1,c44709_g1,c28311_g1,c34231_g1,c33573_g1,c59716_g1,c14111_g2,c54552_g1,c4737_g1,c25575_g1,c28810_g2,c50780_g1,c4559_g1,c26599_g1,c39021_g1,c54727_g1,c24822_g1,c51564_g1,c30597_g1,c32593_g2,c21670_g1,c60922_g1,c49598_g1,c22339_g1,c30623_g2,c28409_g1,c33704_g1,c30…
GO:0004146	dihydrofolate reductase activity	molecular_function	0.079823	1	1	334	5	20834	c38940_g1
GO:0006761	dihydrofolate biosynthetic process	biological_process	0.079823	1	1	334	5	20834	c38940_g1
GO:0046452	dihydrofolate metabolic process	biological_process	0.079823	1	1	334	5	20834	c38940_g1
GO:0006118	electron transport	biological_process	0.080088	1	9	334	328	20834	c25186_g1,c39970_g1,c44101_g1,c27509_g1,c15553_g1,c60314_g1,c22937_g2,c59574_g1,c30325_g1
GO:0097599	xylanase activity	molecular_function	0.080422	1	1	334	5	20834	c33573_g1
GO:1901657	glycosyl compound metabolic process	biological_process	0.081361	1	17	334	721	20834	c50381_g1,c38896_g1,c29684_g2,c24894_g1,c38653_g1,c20564_g1,c61037_g1,c39245_g1,c54536_g1,c39970_g1,c25065_g1,c19353_g1,c10866_g1,c59599_g1,c59551_g1,c24924_g1,c54543_g1
GO:0015996	chlorophyll catabolic process	biological_process	0.081796	1	2	334	25	20834	c32386_g1,c52173_g1
GO:0047746	chlorophyllase activity	molecular_function	0.081796	1	2	334	25	20834	c52173_g1,c32386_g1
GO:1901136	carbohydrate derivative catabolic process	biological_process	0.081917	1	4	334	83	20834	c33704_g1,c31342_g1,c56036_g1,c39243_g1
GO:0009415	response to water	biological_process	0.081974	1	1	334	10	20834	c49405_g1
GO:0019634	organic phosphonate metabolic process	biological_process	0.08473	1	1	334	6	20834	c21820_g1
GO:0034637	cellular carbohydrate biosynthetic process	biological_process	0.085903	1	12	334	418	20834	c54536_g1,c20809_g1,c49233_g1,c31052_g1,c54563_g1,c60566_g1,c59599_g1,c32076_g3,c61037_g1,c38653_g1,c38839_g1,c54543_g1
GO:0042822	pyridoxal phosphate metabolic process	biological_process	0.086002	1	1	334	4	20834	c34517_g1
GO:0042823	pyridoxal phosphate biosynthetic process	biological_process	0.086002	1	1	334	4	20834	c34517_g1
GO:0046184	aldehyde biosynthetic process	biological_process	0.086002	1	1	334	4	20834	c34517_g1
GO:0010393	galacturonan metabolic process	biological_process	0.086241	1	1	334	3	20834	c10845_g1
GO:0045488	pectin metabolic process	biological_process	0.086241	1	1	334	3	20834	c10845_g1
GO:0045490	pectin catabolic process	biological_process	0.086241	1	1	334	3	20834	c10845_g1
GO:0047487	oligogalacturonide lyase activity	molecular_function	0.086241	1	1	334	3	20834	c10845_g1
GO:0009142	nucleoside triphosphate biosynthetic process	biological_process	0.086289	1	5	334	149	20834	c19353_g1,c24894_g1,c39970_g1,c24924_g1,c29684_g2
GO:0009145	purine nucleoside triphosphate biosynthetic process	biological_process	0.086289	1	5	334	149	20834	c39970_g1,c24894_g1,c24924_g1,c29684_g2,c19353_g1
GO:0009201	ribonucleoside triphosphate biosynthetic process	biological_process	0.086289	1	5	334	149	20834	c24924_g1,c39970_g1,c24894_g1,c29684_g2,c19353_g1
GO:0009206	purine ribonucleoside triphosphate biosynthetic process	biological_process	0.086289	1	5	334	149	20834	c19353_g1,c29684_g2,c24924_g1,c39970_g1,c24894_g1
GO:0033692	cellular polysaccharide biosynthetic process	biological_process	0.086357	1	11	334	372	20834	c32076_g3,c38839_g1,c54543_g1,c61037_g1,c54536_g1,c20809_g1,c49233_g1,c31052_g1,c60566_g1,c59599_g1,c54563_g1
GO:0055082	cellular chemical homeostasis	biological_process	0.087806	1	2	334	29	20834	c34126_g1,c23961_g1
GO:0000186	activation of MAPKK activity	biological_process	0.088909	1	1	334	4	20834	c23961_g1
GO:0001678	cellular glucose homeostasis	biological_process	0.088909	1	1	334	4	20834	c23961_g1
GO:0008343	adult feeding behavior	biological_process	0.088909	1	1	334	4	20834	c23961_g1
GO:0030534	adult behavior	biological_process	0.088909	1	1	334	4	20834	c23961_g1
GO:0032094	response to food	biological_process	0.088909	1	1	334	4	20834	c23961_g1
GO:0032095	regulation of response to food	biological_process	0.088909	1	1	334	4	20834	c23961_g1
GO:0032096	negative regulation of response to food	biological_process	0.088909	1	1	334	4	20834	c23961_g1
GO:0032098	regulation of appetite	biological_process	0.088909	1	1	334	4	20834	c23961_g1
GO:0032099	negative regulation of appetite	biological_process	0.088909	1	1	334	4	20834	c23961_g1
GO:0032104	regulation of response to extracellular stimulus	biological_process	0.088909	1	1	334	4	20834	c23961_g1
GO:0032105	negative regulation of response to extracellular stimulus	biological_process	0.088909	1	1	334	4	20834	c23961_g1
GO:0032107	regulation of response to nutrient levels	biological_process	0.088909	1	1	334	4	20834	c23961_g1
GO:0032108	negative regulation of response to nutrient levels	biological_process	0.088909	1	1	334	4	20834	c23961_g1
GO:0032147	activation of protein kinase activity	biological_process	0.088909	1	1	334	4	20834	c23961_g1
GO:0033500	carbohydrate homeostasis	biological_process	0.088909	1	1	334	4	20834	c23961_g1
GO:0033674	positive regulation of kinase activity	biological_process	0.088909	1	1	334	4	20834	c23961_g1
GO:0042593	glucose homeostasis	biological_process	0.088909	1	1	334	4	20834	c23961_g1
GO:0044708	single-organism behavior	biological_process	0.088909	1	1	334	4	20834	c23961_g1
GO:0045860	positive regulation of protein kinase activity	biological_process	0.088909	1	1	334	4	20834	c23961_g1
GO:0004675	transmembrane receptor protein serine/threonine kinase activity	molecular_function	0.089128	1	1	334	7	20834	c44181_g1
GO:0007178	transmembrane receptor protein serine/threonine kinase signaling pathway	biological_process	0.089128	1	1	334	7	20834	c44181_g1
GO:0006766	vitamin metabolic process	biological_process	0.089663	1	8	334	236	20834	c699_g1,c33245_g1,c49233_g1,c38940_g1,c30563_g1,c49282_g1,c34517_g1,c39856_g1
GO:0006767	water-soluble vitamin metabolic process	biological_process	0.089663	1	8	334	236	20834	c39856_g1,c38940_g1,c30563_g1,c49282_g1,c34517_g1,c49233_g1,c699_g1,c33245_g1
GO:0004834	tryptophan synthase activity	molecular_function	0.089942	1	1	334	5	20834	c34517_g1
GO:1901700	response to oxygen-containing compound	biological_process	0.090075	1	1	334	11	20834	c49405_g1
GO:0098519	nucleotide phosphatase activity, acting on free nucleotides	molecular_function	0.090358	1	3	334	57	20834	c38896_g1,c50381_g1,c28409_g1
GO:0016667	oxidoreductase activity, acting on a sulfur group of donors	molecular_function	0.090364	1	5	334	160	20834	c30325_g1,c46281_g1,c39970_g1,c44101_g1,c22937_g2
GO:0016703	oxidoreductase activity, acting on single donors with incorporation of molecular oxygen, incorporation of one atom of oxygen (internal monooxygenases or internal mixed function oxidases)	molecular_function	0.09137	1	2	334	24	20834	c39856_g1,c34517_g1
GO:0009228	thiamine biosynthetic process	biological_process	0.091589	1	2	334	23	20834	c39856_g1,c34517_g1
GO:0042724	thiamine-containing compound biosynthetic process	biological_process	0.091589	1	2	334	23	20834	c39856_g1,c34517_g1
GO:0030976	thiamine pyrophosphate binding	molecular_function	0.091836	1	2	334	24	20834	c4558_g1,c33755_g1
GO:0052689	carboxylic ester hydrolase activity	molecular_function	0.092101	1	6	334	202	20834	c54727_g1,c59716_g1,c4559_g1,c32386_g1,c26421_g1,c52173_g1
GO:0051225	spindle assembly	biological_process	0.092353	1	1	334	4	20834	c33463_g1
GO:0000178	exosome (RNase complex)	cellular_component	0.092568	1	1	334	4	20834	c22431_g1
GO:0009991	response to extracellular stimulus	biological_process	0.09346	1	2	334	32	20834	c10845_g1,c23961_g1
GO:0031668	cellular response to extracellular stimulus	biological_process	0.09346	1	2	334	32	20834	c10845_g1,c23961_g1
GO:0071496	cellular response to external stimulus	biological_process	0.09346	1	2	334	32	20834	c10845_g1,c23961_g1
GO:0044421	extracellular region part	cellular_component	0.095729	1	9	334	324	20834	c38839_g1,c24924_g1,c24568_g1,c23299_g1,c31052_g1,c60566_g1,c59850_g1,c23961_g1,c40525_g1
GO:0065007	biological regulation	biological_process	0.096068	1	75	334	3736	20834	c60566_g1,c49928_g1,c32697_g3,c15541_g1,c38839_g1,c54468_g1,c44181_g1,c55622_g1,c23849_g1,c54536_g1,c49871_g1,c21290_g1,c23844_g1,c28189_g1,c32417_g2,c33651_g1,c49337_g1,c5638_g1,c60314_g1,c50381_g1,c28268_g2,c30325_g1,c33777_g1,c8889_g1,c44256_g1,c29806_g1,c15464_g1,c60887_g1,c39970_g1,c59850_g1,c38901_g1,c25065_g1,c44576_g1,c33852_g1,c28962_g2,c60545_g1,c34126_g1,c49233_g1,c44171_g1,c1037_g1,c1…
GO:0033554	cellular response to stress	biological_process	0.096376	1	13	334	456	20834	c28189_g1,c14111_g2,c50437_g1,c22937_g2,c20564_g1,c33777_g1,c32460_g2,c50381_g1,c23961_g1,c38896_g1,c10845_g1,c25065_g1,c4558_g1
GO:0000271	polysaccharide biosynthetic process	biological_process	0.096377	1	11	334	380	20834	c54563_g1,c59599_g1,c60566_g1,c31052_g1,c49233_g1,c20809_g1,c54536_g1,c61037_g1,c38839_g1,c54543_g1,c32076_g3
GO:0003883	CTP synthase activity	molecular_function	0.096623	1	1	334	5	20834	c28268_g2
GO:0046149	pigment catabolic process	biological_process	0.096702	1	2	334	27	20834	c52173_g1,c32386_g1
GO:0000165	MAPK cascade	biological_process	0.09695	1	1	334	5	20834	c23961_g1
GO:0001934	positive regulation of protein phosphorylation	biological_process	0.09695	1	1	334	5	20834	c23961_g1
GO:0010562	positive regulation of phosphorus metabolic process	biological_process	0.09695	1	1	334	5	20834	c23961_g1
GO:0023014	signal transduction by protein phosphorylation	biological_process	0.09695	1	1	334	5	20834	c23961_g1
GO:0031401	positive regulation of protein modification process	biological_process	0.09695	1	1	334	5	20834	c23961_g1
GO:0042327	positive regulation of phosphorylation	biological_process	0.09695	1	1	334	5	20834	c23961_g1
GO:0043408	regulation of MAPK cascade	biological_process	0.09695	1	1	334	5	20834	c23961_g1
GO:0043410	positive regulation of MAPK cascade	biological_process	0.09695	1	1	334	5	20834	c23961_g1
GO:0045937	positive regulation of phosphate metabolic process	biological_process	0.09695	1	1	334	5	20834	c23961_g1
GO:0006457	protein folding	biological_process	0.097018	1	6	334	194	20834	c29386_g1,c29386_g2,c59722_g1,c33726_g1,c32680_g2,c25065_g1
GO:0005201	extracellular matrix structural constituent	molecular_function	0.09889	1	1	334	6	20834	c24568_g1
GO:0009110	vitamin biosynthetic process	biological_process	0.099177	1	7	334	204	20834	c49233_g1,c39856_g1,c49282_g1,c30563_g1,c33245_g1,c34517_g1,c38940_g1
GO:0042364	water-soluble vitamin biosynthetic process	biological_process	0.099177	1	7	334	204	20834	c34517_g1,c30563_g1,c49282_g1,c33245_g1,c38940_g1,c39856_g1,c49233_g1
GO:1901605	alpha-amino acid metabolic process	biological_process	0.09931	1	19	334	767	20834	c45180_g1,c44181_g1,c59663_g1,c34517_g1,c49282_g1,c31886_g1,c49233_g1,c40525_g1,c28268_g2,c4564_g2,c39856_g1,c38940_g1,c30563_g1,c30191_g1,c31631_g1,c44339_g1,c54536_g1,c33245_g1,c60922_g1
GO:0006468	protein phosphorylation	biological_process	0.099841	1	29	334	1219	20834	c27149_g1,c1037_g1,c26392_g1,c22381_g1,c24953_g2,c33106_g1,c28311_g1,c39724_g1,c33984_g1,c49233_g1,c60566_g1,c30376_g1,c33021_g2,c22689_g1,c39576_g1,c38839_g1,c19936_g1,c25455_g1,c44181_g1,c32460_g2,c21466_g1,c23961_g1,c11011_g1,c31052_g1,c10866_g1,c33864_g1,c22381_g3,c34545_g1,c32417_g2
GO:0019748	secondary metabolic process	biological_process	0.10136	1	4	334	97	20834	c54536_g1,c59599_g1,c61037_g1,c54543_g1
GO:1901362	organic cyclic compound biosynthetic process	biological_process	0.10193	1	59	334	2847	20834	c19353_g1,c10876_g1,c25065_g1,c33245_g1,c33171_g2,c59850_g1,c23961_g1,c39970_g1,c15464_g1,c38940_g1,c28962_g2,c24924_g1,c38781_g1,c33852_g1,c44576_g1,c28268_g2,c29684_g2,c38896_g1,c50381_g1,c4558_g1,c45063_g1,c5638_g1,c49337_g1,c59663_g1,c25475_g1,c38661_g1,c24894_g1,c44256_g1,c8889_g1,c33777_g1,c30325_g1,c54536_g1,c23849_g1,c23299_g1,c30623_g2,c24259_g1,c32417_g2,c30563_g1,c50089_g1,c44335_g1,c3…
GO:0010333	terpene synthase activity	molecular_function	0.10238	1	2	334	39	20834	c29660_g2,c4885_g1
GO:0009055	electron carrier activity	molecular_function	0.10263	1	7	334	266	20834	c39970_g1,c59574_g1,c22937_g2,c44101_g1,c15553_g1,c30325_g1,c27509_g1
GO:0005667	transcription factor complex	cellular_component	0.10402	1	22	334	931	20834	c23849_g1,c25065_g1,c33171_g2,c10876_g1,c30623_g2,c28962_g2,c50089_g1,c32417_g2,c54543_g1,c44576_g1,c44335_g1,c49928_g1,c40525_g1,c49337_g1,c5638_g1,c45063_g1,c24894_g1,c38661_g1,c25475_g1,c55622_g1,c33777_g1,c54468_g1
GO:0005982	starch metabolic process	biological_process	0.10425	1	7	334	272	20834	c32460_g2,c54563_g1,c30509_g1,c54552_g1,c54401_g1,c34262_g1,c32076_g3
GO:0009396	folic acid-containing compound biosynthetic process	biological_process	0.10427	1	3	334	63	20834	c33245_g1,c38940_g1,c49233_g1
GO:0007623	circadian rhythm	biological_process	0.10484	1	1	334	9	20834	c23299_g1
GO:0008762	UDP-N-acetylmuramate dehydrogenase activity	molecular_function	0.10569	1	2	334	27	20834	c10902_g1,c24894_g1
GO:0007224	smoothened signaling pathway	biological_process	0.10642	1	1	334	6	20834	c6938_g1
GO:0003013	circulatory system process	biological_process	0.10766	1	1	334	9	20834	c60552_g1
GO:0003018	vascular process in circulatory system	biological_process	0.10766	1	1	334	9	20834	c60552_g1
GO:0008015	blood circulation	biological_process	0.10766	1	1	334	9	20834	c60552_g1
GO:0035150	regulation of tube size	biological_process	0.10766	1	1	334	9	20834	c60552_g1
GO:0050880	regulation of blood vessel size	biological_process	0.10766	1	1	334	9	20834	c60552_g1
GO:1903522	regulation of blood circulation	biological_process	0.10766	1	1	334	9	20834	c60552_g1
GO:0007167	enzyme linked receptor protein signaling pathway	biological_process	0.108	1	1	334	9	20834	c44181_g1
GO:0019199	transmembrane receptor protein kinase activity	molecular_function	0.108	1	1	334	9	20834	c44181_g1
GO:0004013	adenosylhomocysteinase activity	molecular_function	0.10888	1	1	334	9	20834	c30563_g1
GO:0016801	hydrolase activity, acting on ether bonds	molecular_function	0.10888	1	1	334	9	20834	c30563_g1
GO:0016802	trialkylsulfonium hydrolase activity	molecular_function	0.10888	1	1	334	9	20834	c30563_g1
GO:0019001	guanyl nucleotide binding	molecular_function	0.11012	1	13	334	497	20834	c39021_g1,c28409_g1,c39646_g1,c25575_g1,c50381_g1,c38896_g1,c25065_g1,c38901_g1,c33388_g1,c30597_g1,c21670_g1,c30623_g2,c49337_g1
GO:0009070	serine family amino acid biosynthetic process	biological_process	0.11026	1	1	334	8	20834	c31631_g1
GO:0051087	chaperone binding	molecular_function	0.11027	1	2	334	32	20834	c60237_g1,c50329_g1
GO:0006787	porphyrin-containing compound catabolic process	biological_process	0.11045	1	2	334	31	20834	c32386_g1,c52173_g1
GO:0033015	tetrapyrrole catabolic process	biological_process	0.11045	1	2	334	31	20834	c52173_g1,c32386_g1
GO:0044057	regulation of system process	biological_process	0.1105	1	1	334	10	20834	c60552_g1
GO:0009967	positive regulation of signal transduction	biological_process	0.11112	1	1	334	6	20834	c23961_g1
GO:0010647	positive regulation of cell communication	biological_process	0.11112	1	1	334	6	20834	c23961_g1
GO:0023056	positive regulation of signaling	biological_process	0.11112	1	1	334	6	20834	c23961_g1
GO:1902533	positive regulation of intracellular signal transduction	biological_process	0.11112	1	1	334	6	20834	c23961_g1
GO:0009772	photosynthetic electron transport in photosystem II	biological_process	0.11184	1	1	334	5	20834	c27509_g1
GO:0001101	response to acid chemical	biological_process	0.11201	1	1	334	12	20834	c49405_g1
GO:0043648	dicarboxylic acid metabolic process	biological_process	0.11445	1	5	334	130	20834	c38940_g1,c59663_g1,c35136_g1,c33245_g1,c49233_g1
GO:0004425	indole-3-glycerol-phosphate synthase activity	molecular_function	0.1157	1	1	334	6	20834	c34517_g1
GO:0009507	chloroplast	cellular_component	0.11636	1	6	334	165	20834	c33777_g1,c50381_g1,c38896_g1,c25065_g1,c55509_g1,c10902_g1
GO:0009536	plastid	cellular_component	0.11636	1	6	334	165	20834	c33777_g1,c25065_g1,c38896_g1,c50381_g1,c10902_g1,c55509_g1
GO:0019385	methanogenesis, from acetate	biological_process	0.11709	1	1	334	7	20834	c33755_g1
GO:0003854	3-beta-hydroxy-delta5-steroid dehydrogenase activity	molecular_function	0.11741	1	4	334	99	20834	c54536_g1,c32697_g3,c54543_g1,c61037_g1
GO:0008207	C21-steroid hormone metabolic process	biological_process	0.11741	1	4	334	99	20834	c54536_g1,c32697_g3,c54543_g1,c61037_g1
GO:0008209	androgen metabolic process	biological_process	0.11741	1	4	334	99	20834	c54543_g1,c61037_g1,c54536_g1,c32697_g3
GO:0008210	estrogen metabolic process	biological_process	0.11741	1	4	334	99	20834	c61037_g1,c54543_g1,c32697_g3,c54536_g1
GO:0016229	steroid dehydrogenase activity	molecular_function	0.11741	1	4	334	99	20834	c54543_g1,c61037_g1,c54536_g1,c32697_g3
GO:0033764	steroid dehydrogenase activity, acting on the CH-OH group of donors, NAD or NADP as acceptor	molecular_function	0.11741	1	4	334	99	20834	c61037_g1,c54543_g1,c32697_g3,c54536_g1
GO:0044724	single-organism carbohydrate catabolic process	biological_process	0.11769	1	4	334	132	20834	c10866_g1,c54552_g1,c30509_g1,c59551_g1
GO:0004064	arylesterase activity	molecular_function	0.11826	1	1	334	6	20834	c4559_g1
GO:0030246	carbohydrate binding	molecular_function	0.11865	1	6	334	169	20834	c10866_g1,c30017_g1,c55449_g1,c1037_g1,c44230_g1,c32048_g1
GO:0007051	spindle organization	biological_process	0.11958	1	1	334	6	20834	c33463_g1
GO:0051187	cofactor catabolic process	biological_process	0.12034	1	2	334	33	20834	c32386_g1,c52173_g1
GO:0000087	mitotic M phase	biological_process	0.12077	1	1	334	5	20834	c44339_g1
GO:0098763	mitotic cell cycle phase	biological_process	0.12077	1	1	334	5	20834	c44339_g1
GO:0004420	hydroxymethylglutaryl-CoA reductase (NADPH) activity	molecular_function	0.12243	1	1	334	7	20834	c39245_g1
GO:0031369	translation initiation factor binding	molecular_function	0.12257	1	1	334	8	20834	c49871_g1
GO:0000045	autophagic vacuole assembly	biological_process	0.12314	1	1	334	10	20834	c10845_g1
GO:0016236	macroautophagy	biological_process	0.12314	1	1	334	10	20834	c10845_g1
GO:0009108	coenzyme biosynthetic process	biological_process	0.12352	1	8	334	269	20834	c60410_g1,c33245_g1,c49233_g1,c38940_g1,c34517_g1,c30563_g1,c49282_g1,c20564_g1
GO:0004806	triglyceride lipase activity	molecular_function	0.12428	1	3	334	65	20834	c59716_g1,c54727_g1,c26421_g1
GO:0009306	protein secretion	biological_process	0.12465	1	2	334	40	20834	c16456_g2,c44101_g1
GO:0042626	ATPase activity, coupled to transmembrane movement of substances	molecular_function	0.12497	1	5	334	155	20834	c30623_g2,c39646_g1,c29684_g2,c38901_g1,c33388_g1
GO:0043492	ATPase activity, coupled to movement of substances	molecular_function	0.12497	1	5	334	155	20834	c39646_g1,c30623_g2,c33388_g1,c29684_g2,c38901_g1
GO:0009127	purine nucleoside monophosphate biosynthetic process	biological_process	0.12574	1	5	334	160	20834	c24894_g1,c39970_g1,c24924_g1,c29684_g2,c19353_g1
GO:0009168	purine ribonucleoside monophosphate biosynthetic process	biological_process	0.12574	1	5	334	160	20834	c29684_g2,c39970_g1,c24894_g1,c24924_g1,c19353_g1
GO:0051347	positive regulation of transferase activity	biological_process	0.12636	1	1	334	7	20834	c23961_g1
GO:0098772	molecular function regulator	molecular_function	0.12644	1	9	334	349	20834	c60237_g1,c23882_g1,c34642_g1,c30540_g1,c61221_g1,c49767_g1,c44303_g1,c51542_g1,c33755_g1
GO:0031023	microtubule organizing center organization	biological_process	0.12728	1	1	334	7	20834	c33463_g1
GO:0004476	mannose-6-phosphate isomerase activity	molecular_function	0.12877	1	1	334	10	20834	c22276_g3
GO:0006355	regulation of transcription, DNA-templated	biological_process	0.1289	1	36	334	1670	20834	c5638_g1,c45063_g1,c49337_g1,c28268_g2,c33777_g1,c8889_g1,c25475_g1,c44256_g1,c24894_g1,c38661_g1,c15464_g1,c10876_g1,c23961_g1,c59850_g1,c25065_g1,c33171_g2,c44576_g1,c33852_g1,c28962_g2,c44171_g1,c40525_g1,c16456_g2,c49928_g1,c54468_g1,c26879_g1,c60319_g1,c55622_g1,c24596_g2,c14111_g2,c30623_g2,c23299_g1,c23849_g1,c44335_g1,c54543_g1,c32417_g2,c50089_g1
GO:1903506	regulation of nucleic acid-templated transcription	biological_process	0.1289	1	36	334	1670	20834	c15464_g1,c10876_g1,c25065_g1,c33171_g2,c59850_g1,c23961_g1,c33852_g1,c44576_g1,c28962_g2,c45063_g1,c5638_g1,c49337_g1,c28268_g2,c8889_g1,c33777_g1,c25475_g1,c38661_g1,c24894_g1,c44256_g1,c23299_g1,c30623_g2,c23849_g1,c44335_g1,c54543_g1,c32417_g2,c50089_g1,c44171_g1,c40525_g1,c49928_g1,c16456_g2,c54468_g1,c24596_g2,c60319_g1,c55622_g1,c14111_g2,c26879_g1
GO:0006760	folic acid-containing compound metabolic process	biological_process	0.12895	1	3	334	71	20834	c49233_g1,c38940_g1,c33245_g1
GO:0005891	voltage-gated calcium channel complex	cellular_component	0.12981	1	1	334	7	20834	c34565_g1
GO:0034704	calcium channel complex	cellular_component	0.12981	1	1	334	7	20834	c34565_g1
GO:0007033	vacuole organization	biological_process	0.13088	1	1	334	11	20834	c10845_g1
GO:0046085	adenosine metabolic process	biological_process	0.13092	1	3	334	62	20834	c25065_g1,c38896_g1,c50381_g1
GO:0070525	threonylcarbamoyladenosine metabolic process	biological_process	0.13092	1	3	334	62	20834	c38896_g1,c50381_g1,c25065_g1
GO:0070526	threonylcarbamoyladenosine biosynthetic process	biological_process	0.13092	1	3	334	62	20834	c25065_g1,c50381_g1,c38896_g1
GO:0010007	magnesium chelatase complex	cellular_component	0.13147	1	5	334	115	20834	c25065_g1,c38896_g1,c50381_g1,c10902_g1,c33777_g1
GO:0016851	magnesium chelatase activity	molecular_function	0.13147	1	5	334	115	20834	c10902_g1,c25065_g1,c50381_g1,c38896_g1,c33777_g1
GO:0051002	ligase activity, forming nitrogen-metal bonds	molecular_function	0.13147	1	5	334	115	20834	c33777_g1,c10902_g1,c50381_g1,c38896_g1,c25065_g1
GO:0051003	ligase activity, forming nitrogen-metal bonds, forming coordination complexes	molecular_function	0.13147	1	5	334	115	20834	c38896_g1,c50381_g1,c25065_g1,c10902_g1,c33777_g1
GO:0009636	response to toxic substance	biological_process	0.13192	1	2	334	37	20834	c22937_g2,c22431_g1
GO:0031099	regeneration	biological_process	0.1322	1	1	334	7	20834	c25455_g1
GO:0042246	tissue regeneration	biological_process	0.1322	1	1	334	7	20834	c25455_g1
GO:0048589	developmental growth	biological_process	0.1322	1	1	334	7	20834	c25455_g1
GO:2001141	regulation of RNA biosynthetic process	biological_process	0.13292	1	36	334	1676	20834	c40525_g1,c49928_g1,c16456_g2,c44171_g1,c60319_g1,c14111_g2,c55622_g1,c24596_g2,c26879_g1,c54468_g1,c23849_g1,c23299_g1,c30623_g2,c32417_g2,c50089_g1,c44335_g1,c54543_g1,c28268_g2,c45063_g1,c5638_g1,c49337_g1,c25475_g1,c38661_g1,c24894_g1,c44256_g1,c8889_g1,c33777_g1,c10876_g1,c25065_g1,c33171_g2,c59850_g1,c23961_g1,c15464_g1,c28962_g2,c33852_g1,c44576_g1
GO:0006732	coenzyme metabolic process	biological_process	0.13306	1	12	334	486	20834	c39245_g1,c20564_g1,c38940_g1,c49282_g1,c30563_g1,c59551_g1,c34517_g1,c60314_g1,c49233_g1,c10866_g1,c33245_g1,c60410_g1
GO:0015696	ammonium transport	biological_process	0.13316	1	1	334	8	20834	c38979_g1
GO:0055085	transmembrane transport	biological_process	0.13345	1	26	334	1178	20834	c31564_g1,c6147_g1,c19353_g1,c55056_g1,c31589_g2,c38901_g1,c25065_g1,c33073_g1,c30623_g2,c33651_g1,c6077_g2,c24924_g1,c39646_g1,c6225_g1,c33388_g1,c29684_g2,c55574_g1,c50149_g1,c39299_g1,c29590_g2,c24894_g1,c38661_g1,c33777_g1,c34062_g1,c49643_g1,c39833_g1
GO:0006772	thiamine metabolic process	biological_process	0.13368	1	2	334	28	20834	c39856_g1,c34517_g1
GO:0042723	thiamine-containing compound metabolic process	biological_process	0.13368	1	2	334	28	20834	c34517_g1,c39856_g1
GO:0004497	monooxygenase activity	molecular_function	0.13425	1	3	334	70	20834	c39856_g1,c35136_g1,c34517_g1
GO:0044248	cellular catabolic process	biological_process	0.13585	1	19	334	794	20834	c56036_g1,c54536_g1,c10845_g1,c23299_g1,c52173_g1,c6077_g2,c31342_g1,c27149_g1,c26392_g1,c60314_g1,c31886_g1,c38661_g1,c49282_g1,c30509_g1,c54552_g1,c33704_g1,c14111_g2,c59663_g1,c32386_g1
GO:0016837	carbon-oxygen lyase activity, acting on polysaccharides	molecular_function	0.13602	1	1	334	6	20834	c10845_g1
GO:0070925	organelle assembly	biological_process	0.13639	1	3	334	72	20834	c33463_g1,c32680_g2,c10845_g1
GO:0010817	regulation of hormone levels	biological_process	0.13671	1	4	334	108	20834	c54536_g1,c32697_g3,c54543_g1,c61037_g1
GO:0034754	cellular hormone metabolic process	biological_process	0.13671	1	4	334	108	20834	c61037_g1,c54543_g1,c32697_g3,c54536_g1
GO:0042445	hormone metabolic process	biological_process	0.13671	1	4	334	108	20834	c61037_g1,c54543_g1,c32697_g3,c54536_g1
GO:0005199	structural constituent of cell wall	molecular_function	0.1372	1	1	334	14	20834	c60455_g1
GO:0005985	sucrose metabolic process	biological_process	0.13745	1	7	334	290	20834	c32076_g3,c54401_g1,c54552_g1,c34262_g1,c30509_g1,c32460_g2,c54563_g1
GO:0042559	pteridine-containing compound biosynthetic process	biological_process	0.13779	1	3	334	71	20834	c33245_g1,c38940_g1,c49233_g1
GO:0004556	alpha-amylase activity	molecular_function	0.13789	1	1	334	6	20834	c54563_g1
GO:0009057	macromolecule catabolic process	biological_process	0.13838	1	10	334	361	20834	c39243_g1,c14111_g2,c30509_g1,c54552_g1,c33704_g1,c23299_g1,c56036_g1,c34262_g1,c10845_g1,c31342_g1
GO:0008519	ammonium transmembrane transporter activity	molecular_function	0.13842	1	1	334	9	20834	c38979_g1
GO:0015101	organic cation transmembrane transporter activity	molecular_function	0.13842	1	1	334	9	20834	c38979_g1
GO:0007217	tachykinin receptor signaling pathway	biological_process	0.13867	1	1	334	7	20834	c15541_g1
GO:0004779	sulfate adenylyltransferase activity	molecular_function	0.14247	1	1	334	11	20834	c21268_g1
GO:0004781	sulfate adenylyltransferase (ATP) activity	molecular_function	0.14247	1	1	334	11	20834	c21268_g1
GO:0044434	chloroplast part	cellular_component	0.14312	1	5	334	122	20834	c33777_g1,c38896_g1,c50381_g1,c25065_g1,c10902_g1
GO:0044435	plastid part	cellular_component	0.14312	1	5	334	122	20834	c10902_g1,c25065_g1,c38896_g1,c50381_g1,c33777_g1
GO:0016051	carbohydrate biosynthetic process	biological_process	0.14364	1	14	334	595	20834	c20809_g1,c54536_g1,c60566_g1,c59599_g1,c54563_g1,c31052_g1,c49233_g1,c10866_g1,c32076_g3,c59551_g1,c54543_g1,c38839_g1,c38653_g1,c61037_g1
GO:0010604	positive regulation of macromolecule metabolic process	biological_process	0.1454	1	3	334	75	20834	c59850_g1,c23961_g1,c28189_g1
GO:0006779	porphyrin-containing compound biosynthetic process	biological_process	0.14608	1	7	334	207	20834	c38896_g1,c50381_g1,c25065_g1,c30563_g1,c44335_g1,c33777_g1,c24259_g1
GO:0006050	mannosamine metabolic process	biological_process	0.14639	1	1	334	7	20834	c34517_g1
GO:0006051	N-acetylmannosamine metabolic process	biological_process	0.14639	1	1	334	7	20834	c34517_g1
GO:0047465	N-acylglucosamine-6-phosphate 2-epimerase activity	molecular_function	0.14639	1	1	334	7	20834	c34517_g1
GO:0005618	cell wall	cellular_component	0.1475	1	3	334	95	20834	c60455_g1,c50780_g1,c28810_g2
GO:0015985	energy coupled proton transport, down electrochemical gradient	biological_process	0.1492	1	4	334	131	20834	c29684_g2,c24894_g1,c24924_g1,c19353_g1
GO:0015986	ATP synthesis coupled proton transport	biological_process	0.1492	1	4	334	131	20834	c19353_g1,c24894_g1,c24924_g1,c29684_g2
GO:0003997	acyl-CoA oxidase activity	molecular_function	0.14942	1	1	334	8	20834	c60314_g1
GO:0016627	oxidoreductase activity, acting on the CH-CH group of donors	molecular_function	0.15089	1	5	334	141	20834	c24259_g1,c60314_g1,c30563_g1,c25186_g1,c34517_g1
GO:0016043	cellular component organization	biological_process	0.15288	1	24	334	1122	20834	c33777_g1,c2963_g1,c32766_g2,c38661_g1,c33463_g1,c60585_g1,c30033_g1,c29494_g1,c39724_g1,c28268_g2,c50381_g1,c32766_g1,c39646_g1,c60455_g1,c38781_g1,c28189_g1,c32680_g2,c22339_g1,c54547_g1,c10876_g1,c30597_g1,c32593_g2,c10845_g1,c33245_g1
GO:0050794	regulation of cellular process	biological_process	0.15296	1	66	334	3356	20834	c30325_g1,c33777_g1,c8889_g1,c44256_g1,c49337_g1,c5638_g1,c60314_g1,c50381_g1,c28268_g2,c44576_g1,c33852_g1,c28962_g2,c60545_g1,c15464_g1,c60887_g1,c59850_g1,c39970_g1,c38901_g1,c25065_g1,c38839_g1,c54468_g1,c44181_g1,c55622_g1,c60566_g1,c49928_g1,c15541_g1,c23844_g1,c28189_g1,c32417_g2,c23849_g1,c49871_g1,c21290_g1,c31857_g1,c24894_g1,c38661_g1,c25475_g1,c2963_g1,c45063_g1,c29684_g2,c33388_g1,c4…
GO:0008172	S-methyltransferase activity	molecular_function	0.15315	1	2	334	40	20834	c49233_g1,c33245_g1
GO:0016469	proton-transporting two-sector ATPase complex	cellular_component	0.15383	1	8	334	312	20834	c33073_g1,c19353_g1,c39970_g1,c29684_g2,c33777_g1,c24894_g1,c24924_g1,c38661_g1
GO:0009856	pollination	biological_process	0.15399	1	2	334	26	20834	c30376_g1,c24953_g2
GO:0009875	pollen-pistil interaction	biological_process	0.15399	1	2	334	26	20834	c30376_g1,c24953_g2
GO:0048544	recognition of pollen	biological_process	0.15399	1	2	334	26	20834	c24953_g2,c30376_g1
GO:0015399	primary active transmembrane transporter activity	molecular_function	0.15601	1	5	334	170	20834	c30623_g2,c39646_g1,c38901_g1,c29684_g2,c33388_g1
GO:0015405	P-P-bond-hydrolysis-driven transmembrane transporter activity	molecular_function	0.15601	1	5	334	170	20834	c29684_g2,c38901_g1,c33388_g1,c39646_g1,c30623_g2
GO:0001897	cytolysis by symbiont of host cells	biological_process	0.15605	1	1	334	9	20834	c38666_g1
GO:0001907	killing by symbiont of host cells	biological_process	0.15605	1	1	334	9	20834	c38666_g1
GO:0019836	hemolysis by symbiont of host erythrocytes	biological_process	0.15605	1	1	334	9	20834	c38666_g1
GO:0044004	disruption by symbiont of host cell	biological_process	0.15605	1	1	334	9	20834	c38666_g1
GO:0015097	mercury ion transmembrane transporter activity	molecular_function	0.15676	1	1	334	8	20834	c22431_g1
GO:0015694	mercury ion transport	biological_process	0.15676	1	1	334	8	20834	c22431_g1
GO:0046689	response to mercury ion	biological_process	0.15676	1	1	334	8	20834	c22431_g1
GO:0050787	detoxification of mercury ion	biological_process	0.15676	1	1	334	8	20834	c22431_g1
GO:0061687	detoxification of inorganic compound	biological_process	0.15676	1	1	334	8	20834	c22431_g1
GO:0098754	detoxification	biological_process	0.15676	1	1	334	8	20834	c22431_g1
GO:0045202	synapse	cellular_component	0.15679	1	1	334	7	20834	c6077_g2
GO:0003724	RNA helicase activity	molecular_function	0.15777	1	5	334	135	20834	c39021_g1,c38896_g1,c50381_g1,c25065_g1,c33777_g1
GO:0000279	M phase	biological_process	0.15887	1	1	334	9	20834	c44339_g1
GO:0022403	cell cycle phase	biological_process	0.15887	1	1	334	9	20834	c44339_g1
GO:0044848	biological phase	biological_process	0.15887	1	1	334	9	20834	c44339_g1
GO:0044703	multi-organism reproductive process	biological_process	0.15896	1	3	334	73	20834	c30376_g1,c33755_g1,c24953_g2
GO:0005525	GTP binding	molecular_function	0.15904	1	12	334	486	20834	c39021_g1,c28409_g1,c39646_g1,c25575_g1,c25065_g1,c38901_g1,c38896_g1,c50381_g1,c30597_g1,c33388_g1,c49337_g1,c30623_g2
GO:0050789	regulation of biological process	biological_process	0.15951	1	68	334	3477	20834	c31857_g1,c24894_g1,c38661_g1,c25475_g1,c2963_g1,c45063_g1,c29684_g2,c33388_g1,c55745_g1,c46281_g1,c60552_g1,c23961_g1,c24918_g1,c33171_g2,c10876_g1,c26879_g1,c14111_g2,c24596_g2,c60319_g1,c22937_g2,c49233_g1,c44171_g1,c16456_g2,c1037_g1,c6938_g1,c40525_g1,c54543_g1,c44335_g1,c50089_g1,c30623_g2,c31052_g1,c23299_g1,c49306_g1,c29123_g1,c21670_g1,c44101_g1,c30325_g1,c33777_g1,c8889_g1,c44256_g1,c49…
GO:0009767	photosynthetic electron transport chain	biological_process	0.16006	1	1	334	11	20834	c27509_g1
GO:0006000	fructose metabolic process	biological_process	0.16017	1	3	334	93	20834	c10866_g1,c22276_g3,c59551_g1
GO:0010942	positive regulation of cell death	biological_process	0.16054	1	1	334	8	20834	c28189_g1
GO:0043065	positive regulation of apoptotic process	biological_process	0.16054	1	1	334	8	20834	c28189_g1
GO:0043068	positive regulation of programmed cell death	biological_process	0.16054	1	1	334	8	20834	c28189_g1
GO:0000105	histidine biosynthetic process	biological_process	0.16054	1	2	334	37	20834	c39856_g1,c34517_g1
GO:0015976	carbon utilization	biological_process	0.16158	1	3	334	96	20834	c59551_g1,c35136_g1,c10866_g1
GO:0032561	guanyl ribonucleotide binding	molecular_function	0.16198	1	12	334	488	20834	c50381_g1,c38896_g1,c38901_g1,c25065_g1,c33388_g1,c30597_g1,c30623_g2,c49337_g1,c28409_g1,c39021_g1,c39646_g1,c25575_g1
GO:0006793	phosphorus metabolic process	biological_process	0.16292	1	50	334	2445	20834	c61037_g1,c38839_g1,c20564_g1,c32460_g2,c45180_g1,c44181_g1,c39245_g1,c25455_g1,c34517_g1,c49233_g1,c33984_g1,c60566_g1,c24953_g2,c22381_g1,c27149_g1,c1037_g1,c26392_g1,c33106_g1,c54543_g1,c34545_g1,c32417_g2,c31052_g1,c10866_g1,c60922_g1,c44339_g1,c54536_g1,c19936_g1,c39576_g1,c38653_g1,c21466_g1,c22689_g1,c24894_g1,c39724_g1,c28311_g1,c33021_g2,c60314_g1,c21820_g1,c30376_g1,c29684_g2,c28268_g2,…
GO:0008218	bioluminescence	biological_process	0.16315	1	1	334	9	20834	c25186_g1
GO:1990267	response to transition metal nanoparticle	biological_process	0.16473	1	1	334	9	20834	c22431_g1
GO:0042558	pteridine-containing compound metabolic process	biological_process	0.16483	1	3	334	79	20834	c49233_g1,c33245_g1,c38940_g1
GO:0035821	modification of morphology or physiology of other organism	biological_process	0.16517	1	3	334	80	20834	c38666_g1,c29806_g1,c33651_g1
GO:0051801	cytolysis in other organism involved in symbiotic interaction	biological_process	0.16688	1	1	334	10	20834	c38666_g1
GO:0051818	disruption of cells of other organism involved in symbiotic interaction	biological_process	0.16688	1	1	334	10	20834	c38666_g1
GO:0051883	killing of cells in other organism involved in symbiotic interaction	biological_process	0.16688	1	1	334	10	20834	c38666_g1
GO:0052331	hemolysis in other organism involved in symbiotic interaction	biological_process	0.16688	1	1	334	10	20834	c38666_g1
GO:0045333	cellular respiration	biological_process	0.16734	1	6	334	221	20834	c20564_g1,c49233_g1,c23299_g1,c33755_g1,c33245_g1,c35136_g1
GO:0051252	regulation of RNA metabolic process	biological_process	0.16743	1	37	334	1778	20834	c28268_g2,c49337_g1,c45063_g1,c5638_g1,c38661_g1,c24894_g1,c44256_g1,c25475_g1,c31857_g1,c8889_g1,c33777_g1,c33171_g2,c25065_g1,c59850_g1,c23961_g1,c10876_g1,c15464_g1,c28962_g2,c33852_g1,c44576_g1,c49928_g1,c16456_g2,c40525_g1,c44171_g1,c14111_g2,c60319_g1,c55622_g1,c24596_g2,c26879_g1,c54468_g1,c23849_g1,c23299_g1,c30623_g2,c50089_g1,c32417_g2,c54543_g1,c44335_g1
GO:0072528	pyrimidine-containing compound biosynthetic process	biological_process	0.17304	1	3	334	72	20834	c28268_g2,c34517_g1,c39856_g1
GO:0006635	fatty acid beta-oxidation	biological_process	0.17366	1	1	334	9	20834	c60314_g1
GO:0009062	fatty acid catabolic process	biological_process	0.17366	1	1	334	9	20834	c60314_g1
GO:0019395	fatty acid oxidation	biological_process	0.17366	1	1	334	9	20834	c60314_g1
GO:0034440	lipid oxidation	biological_process	0.17366	1	1	334	9	20834	c60314_g1
GO:0048584	positive regulation of response to stimulus	biological_process	0.17378	1	1	334	10	20834	c23961_g1
GO:0016872	intramolecular lyase activity	molecular_function	0.17403	1	1	334	16	20834	c38653_g1
GO:0042451	purine nucleoside biosynthetic process	biological_process	0.17464	1	5	334	192	20834	c24894_g1,c39970_g1,c24924_g1,c29684_g2,c19353_g1
GO:0046129	purine ribonucleoside biosynthetic process	biological_process	0.17464	1	5	334	192	20834	c19353_g1,c29684_g2,c24894_g1,c39970_g1,c24924_g1
GO:0006547	histidine metabolic process	biological_process	0.17491	1	2	334	40	20834	c34517_g1,c39856_g1
GO:0052803	imidazole-containing compound metabolic process	biological_process	0.17491	1	2	334	40	20834	c34517_g1,c39856_g1
GO:0045259	proton-transporting ATP synthase complex	cellular_component	0.17553	1	4	334	137	20834	c19353_g1,c24894_g1,c39970_g1,c24924_g1
GO:0015995	chlorophyll biosynthetic process	biological_process	0.17573	1	5	334	135	20834	c25065_g1,c38896_g1,c50381_g1,c33777_g1,c44335_g1
GO:2000112	regulation of cellular macromolecule biosynthetic process	biological_process	0.17687	1	37	334	1785	20834	c15464_g1,c33171_g2,c25065_g1,c59850_g1,c23961_g1,c10876_g1,c33852_g1,c44576_g1,c28962_g2,c49337_g1,c45063_g1,c5638_g1,c28268_g2,c8889_g1,c33777_g1,c38661_g1,c44256_g1,c24894_g1,c25475_g1,c23299_g1,c30623_g2,c23849_g1,c49871_g1,c54543_g1,c44335_g1,c50089_g1,c32417_g2,c44171_g1,c49928_g1,c16456_g2,c40525_g1,c54468_g1,c55622_g1,c60319_g1,c14111_g2,c24596_g2,c26879_g1
GO:0010468	regulation of gene expression	biological_process	0.17729	1	38	334	1832	20834	c33777_g1,c8889_g1,c25475_g1,c44256_g1,c24894_g1,c38661_g1,c5638_g1,c45063_g1,c49337_g1,c55745_g1,c28268_g2,c44576_g1,c33852_g1,c28962_g2,c15464_g1,c10876_g1,c59850_g1,c23961_g1,c25065_g1,c33171_g2,c54468_g1,c26879_g1,c60319_g1,c55622_g1,c14111_g2,c24596_g2,c44171_g1,c40525_g1,c16456_g2,c49928_g1,c44335_g1,c54543_g1,c32417_g2,c50089_g1,c30623_g2,c23299_g1,c49871_g1,c23849_g1
GO:0042221	response to chemical	biological_process	0.17771	1	7	334	270	20834	c49405_g1,c22431_g1,c60887_g1,c23961_g1,c22937_g2,c699_g1,c38940_g1
GO:0008037	cell recognition	biological_process	0.17807	1	2	334	30	20834	c30376_g1,c24953_g2
GO:0006879	cellular iron ion homeostasis	biological_process	0.17832	1	1	334	12	20834	c34126_g1
GO:0046916	cellular transition metal ion homeostasis	biological_process	0.17832	1	1	334	12	20834	c34126_g1
GO:0055072	iron ion homeostasis	biological_process	0.17832	1	1	334	12	20834	c34126_g1
GO:0009987	cellular process	biological_process	0.17861	1	205	334	11753	20834	c39833_g1,c61037_g1,c39245_g1,c28810_g2,c49282_g1,c22937_g2,c49233_g1,c24893_g3,c44171_g1,c31886_g1,c26392_g1,c16456_g2,c22381_g1,c6938_g1,c44335_g1,c44554_g1,c34545_g1,c54727_g1,c39021_g1,c60455_g1,c30623_g2,c49306_g1,c27509_g1,c31052_g1,c33628_g1,c10845_g1,c44101_g1,c31857_g1,c33755_g1,c32386_g1,c21268_g1,c24894_g1,c38661_g1,c25475_g1,c2963_g1,c44709_g1,c28311_g1,c39724_g1,c44228_g1,c54563_g1,c…
GO:0006909	phagocytosis	biological_process	0.17925	1	1	334	9	20834	c2963_g1
GO:0006200	obsolete ATP catabolic process	biological_process	0.1806	1	1	334	9	20834	c39970_g1
GO:0009889	regulation of biosynthetic process	biological_process	0.18164	1	37	334	1791	20834	c28268_g2,c5638_g1,c45063_g1,c49337_g1,c25475_g1,c44256_g1,c24894_g1,c38661_g1,c33777_g1,c8889_g1,c10876_g1,c59850_g1,c23961_g1,c25065_g1,c33171_g2,c15464_g1,c28962_g2,c44576_g1,c33852_g1,c40525_g1,c16456_g2,c49928_g1,c44171_g1,c26879_g1,c60319_g1,c55622_g1,c24596_g2,c14111_g2,c54468_g1,c49871_g1,c23849_g1,c30623_g2,c23299_g1,c32417_g2,c50089_g1,c44335_g1,c54543_g1
GO:0010556	regulation of macromolecule biosynthetic process	biological_process	0.18164	1	37	334	1791	20834	c28268_g2,c45063_g1,c5638_g1,c49337_g1,c25475_g1,c38661_g1,c44256_g1,c24894_g1,c8889_g1,c33777_g1,c10876_g1,c33171_g2,c25065_g1,c59850_g1,c23961_g1,c15464_g1,c28962_g2,c33852_g1,c44576_g1,c40525_g1,c49928_g1,c16456_g2,c44171_g1,c60319_g1,c24596_g2,c55622_g1,c14111_g2,c26879_g1,c54468_g1,c49871_g1,c23849_g1,c23299_g1,c30623_g2,c32417_g2,c50089_g1,c44335_g1,c54543_g1
GO:0031326	regulation of cellular biosynthetic process	biological_process	0.18164	1	37	334	1791	20834	c15464_g1,c59850_g1,c23961_g1,c33171_g2,c25065_g1,c10876_g1,c44576_g1,c33852_g1,c28962_g2,c49337_g1,c5638_g1,c45063_g1,c28268_g2,c33777_g1,c8889_g1,c24894_g1,c44256_g1,c38661_g1,c25475_g1,c30623_g2,c23299_g1,c49871_g1,c23849_g1,c54543_g1,c44335_g1,c50089_g1,c32417_g2,c44171_g1,c16456_g2,c49928_g1,c40525_g1,c54468_g1,c26879_g1,c55622_g1,c60319_g1,c24596_g2,c14111_g2
GO:0016413	O-acetyltransferase activity	molecular_function	0.18174	1	1	334	13	20834	c31631_g1
GO:0016054	organic acid catabolic process	biological_process	0.18275	1	5	334	155	20834	c31886_g1,c60314_g1,c59663_g1,c54536_g1,c49282_g1
GO:0046395	carboxylic acid catabolic process	biological_process	0.18275	1	5	334	155	20834	c60314_g1,c31886_g1,c49282_g1,c54536_g1,c59663_g1
GO:0031554	regulation of DNA-templated transcription, termination	biological_process	0.18389	1	1	334	14	20834	c28268_g2
GO:0019219	regulation of nucleobase-containing compound metabolic process	biological_process	0.18615	1	37	334	1800	20834	c31857_g1,c33777_g1,c8889_g1,c44256_g1,c24894_g1,c38661_g1,c25475_g1,c49337_g1,c5638_g1,c45063_g1,c28268_g2,c44576_g1,c33852_g1,c28962_g2,c15464_g1,c23961_g1,c59850_g1,c25065_g1,c33171_g2,c10876_g1,c54468_g1,c26879_g1,c60319_g1,c55622_g1,c14111_g2,c24596_g2,c44171_g1,c16456_g2,c49928_g1,c40525_g1,c54543_g1,c44335_g1,c50089_g1,c32417_g2,c30623_g2,c23299_g1,c23849_g1
GO:0051171	regulation of nitrogen compound metabolic process	biological_process	0.18615	1	37	334	1800	20834	c23849_g1,c23299_g1,c30623_g2,c50089_g1,c32417_g2,c54543_g1,c44335_g1,c49928_g1,c16456_g2,c40525_g1,c44171_g1,c55622_g1,c60319_g1,c24596_g2,c14111_g2,c26879_g1,c54468_g1,c25065_g1,c33171_g2,c23961_g1,c59850_g1,c10876_g1,c15464_g1,c28962_g2,c33852_g1,c44576_g1,c28268_g2,c49337_g1,c45063_g1,c5638_g1,c38661_g1,c24894_g1,c44256_g1,c25475_g1,c31857_g1,c8889_g1,c33777_g1
GO:0005876	spindle microtubule	cellular_component	0.18738	1	1	334	11	20834	c33777_g1
GO:0006091	generation of precursor metabolites and energy	biological_process	0.18886	1	11	334	509	20834	c49233_g1,c27509_g1,c23299_g1,c10866_g1,c33245_g1,c20564_g1,c33755_g1,c59551_g1,c30509_g1,c54552_g1,c35136_g1
GO:0016634	oxidoreductase activity, acting on the CH-CH group of donors, oxygen as acceptor	molecular_function	0.19015	1	1	334	11	20834	c60314_g1
GO:0008199	ferric iron binding	molecular_function	0.19045	1	1	334	15	20834	c34126_g1
GO:0044179	hemolysis in other organism	biological_process	0.19157	1	1	334	11	20834	c38666_g1
GO:0005753	mitochondrial proton-transporting ATP synthase complex	cellular_component	0.19186	1	3	334	92	20834	c19353_g1,c39970_g1,c24894_g1
GO:0044238	primary metabolic process	biological_process	0.19301	1	168	334	9379	20834	c39011_g1,c15464_g1,c52173_g1,c56036_g1,c33245_g1,c34262_g1,c25065_g1,c59850_g1,c39970_g1,c19353_g1,c20809_g1,c19936_g1,c30325_g1,c22431_g1,c33777_g1,c33206_g2,c59722_g1,c44256_g1,c22469_g2,c29386_g1,c5638_g1,c50381_g1,c28268_g2,c30017_g1,c30563_g1,c28189_g1,c32417_g2,c10866_g1,c30191_g1,c33726_g1,c49871_g1,c54536_g1,c23849_g1,c32048_g1,c38839_g1,c45180_g1,c59899_g1,c54468_g1,c25455_g1,c34517_g1,…
GO:0055076	transition metal ion homeostasis	biological_process	0.19378	1	1	334	14	20834	c34126_g1
GO:0006013	mannose metabolic process	biological_process	0.19391	1	3	334	100	20834	c59551_g1,c22276_g3,c10866_g1
GO:0019354	siroheme biosynthetic process	biological_process	0.19453	1	2	334	40	20834	c24259_g1,c30563_g1
GO:0043115	precorrin-2 dehydrogenase activity	molecular_function	0.19453	1	2	334	40	20834	c24259_g1,c30563_g1
GO:0046156	siroheme metabolic process	biological_process	0.19453	1	2	334	40	20834	c30563_g1,c24259_g1
GO:0022414	reproductive process	biological_process	0.19714	1	3	334	81	20834	c24953_g2,c30376_g1,c33755_g1
GO:0048511	rhythmic process	biological_process	0.19735	1	1	334	15	20834	c23299_g1
GO:0009152	purine ribonucleotide biosynthetic process	biological_process	0.1974	1	5	334	186	20834	c19353_g1,c29684_g2,c24894_g1,c39970_g1,c24924_g1
GO:0044706	multi-multicellular organism process	biological_process	0.19792	1	2	334	34	20834	c24953_g2,c30376_g1
GO:0006974	cellular response to DNA damage stimulus	biological_process	0.20048	1	11	334	431	20834	c4558_g1,c25065_g1,c50381_g1,c38896_g1,c20564_g1,c32460_g2,c33777_g1,c28189_g1,c50437_g1,c22937_g2,c14111_g2
GO:0007166	cell surface receptor signaling pathway	biological_process	0.20055	1	7	334	260	20834	c23961_g1,c15541_g1,c6938_g1,c21670_g1,c30623_g2,c60887_g1,c44181_g1
GO:0042398	cellular modified amino acid biosynthetic process	biological_process	0.20062	1	5	334	181	20834	c38940_g1,c30563_g1,c49282_g1,c33245_g1,c49233_g1
GO:0004672	protein kinase activity	molecular_function	0.20066	1	28	334	1270	20834	c32417_g2,c34545_g1,c11011_g1,c33864_g1,c22381_g3,c10866_g1,c31052_g1,c22689_g1,c25455_g1,c44181_g1,c21466_g1,c32460_g2,c38839_g1,c39576_g1,c19936_g1,c33106_g1,c1037_g1,c26392_g1,c27149_g1,c22381_g1,c24953_g2,c30376_g1,c60566_g1,c33021_g2,c28311_g1,c39724_g1,c33984_g1,c49233_g1
GO:0007631	feeding behavior	biological_process	0.20152	1	1	334	11	20834	c23961_g1
GO:0032102	negative regulation of response to external stimulus	biological_process	0.20171	1	1	334	15	20834	c23961_g1
GO:1901681	sulfur compound binding	molecular_function	0.20175	1	2	334	41	20834	c33755_g1,c4558_g1
GO:0009617	response to bacterium	biological_process	0.20277	1	2	334	50	20834	c23966_g1,c6077_g2
GO:0042742	defense response to bacterium	biological_process	0.20277	1	2	334	50	20834	c6077_g2,c23966_g1
GO:0016407	acetyltransferase activity	molecular_function	0.20372	1	3	334	88	20834	c28311_g1,c31631_g1,c44335_g1
GO:0016161	beta-amylase activity	molecular_function	0.20452	1	1	334	11	20834	c34262_g1
GO:0009156	ribonucleoside monophosphate biosynthetic process	biological_process	0.20486	1	5	334	183	20834	c19353_g1,c29684_g2,c24924_g1,c39970_g1,c24894_g1
GO:0004089	carbonate dehydratase activity	molecular_function	0.20593	1	1	334	14	20834	c24893_g3
GO:0046912	transferase activity, transferring acyl groups, acyl groups converted into alkyl on transfer	molecular_function	0.20681	1	1	334	14	20834	c44228_g1
GO:0008661	1-deoxy-D-xylulose-5-phosphate synthase activity	molecular_function	0.20696	1	1	334	12	20834	c4558_g1
GO:0016744	transferase activity, transferring aldehyde or ketonic groups	molecular_function	0.20696	1	1	334	12	20834	c4558_g1
GO:0045263	proton-transporting ATP synthase complex, coupling factor F(o)	cellular_component	0.20874	1	3	334	102	20834	c19353_g1,c24924_g1,c24894_g1
GO:0032801	receptor catabolic process	biological_process	0.20992	1	1	334	12	20834	c23299_g1
GO:0019089	transmission of virus	biological_process	0.2102	1	1	334	15	20834	c22339_g1
GO:0044007	dissemination or transmission of symbiont from host	biological_process	0.2102	1	1	334	15	20834	c22339_g1
GO:0051821	dissemination or transmission of organism from other organism involved in symbiotic interaction	biological_process	0.2102	1	1	334	15	20834	c22339_g1
GO:0019438	aromatic compound biosynthetic process	biological_process	0.21041	1	52	334	2652	20834	c54468_g1,c34517_g1,c29590_g2,c26879_g1,c60319_g1,c55622_g1,c14111_g2,c24596_g2,c49233_g1,c44171_g1,c16456_g2,c49928_g1,c40525_g1,c54543_g1,c39856_g1,c44335_g1,c50089_g1,c30563_g1,c32417_g2,c30623_g2,c24259_g1,c23299_g1,c23849_g1,c30325_g1,c33777_g1,c8889_g1,c24894_g1,c44256_g1,c38661_g1,c25475_g1,c49337_g1,c5638_g1,c45063_g1,c38896_g1,c50381_g1,c29684_g2,c28268_g2,c44576_g1,c33852_g1,c38781_g1,c…
GO:0006576	cellular biogenic amine metabolic process	biological_process	0.21186	1	6	334	227	20834	c28409_g1,c40525_g1,c34517_g1,c54536_g1,c38896_g1,c49282_g1
GO:0051716	cellular response to stimulus	biological_process	0.2128	1	36	334	1735	20834	c33777_g1,c50381_g1,c38896_g1,c29684_g2,c33388_g1,c60314_g1,c4558_g1,c46281_g1,c24918_g1,c23961_g1,c25065_g1,c38901_g1,c699_g1,c60887_g1,c22937_g2,c50437_g1,c14111_g2,c38839_g1,c20564_g1,c32460_g2,c44181_g1,c16456_g2,c1037_g1,c6938_g1,c15541_g1,c49233_g1,c60566_g1,c23844_g1,c28189_g1,c21290_g1,c10845_g1,c21670_g1,c30623_g2,c31052_g1,c49306_g1,c29123_g1
GO:0006164	purine nucleotide biosynthetic process	biological_process	0.21305	1	5	334	189	20834	c19353_g1,c29684_g2,c39970_g1,c24894_g1,c24924_g1
GO:0018130	heterocycle biosynthetic process	biological_process	0.21508	1	53	334	2702	20834	c34517_g1,c29590_g2,c24596_g2,c60319_g1,c55622_g1,c14111_g2,c26879_g1,c54468_g1,c49928_g1,c16456_g2,c40525_g1,c49233_g1,c44171_g1,c30563_g1,c50089_g1,c32417_g2,c54543_g1,c39856_g1,c44335_g1,c23849_g1,c23299_g1,c30623_g2,c24259_g1,c38661_g1,c44256_g1,c24894_g1,c59663_g1,c25475_g1,c30325_g1,c8889_g1,c33777_g1,c29684_g2,c38896_g1,c50381_g1,c28268_g2,c49337_g1,c45063_g1,c5638_g1,c24924_g1,c28962_g2,c…
GO:0009605	response to external stimulus	biological_process	0.21523	1	4	334	151	20834	c23966_g1,c6077_g2,c23961_g1,c10845_g1
GO:0009664	plant-type cell wall organization	biological_process	0.21528	1	1	334	19	20834	c60455_g1
GO:0071669	plant-type cell wall organization or biogenesis	biological_process	0.21528	1	1	334	19	20834	c60455_g1
GO:0044282	small molecule catabolic process	biological_process	0.21564	1	5	334	164	20834	c59663_g1,c49282_g1,c54536_g1,c60314_g1,c31886_g1
GO:0009124	nucleoside monophosphate biosynthetic process	biological_process	0.21685	1	5	334	189	20834	c39970_g1,c24894_g1,c24924_g1,c29684_g2,c19353_g1
GO:0044106	cellular amine metabolic process	biological_process	0.21773	1	6	334	230	20834	c49282_g1,c34517_g1,c54536_g1,c38896_g1,c40525_g1,c28409_g1
GO:0043112	receptor metabolic process	biological_process	0.22027	1	1	334	14	20834	c23299_g1
GO:0016298	lipase activity	molecular_function	0.22028	1	3	334	90	20834	c26421_g1,c54727_g1,c59716_g1
GO:0019842	vitamin binding	molecular_function	0.22153	1	2	334	41	20834	c33755_g1,c4558_g1
GO:0072329	monocarboxylic acid catabolic process	biological_process	0.2219	1	1	334	11	20834	c60314_g1
GO:0005984	disaccharide metabolic process	biological_process	0.22217	1	7	334	326	20834	c54563_g1,c32460_g2,c54401_g1,c54552_g1,c34262_g1,c30509_g1,c32076_g3
GO:0032101	regulation of response to external stimulus	biological_process	0.22248	1	1	334	18	20834	c23961_g1
GO:0030151	molybdenum ion binding	molecular_function	0.22255	1	1	334	13	20834	c15553_g1
GO:0006534	cysteine metabolic process	biological_process	0.22329	1	1	334	13	20834	c31631_g1
GO:0006637	acyl-CoA metabolic process	biological_process	0.22343	1	1	334	17	20834	c60314_g1
GO:0035383	thioester metabolic process	biological_process	0.22343	1	1	334	17	20834	c60314_g1
GO:0051301	cell division	biological_process	0.2242	1	5	334	171	20834	c38901_g1,c38661_g1,c38896_g1,c10876_g1,c33388_g1
GO:0008610	lipid biosynthetic process	biological_process	0.22448	1	17	334	719	20834	c49233_g1,c60566_g1,c4558_g1,c32697_g3,c55745_g1,c38653_g1,c38839_g1,c61037_g1,c39245_g1,c39055_g1,c49282_g1,c35136_g1,c31052_g1,c54536_g1,c20809_g1,c54543_g1,c26915_g1
GO:0009163	nucleoside biosynthetic process	biological_process	0.22552	1	5	334	207	20834	c29684_g2,c39970_g1,c24894_g1,c24924_g1,c19353_g1
GO:0042455	ribonucleoside biosynthetic process	biological_process	0.22552	1	5	334	207	20834	c19353_g1,c29684_g2,c39970_g1,c24924_g1,c24894_g1
GO:0007154	cell communication	biological_process	0.22575	1	28	334	1340	20834	c24953_g2,c6938_g1,c29684_g2,c15541_g1,c50381_g1,c1037_g1,c16456_g2,c33388_g1,c49233_g1,c60314_g1,c30376_g1,c60566_g1,c38839_g1,c44181_g1,c38901_g1,c24918_g1,c23961_g1,c21290_g1,c10845_g1,c21670_g1,c31052_g1,c49306_g1,c30623_g2,c60887_g1,c29123_g1,c23844_g1,c28189_g1,c46281_g1
GO:0008146	sulfotransferase activity	molecular_function	0.22696	1	1	334	13	20834	c32538_g1
GO:0006568	tryptophan metabolic process	biological_process	0.22772	1	4	334	143	20834	c40525_g1,c34517_g1,c54536_g1,c49282_g1
GO:0006586	indolalkylamine metabolic process	biological_process	0.22772	1	4	334	143	20834	c40525_g1,c54536_g1,c34517_g1,c49282_g1
GO:0032501	multicellular organismal process	biological_process	0.22775	1	7	334	277	20834	c1037_g1,c23961_g1,c23844_g1,c60552_g1,c24953_g2,c30376_g1,c33755_g1
GO:0007283	spermatogenesis	biological_process	0.22806	1	1	334	17	20834	c33755_g1
GO:0048232	male gamete generation	biological_process	0.22806	1	1	334	17	20834	c33755_g1
GO:0060255	regulation of macromolecule metabolic process	biological_process	0.2288	1	40	334	2004	20834	c33777_g1,c8889_g1,c31857_g1,c25475_g1,c44256_g1,c24894_g1,c38661_g1,c5638_g1,c45063_g1,c49337_g1,c55745_g1,c28268_g2,c44576_g1,c33852_g1,c28962_g2,c15464_g1,c10876_g1,c23961_g1,c59850_g1,c33171_g2,c25065_g1,c54468_g1,c26879_g1,c60319_g1,c14111_g2,c55622_g1,c24596_g2,c44171_g1,c40525_g1,c16456_g2,c49928_g1,c44335_g1,c54543_g1,c32417_g2,c50089_g1,c28189_g1,c30623_g2,c23299_g1,c49871_g1,c23849_g1
GO:0003993	acid phosphatase activity	molecular_function	0.23107	1	1	334	15	20834	c699_g1
GO:0019497	hexachlorocyclohexane metabolic process	biological_process	0.23107	1	1	334	15	20834	c699_g1
GO:0043604	amide biosynthetic process	biological_process	0.23132	1	5	334	179	20834	c30563_g1,c49282_g1,c33245_g1,c38940_g1,c49233_g1
GO:0004470	malic enzyme activity	molecular_function	0.23138	1	1	334	15	20834	c35136_g1
GO:0004471	malate dehydrogenase (decarboxylating) (NAD+) activity	molecular_function	0.23138	1	1	334	15	20834	c35136_g1
GO:0006108	malate metabolic process	biological_process	0.23138	1	1	334	15	20834	c35136_g1
GO:0008033	tRNA processing	biological_process	0.23232	1	7	334	239	20834	c26915_g1,c49282_g1,c25065_g1,c50381_g1,c38896_g1,c34517_g1,c35136_g1
GO:0016841	ammonia-lyase activity	molecular_function	0.23263	1	1	334	21	20834	c60054_g1
GO:0051239	regulation of multicellular organismal process	biological_process	0.23449	1	1	334	21	20834	c60552_g1
GO:0005657	replication fork	cellular_component	0.23449	1	6	334	202	20834	c30325_g1,c33777_g1,c50381_g1,c38896_g1,c25065_g1,c39021_g1
GO:0004506	squalene monooxygenase activity	molecular_function	0.23579	1	1	334	17	20834	c35136_g1
GO:0008219	cell death	biological_process	0.2366	1	2	334	49	20834	c34231_g1,c28189_g1
GO:0016265	death	biological_process	0.2366	1	2	334	49	20834	c28189_g1,c34231_g1
GO:0016615	malate dehydrogenase activity	molecular_function	0.23738	1	1	334	17	20834	c35136_g1
GO:0006537	glutamate biosynthetic process	biological_process	0.23767	1	1	334	17	20834	c59663_g1
GO:0006796	phosphate-containing compound metabolic process	biological_process	0.23853	1	48	334	2424	20834	c22381_g3,c59599_g1,c33864_g1,c39970_g1,c23961_g1,c11011_g1,c19353_g1,c24924_g1,c59551_g1,c32076_g3,c28311_g1,c39724_g1,c30376_g1,c33021_g2,c29684_g2,c28268_g2,c38653_g1,c39576_g1,c19936_g1,c21466_g1,c22689_g1,c24894_g1,c31052_g1,c10866_g1,c54536_g1,c44339_g1,c60922_g1,c54543_g1,c34545_g1,c32417_g2,c33984_g1,c49233_g1,c60566_g1,c27149_g1,c26392_g1,c1037_g1,c24953_g2,c22381_g1,c33106_g1,c20564_g1,…
GO:0009888	tissue development	biological_process	0.23855	1	1	334	16	20834	c25455_g1
GO:0016820	hydrolase activity, acting on acid anhydrides, catalyzing transmembrane movement of substances	molecular_function	0.23879	1	5	334	194	20834	c38901_g1,c29684_g2,c33388_g1,c30623_g2,c39646_g1
GO:0004003	ATP-dependent DNA helicase activity	molecular_function	0.24024	1	1	334	15	20834	c39021_g1
GO:0033014	tetrapyrrole biosynthetic process	biological_process	0.24352	1	7	334	249	20834	c30563_g1,c25065_g1,c38896_g1,c50381_g1,c33777_g1,c44335_g1,c24259_g1
GO:1902600	hydrogen ion transmembrane transport	biological_process	0.24513	1	7	334	305	20834	c33777_g1,c33073_g1,c38661_g1,c29684_g2,c24894_g1,c24924_g1,c19353_g1
GO:0006807	nitrogen compound metabolic process	biological_process	0.24655	1	102	334	5581	20834	c50381_g1,c28268_g2,c49337_g1,c5638_g1,c44256_g1,c33704_g1,c28409_g1,c30325_g1,c33777_g1,c8889_g1,c22431_g1,c59850_g1,c39970_g1,c33245_g1,c56036_g1,c25065_g1,c699_g1,c19353_g1,c15464_g1,c59599_g1,c52173_g1,c59551_g1,c38781_g1,c28962_g2,c44576_g1,c33852_g1,c49928_g1,c60566_g1,c34517_g1,c50437_g1,c55622_g1,c20564_g1,c45180_g1,c54468_g1,c32460_g2,c44181_g1,c44339_g1,c54536_g1,c44848_g1,c23849_g1,c31…
GO:0006629	lipid metabolic process	biological_process	0.24689	1	26	334	1189	20834	c54727_g1,c44230_g1,c54543_g1,c26915_g1,c30017_g1,c32048_g1,c20809_g1,c54536_g1,c59716_g1,c44618_g1,c31052_g1,c35136_g1,c39055_g1,c49282_g1,c39245_g1,c38653_g1,c38839_g1,c61037_g1,c55745_g1,c55449_g1,c32697_g3,c60566_g1,c60314_g1,c26421_g1,c4558_g1,c49233_g1
GO:0044237	cellular metabolic process	biological_process	0.24692	1	162	334	9184	20834	c55449_g1,c49928_g1,c32697_g3,c26421_g1,c60566_g1,c34517_g1,c55622_g1,c38839_g1,c45180_g1,c54468_g1,c25455_g1,c33726_g1,c25186_g1,c54536_g1,c23849_g1,c49871_g1,c32048_g1,c10866_g1,c30191_g1,c30563_g1,c28189_g1,c32417_g2,c30017_g1,c50381_g1,c28268_g2,c29386_g1,c5638_g1,c44256_g1,c59722_g1,c19936_g1,c30325_g1,c22431_g1,c33777_g1,c33245_g1,c56036_g1,c25065_g1,c34262_g1,c39970_g1,c59850_g1,c19353_g1,…
GO:0080090	regulation of primary metabolic process	biological_process	0.24718	1	39	334	1974	20834	c44171_g1,c49928_g1,c16456_g2,c40525_g1,c54468_g1,c60319_g1,c55622_g1,c24596_g2,c14111_g2,c26879_g1,c23299_g1,c30623_g2,c49871_g1,c23849_g1,c54543_g1,c44335_g1,c28189_g1,c50089_g1,c32417_g2,c49337_g1,c45063_g1,c5638_g1,c28268_g2,c31857_g1,c8889_g1,c33777_g1,c38661_g1,c44256_g1,c24894_g1,c25475_g1,c15464_g1,c33171_g2,c25065_g1,c59850_g1,c23961_g1,c10876_g1,c33852_g1,c44576_g1,c28962_g2
GO:0045156	electron transporter, transferring electrons within the cyclic electron transport pathway of photosynthesis activity	molecular_function	0.2475	1	1	334	17	20834	c27509_g1
GO:0042196	chlorinated hydrocarbon metabolic process	biological_process	0.25391	1	1	334	18	20834	c699_g1
GO:0042197	halogenated hydrocarbon metabolic process	biological_process	0.25391	1	1	334	18	20834	c699_g1
GO:0098542	defense response to other organism	biological_process	0.25708	1	2	334	64	20834	c23966_g1,c6077_g2
GO:0030312	external encapsulating structure	cellular_component	0.25726	1	3	334	125	20834	c28810_g2,c50780_g1,c60455_g1
GO:0000156	phosphorelay response regulator activity	molecular_function	0.25885	1	2	334	49	20834	c16456_g2,c23961_g1
GO:0009308	amine metabolic process	biological_process	0.25908	1	6	334	248	20834	c49282_g1,c38896_g1,c54536_g1,c34517_g1,c40525_g1,c28409_g1
GO:0005852	eukaryotic translation initiation factor 3 complex	cellular_component	0.25946	1	1	334	17	20834	c49871_g1
GO:0033179	proton-transporting V-type ATPase, V0 domain	cellular_component	0.25949	1	3	334	103	20834	c38661_g1,c29684_g2,c33777_g1
GO:0017150	tRNA dihydrouridine synthase activity	molecular_function	0.26024	1	1	334	14	20834	c34517_g1
GO:0040007	growth	biological_process	0.26129	1	2	334	58	20834	c21290_g1,c25455_g1
GO:0072522	purine-containing compound biosynthetic process	biological_process	0.26267	1	5	334	213	20834	c19353_g1,c24894_g1,c39970_g1,c24924_g1,c29684_g2
GO:0044271	cellular nitrogen compound biosynthetic process	biological_process	0.26282	1	53	334	2753	20834	c44171_g1,c49233_g1,c40525_g1,c16456_g2,c49928_g1,c54468_g1,c26879_g1,c14111_g2,c60319_g1,c55622_g1,c24596_g2,c29590_g2,c34517_g1,c49282_g1,c30623_g2,c24259_g1,c23299_g1,c23849_g1,c44335_g1,c39856_g1,c54543_g1,c32417_g2,c50089_g1,c30563_g1,c5638_g1,c45063_g1,c49337_g1,c28268_g2,c50381_g1,c38896_g1,c29684_g2,c33777_g1,c8889_g1,c30325_g1,c25475_g1,c24894_g1,c44256_g1,c38661_g1,c15464_g1,c10876_g1,c…
GO:0019900	kinase binding	molecular_function	0.26376	1	1	334	17	20834	c49901_g1
GO:0019901	protein kinase binding	molecular_function	0.26376	1	1	334	17	20834	c49901_g1
GO:0009165	nucleotide biosynthetic process	biological_process	0.26416	1	6	334	250	20834	c29684_g2,c39970_g1,c24924_g1,c24894_g1,c19353_g1,c28268_g2
GO:0030493	bacteriochlorophyll metabolic process	biological_process	0.26433	1	1	334	17	20834	c44335_g1
GO:0030494	bacteriochlorophyll biosynthetic process	biological_process	0.26433	1	1	334	17	20834	c44335_g1
GO:0048878	chemical homeostasis	biological_process	0.26567	1	2	334	64	20834	c34126_g1,c23961_g1
GO:0004402	histone acetyltransferase activity	molecular_function	0.26644	1	1	334	18	20834	c44335_g1
GO:0090595	acetyl-CoA:L-lysine N6-acetyltransferase	molecular_function	0.26644	1	1	334	18	20834	c44335_g1
GO:0044255	cellular lipid metabolic process	biological_process	0.26658	1	20	334	883	20834	c60314_g1,c4558_g1,c26421_g1,c60566_g1,c49233_g1,c55449_g1,c38839_g1,c38653_g1,c35136_g1,c39055_g1,c49282_g1,c31052_g1,c20809_g1,c32048_g1,c59716_g1,c54536_g1,c30017_g1,c26915_g1,c44230_g1,c54727_g1
GO:0033643	host cell part	cellular_component	0.26997	1	3	334	101	20834	c40525_g1,c59850_g1,c23299_g1
GO:0016740	transferase activity	molecular_function	0.27038	1	79	334	4139	20834	c28810_g2,c50780_g1,c54552_g1,c31886_g1,c49233_g1,c33984_g1,c33106_g1,c32878_g1,c22381_g1,c32766_g1,c4559_g1,c26392_g1,c1037_g1,c54386_g1,c44335_g1,c34545_g1,c22469_g1,c22339_g1,c31052_g1,c30623_g2,c32593_g2,c21268_g1,c6255_g1,c32683_g1,c54563_g1,c4558_g1,c44228_g1,c21700_g1,c39724_g1,c28311_g1,c55745_g1,c49719_g1,c38896_g1,c32076_g3,c33864_g1,c29757_g1,c22381_g3,c11011_g1,c44181_g1,c32460_g2,c25…
GO:0034702	ion channel complex	cellular_component	0.2713	1	1	334	20	20834	c34565_g1
GO:0034703	cation channel complex	cellular_component	0.2713	1	1	334	20	20834	c34565_g1
GO:0032505	reproduction of a single-celled organism	biological_process	0.27162	1	2	334	57	20834	c38661_g1,c10876_g1
GO:0043093	FtsZ-dependent cytokinesis	biological_process	0.27162	1	2	334	57	20834	c38661_g1,c10876_g1
GO:0007059	chromosome segregation	biological_process	0.27228	1	4	334	149	20834	c33388_g1,c38901_g1,c38896_g1,c33777_g1
GO:0000275	mitochondrial proton-transporting ATP synthase complex, catalytic core F(1)	cellular_component	0.2724	1	1	334	16	20834	c39970_g1
GO:0009058	biosynthetic process	biological_process	0.27276	1	94	334	5247	20834	c49871_g1,c54536_g1,c23849_g1,c24259_g1,c31631_g1,c30191_g1,c10866_g1,c32417_g2,c55286_g1,c1825_g1,c30563_g1,c39856_g1,c26915_g1,c11926_g1,c49928_g1,c32697_g3,c60566_g1,c26421_g1,c55622_g1,c34517_g1,c54468_g1,c33534_g1,c38839_g1,c20564_g1,c20809_g1,c19353_g1,c60410_g1,c59850_g1,c39970_g1,c33245_g1,c25065_g1,c59599_g1,c15464_g1,c59551_g1,c28962_g2,c38781_g1,c32680_g2,c44576_g1,c33852_g1,c28268_g2,…
GO:0046677	response to antibiotic	biological_process	0.27336	1	1	334	22	20834	c22937_g2
GO:0006351	transcription, DNA-templated	biological_process	0.27825	1	39	334	2011	20834	c26879_g1,c55622_g1,c60319_g1,c24596_g2,c14111_g2,c29590_g2,c54468_g1,c40525_g1,c16456_g2,c49928_g1,c44171_g1,c32417_g2,c50089_g1,c44335_g1,c54543_g1,c23849_g1,c30623_g2,c23299_g1,c25475_g1,c44256_g1,c24894_g1,c38661_g1,c33777_g1,c8889_g1,c30325_g1,c28268_g2,c5638_g1,c45063_g1,c49337_g1,c28962_g2,c38781_g1,c44576_g1,c33852_g1,c10876_g1,c59850_g1,c23961_g1,c25065_g1,c33171_g2,c15464_g1
GO:0097659	nucleic acid-templated transcription	biological_process	0.27825	1	39	334	2011	20834	c38661_g1,c44256_g1,c24894_g1,c25475_g1,c30325_g1,c8889_g1,c33777_g1,c28268_g2,c49337_g1,c45063_g1,c5638_g1,c28962_g2,c38781_g1,c33852_g1,c44576_g1,c33171_g2,c25065_g1,c59850_g1,c23961_g1,c10876_g1,c15464_g1,c29590_g2,c14111_g2,c60319_g1,c55622_g1,c24596_g2,c26879_g1,c54468_g1,c49928_g1,c16456_g2,c40525_g1,c44171_g1,c50089_g1,c32417_g2,c54543_g1,c44335_g1,c23849_g1,c23299_g1,c30623_g2
GO:0006720	isoprenoid metabolic process	biological_process	0.27871	1	4	334	146	20834	c26915_g1,c4558_g1,c39055_g1,c35136_g1
GO:0008299	isoprenoid biosynthetic process	biological_process	0.27871	1	4	334	146	20834	c39055_g1,c35136_g1,c26915_g1,c4558_g1
GO:0048585	negative regulation of response to stimulus	biological_process	0.27876	1	1	334	19	20834	c23961_g1
GO:0051213	dioxygenase activity	molecular_function	0.27932	1	4	334	160	20834	c6077_g2,c23844_g1,c25081_g1,c39292_g1
GO:0006083	acetate metabolic process	biological_process	0.28039	1	1	334	15	20834	c33755_g1
GO:0003333	amino acid transmembrane transport	biological_process	0.28089	1	2	334	50	20834	c6147_g1,c55574_g1
GO:0000776	kinetochore	cellular_component	0.28131	1	2	334	61	20834	c33777_g1,c32680_g2
GO:0000096	sulfur amino acid metabolic process	biological_process	0.28161	1	2	334	76	20834	c31631_g1,c30563_g1
GO:0016782	transferase activity, transferring sulfur-containing groups	molecular_function	0.28177	1	1	334	19	20834	c32538_g1
GO:0034220	ion transmembrane transport	biological_process	0.28308	1	9	334	419	20834	c33777_g1,c24924_g1,c24894_g1,c38661_g1,c55574_g1,c33073_g1,c6147_g1,c19353_g1,c29684_g2
GO:0006400	tRNA modification	biological_process	0.28337	1	3	334	94	20834	c38896_g1,c50381_g1,c25065_g1
GO:0018995	host	cellular_component	0.28404	1	3	334	103	20834	c59850_g1,c40525_g1,c23299_g1
GO:0043245	extraorganismal space	cellular_component	0.28404	1	3	334	103	20834	c23299_g1,c59850_g1,c40525_g1
GO:0043657	host cell	cellular_component	0.28404	1	3	334	103	20834	c40525_g1,c59850_g1,c23299_g1
GO:0044215	other organism	cellular_component	0.28404	1	3	334	103	20834	c40525_g1,c59850_g1,c23299_g1
GO:0044216	other organism cell	cellular_component	0.28404	1	3	334	103	20834	c40525_g1,c59850_g1,c23299_g1
GO:0044217	other organism part	cellular_component	0.28404	1	3	334	103	20834	c23299_g1,c59850_g1,c40525_g1
GO:0031683	G-protein beta/gamma-subunit complex binding	molecular_function	0.2845	1	2	334	67	20834	c30623_g2,c21670_g1
GO:0016747	transferase activity, transferring acyl groups other than amino-acyl groups	molecular_function	0.28458	1	6	334	269	20834	c20809_g1,c31564_g1,c44335_g1,c59774_g1,c28311_g1,c31631_g1
GO:0016042	lipid catabolic process	biological_process	0.28536	1	4	334	144	20834	c54727_g1,c59716_g1,c60314_g1,c26421_g1
GO:0098656	anion transmembrane transport	biological_process	0.28556	1	2	334	54	20834	c6147_g1,c55574_g1
GO:1903825	organic acid transmembrane transport	biological_process	0.28556	1	2	334	54	20834	c55574_g1,c6147_g1
GO:0009628	response to abiotic stimulus	biological_process	0.286	1	1	334	22	20834	c49405_g1
GO:1901293	nucleoside phosphate biosynthetic process	biological_process	0.28629	1	6	334	259	20834	c29684_g2,c39970_g1,c24894_g1,c24924_g1,c28268_g2,c19353_g1
GO:0042302	structural constituent of cuticle	molecular_function	0.28647	1	1	334	17	20834	c52173_g1
GO:0030162	regulation of proteolysis	biological_process	0.28685	1	1	334	17	20834	c28189_g1
GO:0006549	isoleucine metabolic process	biological_process	0.28705	1	3	334	101	20834	c49282_g1,c30563_g1,c54536_g1
GO:0006573	valine metabolic process	biological_process	0.28705	1	3	334	101	20834	c54536_g1,c49282_g1,c30563_g1
GO:0016108	tetraterpenoid metabolic process	biological_process	0.2874	1	2	334	48	20834	c35136_g1,c26915_g1
GO:0016109	tetraterpenoid biosynthetic process	biological_process	0.2874	1	2	334	48	20834	c35136_g1,c26915_g1
GO:0016116	carotenoid metabolic process	biological_process	0.2874	1	2	334	48	20834	c26915_g1,c35136_g1
GO:0016117	carotenoid biosynthetic process	biological_process	0.2874	1	2	334	48	20834	c35136_g1,c26915_g1
GO:1901606	alpha-amino acid catabolic process	biological_process	0.2879	1	4	334	142	20834	c31886_g1,c59663_g1,c49282_g1,c54536_g1
GO:0006281	DNA repair	biological_process	0.28794	1	10	334	420	20834	c32460_g2,c33777_g1,c20564_g1,c14111_g2,c50437_g1,c22937_g2,c4558_g1,c25065_g1,c50381_g1,c38896_g1
GO:0009260	ribonucleotide biosynthetic process	biological_process	0.28795	1	5	334	209	20834	c19353_g1,c24894_g1,c39970_g1,c24924_g1,c29684_g2
GO:0046390	ribose phosphate biosynthetic process	biological_process	0.28795	1	5	334	209	20834	c19353_g1,c39970_g1,c24894_g1,c24924_g1,c29684_g2
GO:0010038	response to metal ion	biological_process	0.28863	1	1	334	19	20834	c22431_g1
GO:0060627	regulation of vesicle-mediated transport	biological_process	0.289	1	1	334	18	20834	c2963_g1
GO:0009790	embryo development	biological_process	0.28908	1	1	334	21	20834	c1037_g1
GO:0042278	purine nucleoside metabolic process	biological_process	0.29003	1	12	334	618	20834	c24894_g1,c59551_g1,c24924_g1,c39245_g1,c20564_g1,c19353_g1,c38896_g1,c50381_g1,c39970_g1,c25065_g1,c29684_g2,c10866_g1
GO:0046128	purine ribonucleoside metabolic process	biological_process	0.29003	1	12	334	618	20834	c24894_g1,c59551_g1,c24924_g1,c20564_g1,c39245_g1,c25065_g1,c29684_g2,c50381_g1,c39970_g1,c38896_g1,c19353_g1,c10866_g1
GO:0042430	indole-containing compound metabolic process	biological_process	0.2908	1	4	334	158	20834	c34517_g1,c54536_g1,c49282_g1,c40525_g1
GO:0007276	gamete generation	biological_process	0.29177	1	1	334	25	20834	c33755_g1
GO:0043168	anion binding	molecular_function	0.29206	1	67	334	3440	20834	c39021_g1,c16414_g1,c22469_g1,c34545_g1,c30623_g2,c31052_g1,c27509_g1,c33628_g1,c30597_g1,c25575_g1,c23912_g1,c35136_g1,c22937_g2,c49282_g1,c33984_g1,c49233_g1,c33106_g1,c26392_g1,c1037_g1,c22381_g1,c22381_g3,c33864_g1,c11011_g1,c33755_g1,c24894_g1,c4558_g1,c28311_g1,c44709_g1,c39724_g1,c8290_g1,c33388_g1,c10902_g1,c38896_g1,c26915_g1,c39646_g1,c55286_g1,c32417_g2,c1825_g1,c24259_g1,c10866_g1,c25…
GO:0031323	regulation of cellular metabolic process	biological_process	0.29393	1	39	334	2028	20834	c28268_g2,c49337_g1,c5638_g1,c45063_g1,c24894_g1,c44256_g1,c38661_g1,c25475_g1,c31857_g1,c33777_g1,c8889_g1,c23961_g1,c59850_g1,c25065_g1,c33171_g2,c10876_g1,c15464_g1,c28962_g2,c44576_g1,c33852_g1,c16456_g2,c49928_g1,c40525_g1,c44171_g1,c26879_g1,c60319_g1,c14111_g2,c55622_g1,c24596_g2,c54468_g1,c49871_g1,c23849_g1,c30623_g2,c23299_g1,c50089_g1,c28189_g1,c32417_g2,c54543_g1,c44335_g1
GO:0009378	four-way junction helicase activity	molecular_function	0.29548	1	4	334	122	20834	c33777_g1,c38896_g1,c50381_g1,c25065_g1
GO:0009379	Holliday junction helicase complex	cellular_component	0.29548	1	4	334	122	20834	c33777_g1,c50381_g1,c38896_g1,c25065_g1
GO:0048476	Holliday junction resolvase complex	cellular_component	0.29548	1	4	334	122	20834	c25065_g1,c50381_g1,c38896_g1,c33777_g1
GO:0006464	cellular protein modification process	biological_process	0.2961	1	41	334	1986	20834	c31886_g1,c60566_g1,c33984_g1,c49233_g1,c33106_g1,c1037_g1,c11926_g1,c26392_g1,c27149_g1,c4559_g1,c24953_g2,c15541_g1,c22381_g1,c25455_g1,c45180_g1,c32460_g2,c44181_g1,c38839_g1,c20564_g1,c33534_g1,c50437_g1,c31052_g1,c10866_g1,c44339_g1,c60922_g1,c32417_g2,c34545_g1,c30376_g1,c33021_g2,c28311_g1,c39724_g1,c21466_g1,c39576_g1,c19936_g1,c22689_g1,c33864_g1,c22381_g3,c29757_g1,c11011_g1,c23961_g1,c…
GO:0036211	protein modification process	biological_process	0.2961	1	41	334	1986	20834	c10866_g1,c31052_g1,c44339_g1,c60922_g1,c32417_g2,c34545_g1,c60566_g1,c31886_g1,c33984_g1,c49233_g1,c33106_g1,c1037_g1,c11926_g1,c27149_g1,c26392_g1,c15541_g1,c4559_g1,c22381_g1,c24953_g2,c25455_g1,c45180_g1,c44181_g1,c32460_g2,c38839_g1,c20564_g1,c33534_g1,c50437_g1,c22381_g3,c29757_g1,c33864_g1,c11011_g1,c23961_g1,c38781_g1,c30376_g1,c33021_g2,c28311_g1,c39724_g1,c21466_g1,c39576_g1,c19936_g1,c…
GO:0070008	serine-type exopeptidase activity	molecular_function	0.2966	1	2	334	67	20834	c54727_g1,c5261_g1
GO:0003678	DNA helicase activity	molecular_function	0.29661	1	5	334	170	20834	c33777_g1,c38896_g1,c50381_g1,c25065_g1,c39021_g1
GO:0016624	oxidoreductase activity, acting on the aldehyde or oxo group of donors, disulfide as acceptor	molecular_function	0.29737	1	1	334	20	20834	c4558_g1
GO:0090407	organophosphate biosynthetic process	biological_process	0.2976	1	8	334	353	20834	c39970_g1,c29684_g2,c28268_g2,c19353_g1,c38653_g1,c24924_g1,c24894_g1,c34517_g1
GO:0009063	cellular amino acid catabolic process	biological_process	0.29863	1	4	334	145	20834	c54536_g1,c49282_g1,c59663_g1,c31886_g1
GO:0043412	macromolecule modification	biological_process	0.29872	1	45	334	2200	20834	c34545_g1,c32417_g2,c31052_g1,c10866_g1,c44339_g1,c60922_g1,c33534_g1,c38839_g1,c20564_g1,c25455_g1,c45180_g1,c44181_g1,c32460_g2,c50437_g1,c33984_g1,c49233_g1,c31886_g1,c60566_g1,c1037_g1,c27149_g1,c11926_g1,c26392_g1,c4559_g1,c22381_g1,c15541_g1,c24953_g2,c33106_g1,c38781_g1,c29757_g1,c22381_g3,c33864_g1,c23961_g1,c25065_g1,c11011_g1,c39576_g1,c19936_g1,c21466_g1,c22689_g1,c28311_g1,c39724_g1,c…
GO:0004222	metalloendopeptidase activity	molecular_function	0.29953	1	3	334	98	20834	c22431_g1,c56036_g1,c8290_g1
GO:0019033	viral tegument	cellular_component	0.29963	1	1	334	16	20834	c49871_g1
GO:0000278	mitotic cell cycle	biological_process	0.3009	1	3	334	103	20834	c38661_g1,c44339_g1,c10876_g1
GO:0006897	endocytosis	biological_process	0.30214	1	1	334	17	20834	c2963_g1
GO:0033202	DNA helicase complex	cellular_component	0.30214	1	4	334	123	20834	c50381_g1,c38896_g1,c25065_g1,c33777_g1
GO:0042025	host cell nucleus	cellular_component	0.30352	1	2	334	63	20834	c59850_g1,c40525_g1
GO:0006536	glutamate metabolic process	biological_process	0.30391	1	1	334	21	20834	c59663_g1
GO:0019076	viral release from host cell	biological_process	0.30432	1	1	334	19	20834	c23299_g1
GO:0016879	ligase activity, forming carbon-nitrogen bonds	molecular_function	0.30528	1	4	334	163	20834	c4564_g1,c30191_g1,c4564_g2,c28268_g2
GO:0051051	negative regulation of transport	biological_process	0.30574	1	1	334	20	20834	c2963_g1
GO:0015849	organic acid transport	biological_process	0.30586	1	3	334	107	20834	c6147_g1,c28427_g1,c55574_g1
GO:0046942	carboxylic acid transport	biological_process	0.30586	1	3	334	107	20834	c55574_g1,c6147_g1,c28427_g1
GO:0000097	sulfur amino acid biosynthetic process	biological_process	0.30729	1	1	334	25	20834	c31631_g1
GO:0006458	'de novo' protein folding	biological_process	0.30867	1	1	334	18	20834	c25065_g1
GO:0051084	'de novo' posttranslational protein folding	biological_process	0.30867	1	1	334	18	20834	c25065_g1
GO:0051085	chaperone mediated protein folding requiring cofactor	biological_process	0.30867	1	1	334	18	20834	c25065_g1
GO:0061077	chaperone-mediated protein folding	biological_process	0.30867	1	1	334	18	20834	c25065_g1
GO:0044454	nuclear chromosome part	cellular_component	0.30946	1	2	334	70	20834	c33777_g1,c14111_g2
GO:0015743	malate transport	biological_process	0.3103	1	1	334	21	20834	c28427_g1
GO:0033647	host intracellular organelle	cellular_component	0.31166	1	2	334	64	20834	c40525_g1,c59850_g1
GO:0033648	host intracellular membrane-bounded organelle	cellular_component	0.31166	1	2	334	64	20834	c59850_g1,c40525_g1
GO:0034470	ncRNA processing	biological_process	0.31308	1	8	334	312	20834	c35136_g1,c34517_g1,c49282_g1,c26915_g1,c50381_g1,c38896_g1,c44848_g1,c25065_g1
GO:0032774	RNA biosynthetic process	biological_process	0.31316	1	39	334	2039	20834	c38661_g1,c44256_g1,c24894_g1,c25475_g1,c30325_g1,c8889_g1,c33777_g1,c28268_g2,c49337_g1,c45063_g1,c5638_g1,c28962_g2,c38781_g1,c33852_g1,c44576_g1,c33171_g2,c25065_g1,c59850_g1,c23961_g1,c10876_g1,c15464_g1,c29590_g2,c55622_g1,c60319_g1,c14111_g2,c24596_g2,c26879_g1,c54468_g1,c49928_g1,c16456_g2,c40525_g1,c44171_g1,c50089_g1,c32417_g2,c54543_g1,c44335_g1,c23849_g1,c23299_g1,c30623_g2
GO:0015711	organic anion transport	biological_process	0.31356	1	3	334	108	20834	c55574_g1,c28427_g1,c6147_g1
GO:0015740	C4-dicarboxylate transport	biological_process	0.31395	1	1	334	22	20834	c28427_g1
GO:0046700	heterocycle catabolic process	biological_process	0.31469	1	4	334	152	20834	c14111_g2,c59663_g1,c52173_g1,c32386_g1
GO:0009607	response to biotic stimulus	biological_process	0.31576	1	3	334	145	20834	c6077_g2,c23966_g1,c33473_g1
GO:0090066	regulation of anatomical structure size	biological_process	0.31638	1	1	334	22	20834	c60552_g1
GO:0006551	leucine metabolic process	biological_process	0.31671	1	3	334	110	20834	c30563_g1,c49282_g1,c54536_g1
GO:0009081	branched-chain amino acid metabolic process	biological_process	0.31742	1	3	334	111	20834	c30563_g1,c49282_g1,c54536_g1
GO:0044432	endoplasmic reticulum part	cellular_component	0.31834	1	4	334	147	20834	c44101_g1,c16456_g2,c32460_g2,c6255_g1
GO:0006783	heme biosynthetic process	biological_process	0.31949	1	2	334	60	20834	c30563_g1,c24259_g1
GO:0000162	tryptophan biosynthetic process	biological_process	0.31968	1	2	334	72	20834	c34517_g1,c40525_g1
GO:0006571	tyrosine biosynthetic process	biological_process	0.31968	1	2	334	72	20834	c40525_g1,c34517_g1
GO:0009073	aromatic amino acid family biosynthetic process	biological_process	0.31968	1	2	334	72	20834	c40525_g1,c34517_g1
GO:0009094	L-phenylalanine biosynthetic process	biological_process	0.31968	1	2	334	72	20834	c34517_g1,c40525_g1
GO:0009095	aromatic amino acid family biosynthetic process, prephenate pathway	biological_process	0.31968	1	2	334	72	20834	c40525_g1,c34517_g1
GO:0046219	indolalkylamine biosynthetic process	biological_process	0.31968	1	2	334	72	20834	c40525_g1,c34517_g1
GO:1902223	erythrose 4-phosphate/phosphoenolpyruvate family amino acid biosynthetic process	biological_process	0.31968	1	2	334	72	20834	c40525_g1,c34517_g1
GO:0019954	asexual reproduction	biological_process	0.31996	1	2	334	64	20834	c10876_g1,c38661_g1
GO:0019069	viral capsid assembly	biological_process	0.32013	1	1	334	22	20834	c39724_g1
GO:0042967	acyl-carrier-protein biosynthetic process	biological_process	0.32029	1	4	334	153	20834	c44335_g1,c31631_g1,c28311_g1,c20809_g1
GO:0016706	oxidoreductase activity, acting on paired donors, with incorporation or reduction of molecular oxygen, 2-oxoglutarate as one donor, and incorporation of one atom each of oxygen into both donors	molecular_function	0.32048	1	3	334	114	20834	c23844_g1,c39292_g1,c25081_g1
GO:0016857	racemase and epimerase activity, acting on carbohydrates and derivatives	molecular_function	0.32148	1	1	334	23	20834	c34517_g1
GO:0009117	nucleotide metabolic process	biological_process	0.3235	1	15	334	799	20834	c20564_g1,c54543_g1,c61037_g1,c39245_g1,c59551_g1,c24924_g1,c24894_g1,c32076_g3,c10866_g1,c59599_g1,c39970_g1,c54536_g1,c29684_g2,c28268_g2,c19353_g1
GO:0007186	G-protein coupled receptor signaling pathway	biological_process	0.32444	1	5	334	202	20834	c21670_g1,c15541_g1,c23961_g1,c60887_g1,c30623_g2
GO:0000281	mitotic cytokinesis	biological_process	0.32506	1	2	334	63	20834	c38661_g1,c10876_g1
GO:0000917	barrier septum assembly	biological_process	0.32506	1	2	334	63	20834	c10876_g1,c38661_g1
GO:0032506	cytokinetic process	biological_process	0.32506	1	2	334	63	20834	c38661_g1,c10876_g1
GO:0061640	cytoskeleton-dependent cytokinesis	biological_process	0.32506	1	2	334	63	20834	c10876_g1,c38661_g1
GO:0090529	cell septum assembly	biological_process	0.32506	1	2	334	63	20834	c38661_g1,c10876_g1
GO:1902410	mitotic cytokinetic process	biological_process	0.32506	1	2	334	63	20834	c10876_g1,c38661_g1
GO:0016874	ligase activity	molecular_function	0.32879	1	11	334	487	20834	c31052_g1,c30191_g1,c60566_g1,c25065_g1,c38896_g1,c50381_g1,c4564_g2,c10902_g1,c28268_g2,c4564_g1,c33777_g1
GO:0009119	ribonucleoside metabolic process	biological_process	0.32887	1	12	334	635	20834	c19353_g1,c29684_g2,c25065_g1,c50381_g1,c38896_g1,c39970_g1,c10866_g1,c59551_g1,c24894_g1,c24924_g1,c39245_g1,c20564_g1
GO:0019236	response to pheromone	biological_process	0.32903	1	1	334	18	20834	c60887_g1
GO:0009311	oligosaccharide metabolic process	biological_process	0.32992	1	7	334	359	20834	c32076_g3,c54552_g1,c30509_g1,c54401_g1,c34262_g1,c32460_g2,c54563_g1
GO:0006558	L-phenylalanine metabolic process	biological_process	0.33007	1	2	334	73	20834	c40525_g1,c34517_g1
GO:1902221	erythrose 4-phosphate/phosphoenolpyruvate family amino acid metabolic process	biological_process	0.33007	1	2	334	73	20834	c34517_g1,c40525_g1
GO:0019439	aromatic compound catabolic process	biological_process	0.33225	1	4	334	158	20834	c32386_g1,c52173_g1,c6077_g2,c14111_g2
GO:0034654	nucleobase-containing compound biosynthetic process	biological_process	0.33385	1	43	334	2301	20834	c15464_g1,c19353_g1,c10876_g1,c25065_g1,c33171_g2,c59850_g1,c39970_g1,c23961_g1,c33852_g1,c44576_g1,c24924_g1,c28962_g2,c38781_g1,c45063_g1,c5638_g1,c49337_g1,c28268_g2,c29684_g2,c8889_g1,c33777_g1,c30325_g1,c25475_g1,c38661_g1,c24894_g1,c44256_g1,c23299_g1,c30623_g2,c23849_g1,c44335_g1,c54543_g1,c32417_g2,c50089_g1,c44171_g1,c40525_g1,c49928_g1,c16456_g2,c54468_g1,c60319_g1,c24596_g2,c55622_g1,c…
GO:0006873	cellular ion homeostasis	biological_process	0.33523	1	1	334	25	20834	c34126_g1
GO:0006875	cellular metal ion homeostasis	biological_process	0.33523	1	1	334	25	20834	c34126_g1
GO:0030003	cellular cation homeostasis	biological_process	0.33523	1	1	334	25	20834	c34126_g1
GO:0000276	mitochondrial proton-transporting ATP synthase complex, coupling factor F(o)	cellular_component	0.3356	1	2	334	76	20834	c24894_g1,c19353_g1
GO:0006554	lysine catabolic process	biological_process	0.3397	1	3	334	103	20834	c31886_g1,c49282_g1,c54536_g1
GO:0009068	aspartate family amino acid catabolic process	biological_process	0.3397	1	3	334	103	20834	c31886_g1,c54536_g1,c49282_g1
GO:1901361	organic cyclic compound catabolic process	biological_process	0.3408	1	4	334	158	20834	c59663_g1,c14111_g2,c32386_g1,c52173_g1
GO:0007155	cell adhesion	biological_process	0.34156	1	3	334	116	20834	c24924_g1,c25455_g1,c31052_g1
GO:0006952	defense response	biological_process	0.34173	1	4	334	211	20834	c23966_g1,c6077_g2,c33473_g1,c44303_g1
GO:0007165	signal transduction	biological_process	0.34388	1	25	334	1282	20834	c46281_g1,c23844_g1,c28189_g1,c49306_g1,c31052_g1,c30623_g2,c29123_g1,c60887_g1,c38901_g1,c24918_g1,c23961_g1,c21290_g1,c21670_g1,c38839_g1,c44181_g1,c49233_g1,c60314_g1,c60566_g1,c15541_g1,c6938_g1,c29684_g2,c50381_g1,c1037_g1,c16456_g2,c33388_g1
GO:0051382	kinetochore assembly	biological_process	0.34411	1	1	334	23	20834	c32680_g2
GO:0051383	kinetochore organization	biological_process	0.34411	1	1	334	23	20834	c32680_g2
GO:0055065	metal ion homeostasis	biological_process	0.34775	1	1	334	27	20834	c34126_g1
GO:0000287	magnesium ion binding	molecular_function	0.3487	1	3	334	134	20834	c29660_g2,c4885_g1,c33755_g1
GO:0006835	dicarboxylic acid transport	biological_process	0.35204	1	1	334	28	20834	c28427_g1
GO:0044003	modification by symbiont of host morphology or physiology	biological_process	0.35254	1	2	334	71	20834	c29806_g1,c38666_g1
GO:0044700	single organism signaling	biological_process	0.35266	1	25	334	1286	20834	c49306_g1,c31052_g1,c30623_g2,c29123_g1,c60887_g1,c38901_g1,c21290_g1,c24918_g1,c23961_g1,c21670_g1,c46281_g1,c23844_g1,c28189_g1,c49233_g1,c60314_g1,c60566_g1,c6938_g1,c29684_g2,c15541_g1,c1037_g1,c50381_g1,c16456_g2,c33388_g1,c38839_g1,c44181_g1
GO:0004650	polygalacturonase activity	molecular_function	0.35284	1	1	334	24	20834	c54401_g1
GO:0023052	signaling	biological_process	0.35302	1	25	334	1287	20834	c28189_g1,c23844_g1,c46281_g1,c38901_g1,c24918_g1,c23961_g1,c21290_g1,c21670_g1,c49306_g1,c31052_g1,c30623_g2,c60887_g1,c29123_g1,c38839_g1,c44181_g1,c15541_g1,c6938_g1,c29684_g2,c1037_g1,c50381_g1,c16456_g2,c33388_g1,c49233_g1,c60314_g1,c60566_g1
GO:0042168	heme metabolic process	biological_process	0.35308	1	2	334	66	20834	c30563_g1,c24259_g1
GO:0006865	amino acid transport	biological_process	0.35676	1	2	334	59	20834	c55574_g1,c6147_g1
GO:0051817	modification of morphology or physiology of other organism involved in symbiotic interaction	biological_process	0.35719	1	2	334	72	20834	c29806_g1,c38666_g1
GO:0016830	carbon-carbon lyase activity	molecular_function	0.35843	1	4	334	162	20834	c59551_g1,c34517_g1,c39856_g1,c10866_g1
GO:0016301	kinase activity	molecular_function	0.35915	1	33	334	1640	20834	c30623_g2,c31052_g1,c10866_g1,c34545_g1,c32417_g2,c33984_g1,c49233_g1,c60566_g1,c26392_g1,c1037_g1,c27149_g1,c22381_g1,c24953_g2,c33106_g1,c38839_g1,c25455_g1,c44181_g1,c32460_g2,c33864_g1,c22381_g3,c25065_g1,c11011_g1,c39724_g1,c28311_g1,c30376_g1,c33021_g2,c38896_g1,c50381_g1,c39576_g1,c19936_g1,c33777_g1,c21466_g1,c22689_g1
GO:0006753	nucleoside phosphate metabolic process	biological_process	0.36061	1	15	334	820	20834	c39970_g1,c54536_g1,c29684_g2,c19353_g1,c28268_g2,c10866_g1,c59599_g1,c59551_g1,c24924_g1,c24894_g1,c32076_g3,c54543_g1,c20564_g1,c61037_g1,c39245_g1
GO:0051701	interaction with host	biological_process	0.36143	1	3	334	133	20834	c29806_g1,c38666_g1,c22339_g1
GO:0000003	reproduction	biological_process	0.3623	1	3	334	133	20834	c38661_g1,c10876_g1,c33755_g1
GO:0006399	tRNA metabolic process	biological_process	0.36297	1	9	334	389	20834	c49282_g1,c34517_g1,c35136_g1,c26915_g1,c25065_g1,c50381_g1,c38896_g1,c31052_g1,c60566_g1
GO:0003857	3-hydroxyacyl-CoA dehydrogenase activity	molecular_function	0.36318	1	2	334	68	20834	c49282_g1,c54536_g1
GO:0060089	molecular transducer activity	molecular_function	0.36411	1	8	334	369	20834	c60314_g1,c29123_g1,c30623_g2,c21670_g1,c16456_g2,c23961_g1,c29684_g2,c44181_g1
GO:0045735	nutrient reservoir activity	molecular_function	0.36502	1	1	334	34	20834	c15454_g1
GO:0000786	nucleosome	cellular_component	0.36599	1	1	334	28	20834	c33755_g1
GO:0032993	protein-DNA complex	cellular_component	0.36599	1	1	334	28	20834	c33755_g1
GO:1990104	DNA bending complex	cellular_component	0.36599	1	1	334	28	20834	c33755_g1
GO:0046527	glucosyltransferase activity	molecular_function	0.36732	1	2	334	98	20834	c54563_g1,c32076_g3
GO:0016701	oxidoreductase activity, acting on single donors with incorporation of molecular oxygen	molecular_function	0.36804	1	2	334	73	20834	c34517_g1,c39856_g1
GO:0006805	xenobiotic metabolic process	biological_process	0.36941	1	1	334	27	20834	c699_g1
GO:0009410	response to xenobiotic stimulus	biological_process	0.36941	1	1	334	27	20834	c699_g1
GO:0071466	cellular response to xenobiotic stimulus	biological_process	0.36941	1	1	334	27	20834	c699_g1
GO:0004564	beta-fructofuranosidase activity	molecular_function	0.37071	1	1	334	22	20834	c32460_g2
GO:0004575	sucrose alpha-glucosidase activity	molecular_function	0.37071	1	1	334	22	20834	c32460_g2
GO:0017177	glucosidase II complex	cellular_component	0.37071	1	1	334	22	20834	c32460_g2
GO:0051704	multi-organism process	biological_process	0.3708	1	17	334	884	20834	c22339_g1,c33182_g6,c23299_g1,c59716_g1,c49871_g1,c33651_g1,c6077_g2,c30376_g1,c39724_g1,c28311_g1,c34231_g1,c23966_g1,c24953_g2,c38666_g1,c33182_g5,c33755_g1,c29806_g1
GO:0006353	DNA-templated transcription, termination	biological_process	0.37179	1	1	334	27	20834	c28268_g2
GO:0032504	multicellular organism reproduction	biological_process	0.37339	1	1	334	33	20834	c33755_g1
GO:0048609	multicellular organismal reproductive process	biological_process	0.37339	1	1	334	33	20834	c33755_g1
GO:0018874	benzoate metabolic process	biological_process	0.37397	1	2	334	71	20834	c54536_g1,c49282_g1
GO:0015988	energy coupled proton transmembrane transport, against electrochemical gradient	biological_process	0.37527	1	4	334	177	20834	c38661_g1,c29684_g2,c33073_g1,c33777_g1
GO:0015991	ATP hydrolysis coupled proton transport	biological_process	0.37527	1	4	334	177	20834	c29684_g2,c38661_g1,c33777_g1,c33073_g1
GO:0006721	terpenoid metabolic process	biological_process	0.37733	1	3	334	113	20834	c4558_g1,c26915_g1,c35136_g1
GO:0016114	terpenoid biosynthetic process	biological_process	0.37733	1	3	334	113	20834	c35136_g1,c26915_g1,c4558_g1
GO:0043241	protein complex disassembly	biological_process	0.3794	1	1	334	32	20834	c28268_g2
GO:0043244	regulation of protein complex disassembly	biological_process	0.3794	1	1	334	32	20834	c28268_g2
GO:0033646	host intracellular part	cellular_component	0.37991	1	2	334	72	20834	c40525_g1,c59850_g1
GO:0043656	intracellular region of host	cellular_component	0.37991	1	2	334	72	20834	c40525_g1,c59850_g1
GO:0036094	small molecule binding	molecular_function	0.37992	1	67	334	3512	20834	c39576_g1,c19936_g1,c29386_g2,c33777_g1,c21466_g1,c59722_g1,c22689_g1,c28409_g1,c22469_g2,c29386_g1,c49337_g1,c28680_g1,c30376_g1,c33021_g2,c50381_g1,c39970_g1,c38901_g1,c25065_g1,c38839_g1,c25455_g1,c44181_g1,c32460_g2,c34517_g1,c50437_g1,c60566_g1,c27149_g1,c24953_g2,c39646_g1,c26915_g1,c32417_g2,c24259_g1,c10866_g1,c54536_g1,c5793_g1,c33755_g1,c24894_g1,c39724_g1,c28311_g1,c4558_g1,c38896_g1,c…
GO:0015979	photosynthesis	biological_process	0.38068	1	7	334	338	20834	c51542_g1,c27509_g1,c33777_g1,c44335_g1,c25065_g1,c50381_g1,c38896_g1
GO:0009116	nucleoside metabolic process	biological_process	0.38154	1	12	334	663	20834	c10866_g1,c25065_g1,c29684_g2,c50381_g1,c38896_g1,c39970_g1,c19353_g1,c20564_g1,c39245_g1,c59551_g1,c24894_g1,c24924_g1
GO:0022610	biological adhesion	biological_process	0.38368	1	3	334	127	20834	c24924_g1,c31052_g1,c25455_g1
GO:0003896	DNA primase activity	molecular_function	0.38474	1	1	334	30	20834	c30325_g1
GO:0000226	microtubule cytoskeleton organization	biological_process	0.38627	1	2	334	73	20834	c33463_g1,c33777_g1
GO:0008080	N-acetyltransferase activity	molecular_function	0.38661	1	2	334	72	20834	c28311_g1,c44335_g1
GO:0019222	regulation of metabolic process	biological_process	0.38699	1	40	334	2152	20834	c44171_g1,c49928_g1,c16456_g2,c40525_g1,c54468_g1,c24596_g2,c60319_g1,c55622_g1,c14111_g2,c26879_g1,c23299_g1,c30623_g2,c49871_g1,c23849_g1,c54543_g1,c44335_g1,c28189_g1,c50089_g1,c32417_g2,c49337_g1,c45063_g1,c5638_g1,c55745_g1,c28268_g2,c31857_g1,c8889_g1,c33777_g1,c38661_g1,c24894_g1,c44256_g1,c25475_g1,c15464_g1,c33171_g2,c25065_g1,c23961_g1,c59850_g1,c10876_g1,c33852_g1,c44576_g1,c28962_g2
GO:0044815	DNA packaging complex	cellular_component	0.38704	1	1	334	30	20834	c33755_g1
GO:0006550	isoleucine catabolic process	biological_process	0.39093	1	2	334	75	20834	c49282_g1,c54536_g1
GO:0006552	leucine catabolic process	biological_process	0.39093	1	2	334	75	20834	c49282_g1,c54536_g1
GO:0006574	valine catabolic process	biological_process	0.39093	1	2	334	75	20834	c49282_g1,c54536_g1
GO:0009083	branched-chain amino acid catabolic process	biological_process	0.39093	1	2	334	75	20834	c49282_g1,c54536_g1
GO:0044702	single organism reproductive process	biological_process	0.39324	1	1	334	34	20834	c33755_g1
[truncated: 652 more rows]

## Sheet: CQ_Na24vsCQ_0_down.DEG_GO
Gene ontology of the down-regulated DEGs.
[truncated: 575 more rows]
