# Supplementary material for: De Novo Assembly and Analysis of Tartary Buckwheat (Fagopyrum tataricum Garetn.) Transcriptome Discloses Key Regulators Involved in Salt-Stress Response
Source: Genes (Basel). 2017 Oct 3;8(10):255. doi: 10.3390/genes8100255 (PMC5664105; doi:10.3390/genes8100255)
Supplement: Supplementary file 1 [file genes-08-00255-s001.zip › Supplementary table S6-DEG_KEGG.xlsx]

## Sheet: CQ_Na24vsCQ_0.DEG_KEGG-top20
Table S6. Enrichment of the DEGs on KEGG pathways.
pathway_term	rich_factor	qvalue	gene_number
Antigen processing and presentation	0.134146	0.00113202	11
Protein processing in endoplasmic reticulum	0.0681818	0.00135936	21
Estrogen signaling pathway	0.105769	0.00284654	11
Toxoplasmosis	0.0764706	0.00899245	13
Plant-pathogen interaction	0.0650407	0.00899245	16
Thyroid hormone synthesis	0.15	0.0142886	6
Nitrogen metabolism	0.109375	0.0237423	7
Chemical carcinogenesis	0.1	0.0296943	7
Measles	0.079646	0.0296943	9
Carbohydrate digestion and absorption	0.333333	0.0296943	3
Amino sugar and nucleotide sugar metabolism	0.0625	0.0296943	12
Metabolism of xenobiotics by cytochrome P450	0.0933333	0.0296943	7
Drug metabolism - cytochrome P450	0.0933333	0.0296943	7
Influenza A	0.0628571	0.0362014	11
Arginine and proline metabolism	0.0672269	0.0835517	8
Streptomycin biosynthesis	0.1875	0.0851945	3
Butirosin and neomycin biosynthesis	0.4	0.0920607	2
Legionellosis	0.07	0.0920607	7
Sulfur metabolism	0.0877193	0.106868	5
Two-component system	0.108108	0.106868	4
