# Supplementary material for: De Novo Assembly and Analysis of Tartary Buckwheat (Fagopyrum tataricum Garetn.) Transcriptome Discloses Key Regulators Involved in Salt-Stress Response
Source: Genes (Basel). 2017 Oct 3;8(10):255. doi: 10.3390/genes8100255 (PMC5664105; doi:10.3390/genes8100255)
Supplement: Supplementary file 1 [file genes-08-00255-s001.zip › Supplementary table S7-SSR.xlsx]

## Sheet: Sheet1
Table S7. Statistics of the frequency for different SSRs in F. tataricum.
Repeat type Motif	5	6	7	8	9	10	11	12	13	14	15	16	17	18	19	20	21	22	23	24	25	26	27	Total
	Repeat counts
A/T	-	-	-	-	-	1538	734	398	248	150	135	80	61	41	47	78	74	45	12					3641
C/G	-	-	-	-	-	10	6	6	6	1	2	1	1			1			3					37
AC/GT	-	42	16	14	5	2	1	1																81
AG/CT	-	194	88	39	24	13	17	3																378
AT/AT	-	219	97	95	48	53	31	2																545
CG/CG	-	4		2																				6
AAC/GTT	86	28	9	2																				125
AAG/CTT	275	94	59	5	1																			434
AAT/ATT	52	26	21	2																			1	102
ACC/GGT	108	47	21	5																				181
ACG/CGT	23	10	1	1																				35
ACT/AGT	20	5			1																			26
AGC/CTG	74	22	5	2																				103
AGG/CCT	86	23	10	1																				120
ATC/ATG	140	50	27	1																				218
CCG/CGG	48	10	6	1	1																			66
AAAC/GTTT	3																							3
AAAG/CTTT	7																							7
AAAT/ATTT	14	2						1																17
AACC/GGTT	1																							1
AACG/CGTT	1																							1
AAGC/CTTG	1																							1
AAGG/CCTT	1					1																		2
AATC/ATTG	1	1																						2
AATG/ATTC	2																							2
AATT/AATT		1																						1
ACAG/CTGT		1																						1
ACAT/ATGT	1	1																						2
ACTC/AGTG	1	2																						3
AGAT/ATCT	1																							1
AGCG/CGCT	1																							1
AGGC/CCTG	1																							1
AGGG/CCCT	1																							1
ATCC/ATGG		2																						2
AAACC/GGTTT		1																						1
AAACG/CGTTT	1																							1
AAATC/ATTTG	1																							1
AATAT/ATATT	1																							1
AATCC/ATTGG	1																							1
ACATC/ATGTG	1																							1
AGAGG/CCTCT				1																				1
AGCCG/CGGCT	1																							1
AAAAAG/CTTTTT	1																							1
AAACCC/GGGTTT													1											1
AAACGG/CCGTTT	1																							1
AAATTG/AATTTC		1																						1
AACAGC/CTGTTG	1																							1
AACAGT/ACTGTT	1																							1
AACCAC/GGTTGT							1																	1
AACCAG/CTGGTT	1																							1
AACTAC/AGTTGT	1																							1
AACTCC/AGTTGG		1																						1
AAGACT/AGTCTT	1																							1
AAGCAG/CTGCTT		1																						1
AAGGAG/CCTTCT		1																						1
AATAGT/ACTATT	1																							1
AATCTC/AGATTG		1																						1
AATGAG/ATTCTC	1																							1
ACGGCG/CCGTCG	1																							1
ACGGGC/CCCGTG		1																						1
AGAGGG/CCCTCT			1																					1
AGATGG/ATCTCC	1																							1
AGCCAT/ATGGCT			1																					1
